# Supplementary material for: R-loop editing by DNA cytosine deaminase APOBEC3B modulates the activity of oestrogen receptor enhancers
Source: Nat Commun. 2026 Feb 18;17:2887. doi: 10.1038/s41467-026-69679-4 (PMC13031881; doi:10.1038/s41467-026-69679-4)
Supplement: Supplementary file 3 — Supplementary Data 1 [file 41467_2026_69679_MOESM3_ESM.xlsx]

## Sheet: T1_T2_T5_Combined_BMQ2_annot_T5
#This table contains list of genes the estradiol response of which are affected by hUGI expression in T-47D cells.
#Result generated by DESeq2.
ensembl_gene_id	entrezgene	external_gene_name	gene_biotype	description	basemean	log2FoldChange	lfcSE	stat	pvalue	padj
ENSG00000115461	3488	IGFBP5	protein_coding	insulin like growth factor binding protein 5 [Source:HGNC Symbol;Acc:HGNC:5474]	104204	0.311377	0.0387288	8.03992	8.99e-16	1.26e-13
ENSG00000072274	7037	TFRC	protein_coding	transferrin receptor [Source:HGNC Symbol;Acc:HGNC:11763]	64230.9	-0.357515	0.0355275	-10.063	8.05e-24	1.59e-21
ENSG00000100219	7494	XBP1	protein_coding	X-box binding protein 1 [Source:HGNC Symbol;Acc:HGNC:12801]	60165.7	-0.450773	0.0294069	-15.3288	4.91e-53	3.92e-50
ENSG00000103257	8140	SLC7A5	protein_coding	solute carrier family 7 member 5 [Source:HGNC Symbol;Acc:HGNC:11063]	41550.9	-0.429088	0.0332786	-12.8938	4.88e-38	1.68e-35
ENSG00000113739	8614	STC2	protein_coding	stanniocalcin 2 [Source:HGNC Symbol;Acc:HGNC:11374]	40056.4	-0.548163	0.0185531	-29.5456	7.48e-192	2.84e-188
ENSG00000082175	5241	PGR	protein_coding	progesterone receptor [Source:HGNC Symbol;Acc:HGNC:8910]	38791.6	-0.279826	0.0520577	-5.37531	7.65e-08	4.73e-06
ENSG00000091527	55573	CDV3	protein_coding	CDV3 homolog [Source:HGNC Symbol;Acc:HGNC:26928]	35423.3	-0.34771	0.0235627	-14.7568	2.78e-49	1.76e-46
ENSG00000074410	771	CA12	protein_coding	carbonic anhydrase 12 [Source:HGNC Symbol;Acc:HGNC:1371]	32685.5	-0.501952	0.0264302	-18.9916	2e-80	2.34e-77
ENSG00000109062	9368	SLC9A3R1	protein_coding	SLC9A3 regulator 1 [Source:HGNC Symbol;Acc:HGNC:11075]	26200.7	-0.592946	0.0452623	-13.1002	3.28e-39	1.19e-36
ENSG00000141232	10140	TOB1	protein_coding	transducer of ERBB2, 1 [Source:HGNC Symbol;Acc:HGNC:11979]	22004	-0.336667	0.0282777	-11.9058	1.1e-32	3.16e-30
ENSG00000196208	9687	GREB1	protein_coding	growth regulating estrogen receptor binding 1 [Source:HGNC Symbol;Acc:HGNC:24885]	21010	-0.830627	0.0252436	-32.9045	1.9e-237	1.44e-233
ENSG00000004478	2288	FKBP4	protein_coding	FKBP prolyl isomerase 4 [Source:HGNC Symbol;Acc:HGNC:3720]	20904.9	-0.804754	0.0280678	-28.6717	8.59e-181	2.61e-177
ENSG00000086062	2683	B4GALT1	protein_coding	beta-1,4-galactosyltransferase 1 [Source:HGNC Symbol;Acc:HGNC:924]	20620.3	-0.924058	0.0263113	-35.1202	3.32e-270	5.03e-266
ENSG00000141753	3487	IGFBP4	protein_coding	insulin like growth factor binding protein 4 [Source:HGNC Symbol;Acc:HGNC:5473]	16531.5	-0.526931	0.0464798	-11.3368	8.63e-30	2.11e-27
ENSG00000170099	866	SERPINA6	protein_coding	serpin family A member 6 [Source:HGNC Symbol;Acc:HGNC:1540]	15254.8	-0.493911	0.0354866	-13.9182	4.91e-44	2.33e-41
ENSG00000108175	57178	ZMIZ1	protein_coding	zinc finger MIZ-type containing 1 [Source:HGNC Symbol;Acc:HGNC:16493]	14613.8	-0.409262	0.0408152	-10.0272	1.16e-23	2.25e-21
ENSG00000134352	3572	IL6ST	protein_coding	interleukin 6 signal transducer [Source:HGNC Symbol;Acc:HGNC:6021]	14322.1	-0.546829	0.0467008	-11.7092	1.14e-31	3.1e-29
ENSG00000075275	9620	CELSR1	protein_coding	cadherin EGF LAG seven-pass G-type receptor 1 [Source:HGNC Symbol;Acc:HGNC:1850]	12539.1	-0.509591	0.0360245	-14.1457	1.99e-45	1.04e-42
ENSG00000165732	9188	DDX21	protein_coding	DExD-box helicase 21 [Source:HGNC Symbol;Acc:HGNC:2744]	12243.3	-0.323588	0.0438635	-7.37715	1.62e-13	1.9e-11
ENSG00000083307	79977	GRHL2	protein_coding	grainyhead like transcription factor 2 [Source:HGNC Symbol;Acc:HGNC:2799]	11448.1	-0.29142	0.0256794	-11.3484	7.55e-30	1.88e-27
ENSG00000127663	23030	KDM4B	protein_coding	lysine demethylase 4B [Source:HGNC Symbol;Acc:HGNC:29136]	10815.7	-0.33806	0.0279976	-12.0746	1.44e-33	4.28e-31
ENSG00000121270	85320	ABCC11	protein_coding	ATP binding cassette subfamily C member 11 [Source:HGNC Symbol;Acc:HGNC:14639]	10109	-0.267773	0.0413539	-6.47516	9.47e-11	8.81e-09
ENSG00000166197	9221	NOLC1	protein_coding	nucleolar and coiled-body phosphoprotein 1 [Source:HGNC Symbol;Acc:HGNC:15608]	10031.1	-0.286001	0.0287467	-9.94899	2.55e-23	4.89e-21
ENSG00000170525	5209	PFKFB3	protein_coding	6-phosphofructo-2-kinase/fructose-2,6-biphosphatase 3 [Source:HGNC Symbol;Acc:HGNC:8874]	9979.66	-0.365293	0.0278908	-13.0973	3.41e-39	1.2e-36
ENSG00000165949	3429	IFI27	protein_coding	interferon alpha inducible protein 27 [Source:HGNC Symbol;Acc:HGNC:5397]	9710.14	-0.43697	0.0469777	-9.30166	1.38e-20	2.36e-18
ENSG00000187720	79875	THSD4	protein_coding	thrombospondin type 1 domain containing 4 [Source:HGNC Symbol;Acc:HGNC:25835]	9615.17	-0.363482	0.038674	-9.39861	5.53e-21	9.53e-19
ENSG00000160932	4061	LY6E	protein_coding	lymphocyte antigen 6 family member E [Source:HGNC Symbol;Acc:HGNC:6727]	9284.84	-0.274504	0.0606983	-4.52244	6.11e-06	0.000260477
ENSG00000214530	10809	STARD10	protein_coding	StAR related lipid transfer domain containing 10 [Source:HGNC Symbol;Acc:HGNC:10666]	8589.77	-0.381761	0.059018	-6.46855	9.89e-11	9.13e-09
ENSG00000167972	21	ABCA3	protein_coding	ATP binding cassette subfamily A member 3 [Source:HGNC Symbol;Acc:HGNC:33]	8569.57	-0.442932	0.041075	-10.7835	4.12e-27	9.33e-25
ENSG00000146242	7162	TPBG	protein_coding	trophoblast glycoprotein [Source:HGNC Symbol;Acc:HGNC:12004]	8365.2	-0.344936	0.0361055	-9.55355	1.25e-21	2.24e-19
ENSG00000134107	8553	BHLHE40	protein_coding	basic helix-loop-helix family member e40 [Source:HGNC Symbol;Acc:HGNC:1046]	7888.26	-0.327008	0.0324474	-10.0781	6.9e-24	1.38e-21
ENSG00000110092	595	CCND1	protein_coding	cyclin D1 [Source:HGNC Symbol;Acc:HGNC:1582]	7744.69	-0.460606	0.031316	-14.7083	5.7e-49	3.46e-46
ENSG00000101361	10528	NOP56	protein_coding	NOP56 ribonucleoprotein [Source:HGNC Symbol;Acc:HGNC:15911]	7432.42	-0.411783	0.0283653	-14.5171	9.44e-48	5.51e-45
ENSG00000171206	81603	TRIM8	protein_coding	tripartite motif containing 8 [Source:HGNC Symbol;Acc:HGNC:15579]	7284.82	-0.620121	0.0435024	-14.2549	4.18e-46	2.27e-43
ENSG00000168297	54899	PXK	protein_coding	PX domain containing serine/threonine kinase like [Source:HGNC Symbol;Acc:HGNC:23326]	7115.42	-0.370188	0.0358636	-10.3221	5.6e-25	1.15e-22
ENSG00000131759	5914	RARA	protein_coding	retinoic acid receptor alpha [Source:HGNC Symbol;Acc:HGNC:9864]	6697.61	-0.488016	0.0463995	-10.5177	7.16e-26	1.55e-23
ENSG00000138061	1545	CYP1B1	protein_coding	cytochrome P450 family 1 subfamily B member 1 [Source:HGNC Symbol;Acc:HGNC:2597]	6637.41	-0.313842	0.0419297	-7.48497	7.16e-14	8.68e-12
ENSG00000152952	5352	PLOD2	protein_coding	procollagen-lysine,2-oxoglutarate 5-dioxygenase 2 [Source:HGNC Symbol;Acc:HGNC:9082]	6617.02	-0.376083	0.0440532	-8.537	1.38e-17	2.11e-15
ENSG00000148154	7357	UGCG	protein_coding	UDP-glucose ceramide glucosyltransferase [Source:HGNC Symbol;Acc:HGNC:12524]	6353.85	-0.390896	0.0334068	-11.7011	1.26e-31	3.35e-29
ENSG00000148840	23082	PPRC1	protein_coding	peroxisome proliferator-activated receptor gamma, coactivator-related 1 [Source:HGNC Symbol;Acc:HGNC:30025]	6273.93	-0.279303	0.034834	-8.01812	1.07e-15	1.49e-13
ENSG00000152137	26353	HSPB8	protein_coding	heat shock protein family B (small) member 8 [Source:HGNC Symbol;Acc:HGNC:30171]	6173.19	-0.860356	0.0396541	-21.6965	2.21e-104	3.05e-101
ENSG00000107562	6387	CXCL12	protein_coding	C-X-C motif chemokine ligand 12 [Source:HGNC Symbol;Acc:HGNC:10672]	5925.14	-1.01767	0.0356332	-28.5596	2.13e-179	5.39e-176
ENSG00000156398	118980	SFXN2	protein_coding	sideroflexin 2 [Source:HGNC Symbol;Acc:HGNC:16086]	5887.04	-0.880729	0.0356561	-24.7007	1.05e-134	2.28e-131
ENSG00000108352	51195	RAPGEFL1	protein_coding	Rap guanine nucleotide exchange factor like 1 [Source:HGNC Symbol;Acc:HGNC:17428]	5774.58	-1.13208	0.0353947	-31.9844	1.8e-224	9.08e-221
ENSG00000099337	9424	KCNK6	protein_coding	potassium two pore domain channel subfamily K member 6 [Source:HGNC Symbol;Acc:HGNC:6281]	5666.38	-0.339564	0.0368022	-9.22674	2.79e-20	4.65e-18
ENSG00000182985	23705	CADM1	protein_coding	cell adhesion molecule 1 [Source:HGNC Symbol;Acc:HGNC:5951]	5561.12	-0.910916	0.039492	-23.0658	1.02e-117	1.72e-114
ENSG00000115594	3554	IL1R1	protein_coding	interleukin 1 receptor type 1 [Source:HGNC Symbol;Acc:HGNC:5993]	5385.81	0.285977	0.0455878	6.2731	3.54e-10	3.05e-08
ENSG00000150347	84159	ARID5B	protein_coding	AT-rich interaction domain 5B [Source:HGNC Symbol;Acc:HGNC:17362]	5208.81	-0.341569	0.0505488	-6.75722	1.41e-11	1.39e-09
ENSG00000105655	51477	ISYNA1	protein_coding	inositol-3-phosphate synthase 1 [Source:HGNC Symbol;Acc:HGNC:29821]	5044.38	-0.597933	0.0645787	-9.25898	2.06e-20	3.48e-18
ENSG00000198604	11177	BAZ1A	protein_coding	bromodomain adjacent to zinc finger domain 1A [Source:HGNC Symbol;Acc:HGNC:960]	4999.22	-0.293769	0.0384017	-7.64991	2.01e-14	2.59e-12
ENSG00000162104	115	ADCY9	protein_coding	adenylate cyclase 9 [Source:HGNC Symbol;Acc:HGNC:240]	4823.89	-0.498824	0.0477067	-10.4561	1.37e-25	2.9e-23
ENSG00000183779	80139	ZNF703	protein_coding	zinc finger protein 703 [Source:HGNC Symbol;Acc:HGNC:25883]	4796.81	-0.565169	0.0554468	-10.193	2.13e-24	4.31e-22
ENSG00000052749	23223	RRP12	protein_coding	ribosomal RNA processing 12 homolog [Source:HGNC Symbol;Acc:HGNC:29100]	4757.06	-0.274947	0.0389841	-7.0528	1.75e-12	1.87e-10
ENSG00000100605	3705	ITPK1	protein_coding	inositol-tetrakisphosphate 1-kinase [Source:HGNC Symbol;Acc:HGNC:6177]	4742.79	-1.00995	0.0421867	-23.94	1.17e-126	2.23e-123
ENSG00000185697	4603	MYBL1	protein_coding	MYB proto-oncogene like 1 [Source:HGNC Symbol;Acc:HGNC:7547]	4672.06	-0.558758	0.044733	-12.491	8.36e-36	2.64e-33
ENSG00000159216	861	RUNX1	protein_coding	runt related transcription factor 1 [Source:HGNC Symbol;Acc:HGNC:10471]	4633.87	-0.606361	0.0450185	-13.4692	2.38e-41	9.01e-39
ENSG00000204516	4277	MICB	protein_coding	MHC class I polypeptide-related sequence B [Source:HGNC Symbol;Acc:HGNC:7091]	4576.41	-0.726049	0.0400577	-18.1251	2.02e-73	2.19e-70
ENSG00000106070	2887	GRB10	protein_coding	growth factor receptor bound protein 10 [Source:HGNC Symbol;Acc:HGNC:4564]	4346.1	-0.465058	0.0349889	-13.2916	2.59e-40	9.58e-38
ENSG00000196557	8912	CACNA1H	protein_coding	calcium voltage-gated channel subunit alpha1 H [Source:HGNC Symbol;Acc:HGNC:1395]	4264	-0.94676	0.0420586	-22.5105	3.28e-112	4.97e-109
ENSG00000152669	10309	CCNO	protein_coding	cyclin O [Source:HGNC Symbol;Acc:HGNC:18576]	4232.87	-0.325846	0.0613297	-5.31302	1.08e-07	6.44e-06
ENSG00000127527	58513	EPS15L1	protein_coding	epidermal growth factor receptor pathway substrate 15 like 1 [Source:HGNC Symbol;Acc:HGNC:24634]	4211.84	-0.299058	0.0390267	-7.66289	1.82e-14	2.38e-12
ENSG00000054690	57475	PLEKHH1	protein_coding	pleckstrin homology, MyTH4 and FERM domain containing H1 [Source:HGNC Symbol;Acc:HGNC:17733]	4210.57	-0.330542	0.0346961	-9.52679	1.62e-21	2.86e-19
ENSG00000139263	121227	LRIG3	protein_coding	leucine rich repeats and immunoglobulin like domains 3 [Source:HGNC Symbol;Acc:HGNC:30991]	4190.28	-0.358191	0.0443789	-8.07121	6.96e-16	9.87e-14
ENSG00000116774	56944	OLFML3	protein_coding	olfactomedin like 3 [Source:HGNC Symbol;Acc:HGNC:24956]	4173.99	-0.411228	0.041604	-9.88435	4.87e-23	9.23e-21
ENSG00000116191	55103	RALGPS2	protein_coding	Ral GEF with PH domain and SH3 binding motif 2 [Source:HGNC Symbol;Acc:HGNC:30279]	4166.01	-0.280102	0.0521363	-5.37249	7.77e-08	4.79e-06
ENSG00000165806	840	CASP7	protein_coding	caspase 7 [Source:HGNC Symbol;Acc:HGNC:1508]	4137.24	-0.594234	0.0392135	-15.1538	7.15e-52	5.16e-49
ENSG00000131389	6533	SLC6A6	protein_coding	solute carrier family 6 member 6 [Source:HGNC Symbol;Acc:HGNC:11052]	4119.11	-0.302254	0.0425771	-7.09898	1.26e-12	1.39e-10
ENSG00000173706	57493	HEG1	protein_coding	heart development protein with EGF like domains 1 [Source:HGNC Symbol;Acc:HGNC:29227]	4003.17	-0.31629	0.062558	-5.05595	4.28e-07	2.34e-05
ENSG00000137331	8870	IER3	protein_coding	immediate early response 3 [Source:HGNC Symbol;Acc:HGNC:5392]	3977.72	-0.428284	0.0442861	-9.67084	4.01e-22	7.33e-20
ENSG00000108179	10105	PPIF	protein_coding	peptidylprolyl isomerase F [Source:HGNC Symbol;Acc:HGNC:9259]	3964.11	-0.29494	0.0465411	-6.3372	2.34e-10	2.06e-08
ENSG00000139514	6541	SLC7A1	protein_coding	solute carrier family 7 member 1 [Source:HGNC Symbol;Acc:HGNC:11057]	3844.69	-0.358069	0.0368961	-9.70477	2.88e-22	5.32e-20
ENSG00000242265	23089	PEG10	protein_coding	paternally expressed 10 [Source:HGNC Symbol;Acc:HGNC:14005]	3793.36	-0.348928	0.0476259	-7.32643	2.36e-13	2.72e-11
ENSG00000137177	63971	KIF13A	protein_coding	kinesin family member 13A [Source:HGNC Symbol;Acc:HGNC:14566]	3782.05	-0.272382	0.0468165	-5.81808	5.95e-09	4.32e-07
ENSG00000152767	10160	FARP1	protein_coding	FERM, ARH/RhoGEF and pleckstrin domain protein 1 [Source:HGNC Symbol;Acc:HGNC:3591]	3680.39	-0.439459	0.0504164	-8.71659	2.87e-18	4.48e-16
ENSG00000143126	1952	CELSR2	protein_coding	cadherin EGF LAG seven-pass G-type receptor 2 [Source:HGNC Symbol;Acc:HGNC:3231]	3672.69	-0.297885	0.0547115	-5.44465	5.19e-08	3.28e-06
ENSG00000142207	9875	URB1	protein_coding	URB1 ribosome biogenesis homolog [Source:HGNC Symbol;Acc:HGNC:17344]	3625.72	-0.316921	0.0508822	-6.22852	4.71e-10	3.99e-08
ENSG00000119673	10965	ACOT2	protein_coding	acyl-CoA thioesterase 2 [Source:HGNC Symbol;Acc:HGNC:18431]	3589.25	-0.371497	0.0550598	-6.74716	1.51e-11	1.48e-09
ENSG00000146535	2768	GNA12	protein_coding	G protein subunit alpha 12 [Source:HGNC Symbol;Acc:HGNC:4380]	3571.05	-0.592799	0.0434224	-13.6519	1.97e-42	8.06e-40
ENSG00000139116	55605	KIF21A	protein_coding	kinesin family member 21A [Source:HGNC Symbol;Acc:HGNC:19349]	3541.06	-0.318776	0.044747	-7.12397	1.05e-12	1.18e-10
ENSG00000132382	10514	MYBBP1A	protein_coding	MYB binding protein 1a [Source:HGNC Symbol;Acc:HGNC:7546]	3515.85	-0.26417	0.0425019	-6.21548	5.12e-10	4.29e-08
ENSG00000174945	155185	AMZ1	protein_coding	archaelysin family metallopeptidase 1 [Source:HGNC Symbol;Acc:HGNC:22231]	3396.56	-0.627267	0.0637151	-9.84487	7.21e-23	1.35e-20
ENSG00000119698	57718	PPP4R4	protein_coding	protein phosphatase 4 regulatory subunit 4 [Source:HGNC Symbol;Acc:HGNC:23788]	3249.84	-0.317075	0.0475303	-6.67102	2.54e-11	2.42e-09
ENSG00000115641	2274	FHL2	protein_coding	four and a half LIM domains 2 [Source:HGNC Symbol;Acc:HGNC:3703]	3191.74	-0.628148	0.0494732	-12.6968	6.16e-37	2.08e-34
ENSG00000196220	9901	SRGAP3	protein_coding	SLIT-ROBO Rho GTPase activating protein 3 [Source:HGNC Symbol;Acc:HGNC:19744]	3159.26	-0.328332	0.0447821	-7.33176	2.27e-13	2.65e-11
ENSG00000143179	7371	UCK2	protein_coding	uridine-cytidine kinase 2 [Source:HGNC Symbol;Acc:HGNC:12562]	3105.59	-0.36806	0.0413989	-8.89058	6.08e-19	9.81e-17
ENSG00000082516	25929	GEMIN5	protein_coding	gem nuclear organelle associated protein 5 [Source:HGNC Symbol;Acc:HGNC:20043]	3060.11	-0.272061	0.0465352	-5.84635	5.02e-09	3.72e-07
ENSG00000197375	6584	SLC22A5	protein_coding	solute carrier family 22 member 5 [Source:HGNC Symbol;Acc:HGNC:10969]	3039.9	-0.378387	0.0429608	-8.80774	1.28e-18	2.04e-16
ENSG00000144136	6574	SLC20A1	protein_coding	solute carrier family 20 member 1 [Source:HGNC Symbol;Acc:HGNC:10946]	3028.39	-0.291999	0.0472013	-6.18624	6.16e-10	5.14e-08
ENSG00000148843	22984	PDCD11	protein_coding	programmed cell death 11 [Source:HGNC Symbol;Acc:HGNC:13408]	3027.64	-0.346876	0.0464107	-7.47406	7.78e-14	9.29e-12
ENSG00000123505	262	AMD1	protein_coding	adenosylmethionine decarboxylase 1 [Source:HGNC Symbol;Acc:HGNC:457]	2976.4	-0.458852	0.0406976	-11.2747	1.75e-29	4.15e-27
ENSG00000111490	23329	TBC1D30	protein_coding	TBC1 domain family member 30 [Source:HGNC Symbol;Acc:HGNC:29164]	2958.95	-0.342601	0.0391311	-8.75521	2.04e-18	3.22e-16
ENSG00000177465	122970	ACOT4	protein_coding	acyl-CoA thioesterase 4 [Source:HGNC Symbol;Acc:HGNC:19748]	2934.52	-0.347618	0.046102	-7.54021	4.69e-14	5.83e-12
ENSG00000033327	9846	GAB2	protein_coding	GRB2 associated binding protein 2 [Source:HGNC Symbol;Acc:HGNC:14458]	2928.41	-0.363959	0.0533667	-6.81997	9.11e-12	9.27e-10
ENSG00000183087	2621	GAS6	protein_coding	growth arrest specific 6 [Source:HGNC Symbol;Acc:HGNC:4168]	2919.83	-0.481187	0.0526543	-9.13861	6.33e-20	1.04e-17
ENSG00000127920	2791	GNG11	protein_coding	G protein subunit gamma 11 [Source:HGNC Symbol;Acc:HGNC:4403]	2910.77	-0.321383	0.0581902	-5.52298	3.33e-08	2.18e-06
ENSG00000103326	6650	CAPN15	protein_coding	calpain 15 [Source:HGNC Symbol;Acc:HGNC:11182]	2890.93	-0.28148	0.0533493	-5.27618	1.32e-07	7.79e-06
ENSG00000170921	26115	TANC2	protein_coding	tetratricopeptide repeat, ankyrin repeat and coiled-coil containing 2 [Source:HGNC Symbol;Acc:HGNC:30212]	2851.93	-0.450683	0.055007	-8.1932	2.54e-16	3.75e-14
ENSG00000121057	8165	AKAP1	protein_coding	A-kinase anchoring protein 1 [Source:HGNC Symbol;Acc:HGNC:367]	2821.85	-0.282971	0.0432706	-6.53958	6.17e-11	5.78e-09
ENSG00000150990	57647	DHX37	protein_coding	DEAH-box helicase 37 [Source:HGNC Symbol;Acc:HGNC:17210]	2792.81	-0.286715	0.046433	-6.17481	6.62e-10	5.43e-08
ENSG00000111907	7164	TPD52L1	protein_coding	TPD52 like 1 [Source:HGNC Symbol;Acc:HGNC:12006]	2759.33	-0.290208	0.0453363	-6.40122	1.54e-10	1.4e-08
ENSG00000131873	22856	CHSY1	protein_coding	chondroitin sulfate synthase 1 [Source:HGNC Symbol;Acc:HGNC:17198]	2742.45	-0.314817	0.0409442	-7.68893	1.48e-14	1.96e-12
ENSG00000117394	6513	SLC2A1	protein_coding	solute carrier family 2 member 1 [Source:HGNC Symbol;Acc:HGNC:11005]	2734.35	-0.565144	0.0410989	-13.7508	5.04e-43	2.18e-40
ENSG00000139289	22822	PHLDA1	protein_coding	pleckstrin homology like domain family A member 1 [Source:HGNC Symbol;Acc:HGNC:8933]	2719.76	-0.488366	0.0450906	-10.8308	2.46e-27	5.66e-25
ENSG00000155304	6782	HSPA13	protein_coding	heat shock protein family A (Hsp70) member 13 [Source:HGNC Symbol;Acc:HGNC:11375]	2708.74	-0.283992	0.0527804	-5.38063	7.42e-08	4.61e-06
ENSG00000130826	1736	DKC1	protein_coding	dyskerin pseudouridine synthase 1 [Source:HGNC Symbol;Acc:HGNC:2890]	2681.99	-0.318781	0.0462233	-6.89654	5.33e-12	5.46e-10
ENSG00000188735	144404	TMEM120B	protein_coding	transmembrane protein 120B [Source:HGNC Symbol;Acc:HGNC:32008]	2655.96	-0.318607	0.0501144	-6.35759	2.05e-10	1.84e-08
ENSG00000137486	408	ARRB1	protein_coding	arrestin beta 1 [Source:HGNC Symbol;Acc:HGNC:711]	2638.09	-0.272003	0.052961	-5.13592	2.81e-07	1.57e-05
ENSG00000145919	91272	BOD1	protein_coding	biorientation of chromosomes in cell division 1 [Source:HGNC Symbol;Acc:HGNC:25114]	2622.79	-0.293188	0.0482389	-6.07784	1.22e-09	9.57e-08
ENSG00000114790	26084	ARHGEF26	protein_coding	Rho guanine nucleotide exchange factor 26 [Source:HGNC Symbol;Acc:HGNC:24490]	2581.54	-0.364971	0.0424695	-8.59372	8.42e-18	1.3e-15
ENSG00000140798	94160	ABCC12	protein_coding	ATP binding cassette subfamily C member 12 [Source:HGNC Symbol;Acc:HGNC:14640]	2546.27	-0.753342	0.0472834	-15.9325	3.77e-57	3.37e-54
ENSG00000178105	1662	DDX10	protein_coding	DEAD-box helicase 10 [Source:HGNC Symbol;Acc:HGNC:2735]	2541.58	-0.616605	0.0448996	-13.733	6.44e-43	2.72e-40
ENSG00000112759	2030	SLC29A1	protein_coding	solute carrier family 29 member 1 (Augustine blood group) [Source:HGNC Symbol;Acc:HGNC:11003]	2535.52	-0.318125	0.0418872	-7.5948	3.08e-14	3.86e-12
ENSG00000033867	9497	SLC4A7	protein_coding	solute carrier family 4 member 7 [Source:HGNC Symbol;Acc:HGNC:11033]	2532.65	-0.361615	0.0444823	-8.12942	4.31e-16	6.23e-14
ENSG00000139323	282809	POC1B	protein_coding	POC1 centriolar protein B [Source:HGNC Symbol;Acc:HGNC:30836]	2507.69	-0.270234	0.0464855	-5.8133	6.13e-09	4.42e-07
ENSG00000180530	8204	NRIP1	protein_coding	nuclear receptor interacting protein 1 [Source:HGNC Symbol;Acc:HGNC:8001]	2467.85	-0.338109	0.0690368	-4.89752	9.71e-07	4.8e-05
ENSG00000070882	26031	OSBPL3	protein_coding	oxysterol binding protein like 3 [Source:HGNC Symbol;Acc:HGNC:16370]	2434.16	-0.2781	0.0465583	-5.97317	2.33e-09	1.8e-07
ENSG00000107262	573	BAG1	protein_coding	BCL2 associated athanogene 1 [Source:HGNC Symbol;Acc:HGNC:937]	2416.45	-0.525195	0.0458437	-11.4562	2.19e-30	5.63e-28
ENSG00000167513	81620	CDT1	protein_coding	chromatin licensing and DNA replication factor 1 [Source:HGNC Symbol;Acc:HGNC:24576]	2411.5	-0.355378	0.0628486	-5.65452	1.56e-08	1.07e-06
ENSG00000130558	10439	OLFM1	protein_coding	olfactomedin 1 [Source:HGNC Symbol;Acc:HGNC:17187]	2390.15	-0.766395	0.0502353	-15.2561	1.5e-52	1.14e-49
ENSG00000163873	2899	GRIK3	protein_coding	glutamate ionotropic receptor kainate type subunit 3 [Source:HGNC Symbol;Acc:HGNC:4581]	2351.17	-0.711217	0.0645711	-11.0145	3.25e-28	7.59e-26
ENSG00000186868	4137	MAPT	protein_coding	microtubule associated protein tau [Source:HGNC Symbol;Acc:HGNC:6893]	2339.55	-0.977264	0.0474701	-20.587	3.59e-94	4.54e-91
ENSG00000275342	157285	PRAG1	protein_coding	PEAK1 related, kinase-activating pseudokinase 1 [Source:HGNC Symbol;Acc:HGNC:25438]	2331.52	-0.446425	0.0543362	-8.21596	2.1e-16	3.13e-14
ENSG00000148344	9536	PTGES	protein_coding	prostaglandin E synthase [Source:HGNC Symbol;Acc:HGNC:9599]	2327.83	-1.04039	0.0604446	-17.2123	2.15e-66	2.17e-63
ENSG00000140961	29948	OSGIN1	protein_coding	oxidative stress induced growth inhibitor 1 [Source:HGNC Symbol;Acc:HGNC:30093]	2264.73	-0.760111	0.0558288	-13.615	3.26e-42	1.3e-39
ENSG00000143476	51514	DTL	protein_coding	denticleless E3 ubiquitin protein ligase homolog [Source:HGNC Symbol;Acc:HGNC:30288]	2140.49	-0.38231	0.0471889	-8.10169	5.42e-16	7.76e-14
ENSG00000111961	23328	SASH1	protein_coding	SAM and SH3 domain containing 1 [Source:HGNC Symbol;Acc:HGNC:19182]	2130.29	-0.317489	0.0609778	-5.20663	1.92e-07	1.11e-05
ENSG00000132530	54739	XAF1	protein_coding	XIAP associated factor 1 [Source:HGNC Symbol;Acc:HGNC:30932]	2088.04	-0.307884	0.0776884	-3.96306	7.4e-05	0.00237299
ENSG00000134533	85004	RERG	protein_coding	RAS like estrogen regulated growth inhibitor [Source:HGNC Symbol;Acc:HGNC:15980]	2052.53	-0.299771	0.0472265	-6.34752	2.19e-10	1.94e-08
ENSG00000205629	51451	LCMT1	protein_coding	leucine carboxyl methyltransferase 1 [Source:HGNC Symbol;Acc:HGNC:17557]	2048.42	-0.27212	0.0507406	-5.36297	8.19e-08	5.03e-06
ENSG00000101773	5932	RBBP8	protein_coding	RB binding protein 8, endonuclease [Source:HGNC Symbol;Acc:HGNC:9891]	2037.38	-0.822712	0.0605233	-13.5933	4.39e-42	1.71e-39
ENSG00000134830	27202	C5AR2	protein_coding	complement component 5a receptor 2 [Source:HGNC Symbol;Acc:HGNC:4527]	2034.29	-0.600234	0.051012	-11.7665	5.81e-32	1.6e-29
ENSG00000100139	85377	MICALL1	protein_coding	MICAL like 1 [Source:HGNC Symbol;Acc:HGNC:29804]	2029.51	-0.283459	0.0529891	-5.34937	8.83e-08	5.36e-06
ENSG00000197321	6840	SVIL	protein_coding	supervillin [Source:HGNC Symbol;Acc:HGNC:11480]	2015.09	-0.266434	0.0619549	-4.30046	1.7e-05	0.000627551
ENSG00000179041	23212	RRS1	protein_coding	ribosome biogenesis regulator homolog [Source:HGNC Symbol;Acc:HGNC:17083]	1999.61	-0.410777	0.0615763	-6.67103	2.54e-11	2.42e-09
ENSG00000094804	990	CDC6	protein_coding	cell division cycle 6 [Source:HGNC Symbol;Acc:HGNC:1744]	1947.83	-0.349715	0.0499541	-7.00073	2.55e-12	2.7e-10
ENSG00000110104	79080	CCDC86	protein_coding	coiled-coil domain containing 86 [Source:HGNC Symbol;Acc:HGNC:28359]	1944.88	-0.394099	0.0495222	-7.95802	1.75e-15	2.41e-13
ENSG00000167747	84798	C19orf48	protein_coding	chromosome 19 open reading frame 48 [Source:HGNC Symbol;Acc:HGNC:29667]	1937.09	-0.289877	0.0563424	-5.14491	2.68e-07	1.5e-05
ENSG00000168453	55806	HR	protein_coding	HR, lysine demethylase and nuclear receptor corepressor [Source:HGNC Symbol;Acc:HGNC:5172]	1918.02	-0.37385	0.0529756	-7.05701	1.7e-12	1.83e-10
ENSG00000074964	55160	ARHGEF10L	protein_coding	Rho guanine nucleotide exchange factor 10 like [Source:HGNC Symbol;Acc:HGNC:25540]	1898.35	-0.366098	0.0517022	-7.0809	1.43e-12	1.57e-10
ENSG00000276043	29128	UHRF1	protein_coding	ubiquitin like with PHD and ring finger domains 1 [Source:HGNC Symbol;Acc:HGNC:12556]	1883.78	-0.300247	0.0515682	-5.82232	5.8e-09	4.24e-07
ENSG00000136997	4609	MYC	protein_coding	MYC proto-oncogene, bHLH transcription factor [Source:HGNC Symbol;Acc:HGNC:7553]	1854.96	-0.408845	0.0557861	-7.32879	2.32e-13	2.69e-11
ENSG00000155850	1836	SLC26A2	protein_coding	solute carrier family 26 member 2 [Source:HGNC Symbol;Acc:HGNC:10994]	1814.86	0.335094	0.0629344	5.32449	1.01e-07	6.07e-06
ENSG00000196372	79754	ASB13	protein_coding	ankyrin repeat and SOCS box containing 13 [Source:HGNC Symbol;Acc:HGNC:19765]	1808.3	-0.73693	0.0516	-14.2816	2.85e-46	1.6e-43
ENSG00000160214	8568	RRP1	protein_coding	ribosomal RNA processing 1 [Source:HGNC Symbol;Acc:HGNC:18785]	1805.87	-0.341975	0.0594941	-5.74804	9.03e-09	6.37e-07
ENSG00000074211	5522	PPP2R2C	protein_coding	protein phosphatase 2 regulatory subunit Bgamma [Source:HGNC Symbol;Acc:HGNC:9306]	1792.65	-0.730167	0.0516936	-14.1249	2.67e-45	1.35e-42
ENSG00000109066	54868	TMEM104	protein_coding	transmembrane protein 104 [Source:HGNC Symbol;Acc:HGNC:25984]	1786.7	-0.303401	0.0509658	-5.95304	2.63e-09	2.03e-07
ENSG00000125630	84172	POLR1B	protein_coding	RNA polymerase I subunit B [Source:HGNC Symbol;Acc:HGNC:20454]	1761.98	-0.301366	0.0495738	-6.07913	1.21e-09	9.55e-08
ENSG00000185761	339366	ADAMTSL5	protein_coding	ADAMTS like 5 [Source:HGNC Symbol;Acc:HGNC:27912]	1744.78	-0.947056	0.0632866	-14.9645	1.25e-50	8.26e-48
ENSG00000105447	83743	GRWD1	protein_coding	glutamate rich WD repeat containing 1 [Source:HGNC Symbol;Acc:HGNC:21270]	1740.95	-0.377668	0.0541229	-6.97796	2.99e-12	3.13e-10
ENSG00000168301	200845	KCTD6	protein_coding	potassium channel tetramerization domain containing 6 [Source:HGNC Symbol;Acc:HGNC:22235]	1604.56	-0.634736	0.0601083	-10.5599	4.57e-26	1.02e-23
ENSG00000099860	4616	GADD45B	protein_coding	growth arrest and DNA damage inducible beta [Source:HGNC Symbol;Acc:HGNC:4096]	1603.38	-0.275081	0.0525738	-5.23228	1.67e-07	9.73e-06
ENSG00000206190	57194	ATP10A	protein_coding	ATPase phospholipid transporting 10A (putative) [Source:HGNC Symbol;Acc:HGNC:13542]	1554.99	-0.71009	0.0561346	-12.6498	1.12e-36	3.62e-34
ENSG00000173467	155465	AGR3	protein_coding	anterior gradient 3, protein disulphide isomerase family member [Source:HGNC Symbol;Acc:HGNC:24167]	1505.94	-0.572958	0.0549639	-10.4243	1.92e-25	3.99e-23
ENSG00000159399	3099	HK2	protein_coding	hexokinase 2 [Source:HGNC Symbol;Acc:HGNC:4923]	1430.89	-0.516625	0.0634757	-8.13895	3.99e-16	5.82e-14
ENSG00000114737	1154	CISH	protein_coding	cytokine inducible SH2 containing protein [Source:HGNC Symbol;Acc:HGNC:1984]	1430.38	-0.289947	0.0565928	-5.1234	3e-07	1.66e-05
ENSG00000106948	80709	AKNA	protein_coding	AT-hook transcription factor [Source:HGNC Symbol;Acc:HGNC:24108]	1419.22	-0.499791	0.0638078	-7.83275	4.77e-15	6.46e-13
ENSG00000138376	580	BARD1	protein_coding	BRCA1 associated RING domain 1 [Source:HGNC Symbol;Acc:HGNC:952]	1391.89	-0.350173	0.0591637	-5.91871	3.24e-09	2.47e-07
ENSG00000184227	641371	ACOT1	protein_coding	acyl-CoA thioesterase 1 [Source:HGNC Symbol;Acc:HGNC:33128]	1387.67	-0.276951	0.0554643	-4.99331	5.94e-07	3.17e-05
ENSG00000157514	1831	TSC22D3	protein_coding	TSC22 domain family member 3 [Source:HGNC Symbol;Acc:HGNC:3051]	1384.29	0.287307	0.0633417	4.53582	5.74e-06	0.000247267
ENSG00000042062	140876	RIPOR3	protein_coding	RIPOR family member 3 [Source:HGNC Symbol;Acc:HGNC:16168]	1383.63	-0.349598	0.057185	-6.11346	9.75e-10	7.81e-08
ENSG00000079482	4983	OPHN1	protein_coding	oligophrenin 1 [Source:HGNC Symbol;Acc:HGNC:8148]	1366.23	-0.499788	0.0667519	-7.48725	7.03e-14	8.6e-12
ENSG00000179409	50628	GEMIN4	protein_coding	gem nuclear organelle associated protein 4 [Source:HGNC Symbol;Acc:HGNC:15717]	1305	-0.380233	0.0600261	-6.33446	2.38e-10	2.09e-08
ENSG00000065328	55388	MCM10	protein_coding	minichromosome maintenance 10 replication initiation factor [Source:HGNC Symbol;Acc:HGNC:18043]	1294.2	-0.318932	0.0652688	-4.88644	1.03e-06	5.04e-05
ENSG00000171132	5581	PRKCE	protein_coding	protein kinase C epsilon [Source:HGNC Symbol;Acc:HGNC:9401]	1279.38	-0.976515	0.0648874	-15.0494	3.48e-51	2.4e-48
ENSG00000100065	29775	CARD10	protein_coding	caspase recruitment domain family member 10 [Source:HGNC Symbol;Acc:HGNC:16422]	1277	-0.341612	0.0560191	-6.09813	1.07e-09	8.52e-08
ENSG00000198133	161145	TMEM229B	protein_coding	transmembrane protein 229B [Source:HGNC Symbol;Acc:HGNC:20130]	1270.02	-0.929994	0.056582	-16.4362	1.05e-60	9.98e-58
ENSG00000107815	56652	TWNK	protein_coding	twinkle mtDNA helicase [Source:HGNC Symbol;Acc:HGNC:1160]	1224.21	-0.345562	0.0577246	-5.98639	2.15e-09	1.67e-07
ENSG00000159212	54102	CLIC6	protein_coding	chloride intracellular channel 6 [Source:HGNC Symbol;Acc:HGNC:2065]	1214.99	-0.672013	0.0583919	-11.5087	1.19e-30	3.12e-28
ENSG00000113389	4883	NPR3	protein_coding	natriuretic peptide receptor 3 [Source:HGNC Symbol;Acc:HGNC:7945]	1201.98	0.420877	0.0687511	6.12175	9.26e-10	7.47e-08
ENSG00000037280	2324	FLT4	protein_coding	fms related tyrosine kinase 4 [Source:HGNC Symbol;Acc:HGNC:3767]	1196.75	-0.815035	0.0671049	-12.1457	6.05e-34	1.87e-31
ENSG00000234545	257415	FAM133B	protein_coding	family with sequence similarity 133 member B [Source:HGNC Symbol;Acc:HGNC:28629]	1186.47	-0.27862	0.0698953	-3.98625	6.71e-05	0.00216649
ENSG00000064652	28966	SNX24	protein_coding	sorting nexin 24 [Source:HGNC Symbol;Acc:HGNC:21533]	1184.93	-0.613139	0.0584776	-10.485	1.01e-25	2.16e-23
ENSG00000072422	9886	RHOBTB1	protein_coding	Rho related BTB domain containing 1 [Source:HGNC Symbol;Acc:HGNC:18738]	1172.76	0.513917	0.0658795	7.80087	6.15e-15	8.25e-13
ENSG00000148926	133	ADM	protein_coding	adrenomedullin [Source:HGNC Symbol;Acc:HGNC:259]	1156.66	-0.29419	0.0648225	-4.53839	5.67e-06	0.000244973
ENSG00000176641	220441	RNF152	protein_coding	ring finger protein 152 [Source:HGNC Symbol;Acc:HGNC:26811]	1146.81	0.306611	0.0764411	4.01107	6.04e-05	0.001976
ENSG00000138646	51191	HERC5	protein_coding	HECT and RLD domain containing E3 ubiquitin protein ligase 5 [Source:HGNC Symbol;Acc:HGNC:24368]	1113.24	-0.30071	0.0832384	-3.61264	0.000303094	0.00800982
ENSG00000155792	64798	DEPTOR	protein_coding	DEP domain containing MTOR interacting protein [Source:HGNC Symbol;Acc:HGNC:22953]	1109.84	-0.336997	0.063159	-5.33569	9.52e-08	5.73e-06
ENSG00000124784	83732	RIOK1	protein_coding	RIO kinase 1 [Source:HGNC Symbol;Acc:HGNC:18656]	1108.41	-0.272667	0.0658268	-4.14219	3.44e-05	0.00117529
ENSG00000133466	114904	C1QTNF6	protein_coding	C1q and TNF related 6 [Source:HGNC Symbol;Acc:HGNC:14343]	1105.87	-0.325448	0.064333	-5.05881	4.22e-07	2.31e-05
ENSG00000198498	55319	TMA16	protein_coding	translation machinery associated 16 homolog [Source:HGNC Symbol;Acc:HGNC:25638]	1103.83	-0.336737	0.0635215	-5.30115	1.15e-07	6.85e-06
ENSG00000259330	100505573	INAFM2	protein_coding	InaF motif containing 2 [Source:HGNC Symbol;Acc:HGNC:35165]	1092.71	-0.321752	0.0649375	-4.9548	7.24e-07	3.77e-05
ENSG00000169047	3667	IRS1	protein_coding	insulin receptor substrate 1 [Source:HGNC Symbol;Acc:HGNC:6125]	1082.96	-0.507612	0.0701797	-7.23304	4.72e-13	5.35e-11
ENSG00000121766	51538	ZCCHC17	protein_coding	zinc finger CCHC-type containing 17 [Source:HGNC Symbol;Acc:HGNC:30246]	1068.23	-0.362649	0.067879	-5.34259	9.16e-08	5.54e-06
ENSG00000160180	7033	TFF3	protein_coding	trefoil factor 3 [Source:HGNC Symbol;Acc:HGNC:11757]	1056.41	-0.392632	0.096663	-4.06186	4.87e-05	0.00160889
ENSG00000181026	64782	AEN	protein_coding	apoptosis enhancing nuclease [Source:HGNC Symbol;Acc:HGNC:25722]	1048.85	-0.312	0.0679716	-4.59015	4.43e-06	0.000197608
ENSG00000185090	149175	MANEAL	protein_coding	mannosidase endo-alpha like [Source:HGNC Symbol;Acc:HGNC:26452]	1046.42	-0.474306	0.0770854	-6.15299	7.6e-10	6.17e-08
ENSG00000103489	64131	XYLT1	protein_coding	xylosyltransferase 1 [Source:HGNC Symbol;Acc:HGNC:15516]	1019.67	-0.503546	0.0751291	-6.7024	2.05e-11	1.99e-09
ENSG00000116991	57568	SIPA1L2	protein_coding	signal induced proliferation associated 1 like 2 [Source:HGNC Symbol;Acc:HGNC:23800]	972.15	-0.383031	0.0692042	-5.53479	3.12e-08	2.05e-06
ENSG00000174799	9662	CEP135	protein_coding	centrosomal protein 135 [Source:HGNC Symbol;Acc:HGNC:29086]	960.282	-0.271947	0.0739715	-3.67637	0.000236575	0.00651289
ENSG00000145217	10861	SLC26A1	protein_coding	solute carrier family 26 member 1 [Source:HGNC Symbol;Acc:HGNC:10993]	959.966	-0.310546	0.0734491	-4.22804	2.36e-05	0.000839408
ENSG00000203867	282996	RBM20	protein_coding	RNA binding motif protein 20 [Source:HGNC Symbol;Acc:HGNC:27424]	955.48	-0.275022	0.0636652	-4.31982	1.56e-05	0.000582008
ENSG00000120942	29914	UBIAD1	protein_coding	UbiA prenyltransferase domain containing 1 [Source:HGNC Symbol;Acc:HGNC:30791]	946.149	-0.39917	0.0694857	-5.74463	9.21e-09	6.47e-07
ENSG00000197183	140688	NOL4L	protein_coding	nucleolar protein 4 like [Source:HGNC Symbol;Acc:HGNC:16106]	939.095	-0.263415	0.066995	-3.93186	8.43e-05	0.00265823
ENSG00000212747	441518	RTL8B	protein_coding	retrotransposon Gag like 8B [Source:HGNC Symbol;Acc:HGNC:33156]	932.579	0.265113	0.0726217	3.6506	0.000261624	0.00711215
ENSG00000163517	79885	HDAC11	protein_coding	histone deacetylase 11 [Source:HGNC Symbol;Acc:HGNC:19086]	930.879	-0.381922	0.0661691	-5.77191	7.84e-09	5.61e-07
ENSG00000048162	51491	NOP16	protein_coding	NOP16 nucleolar protein [Source:HGNC Symbol;Acc:HGNC:26934]	910.211	-0.297207	0.0792556	-3.74998	0.000176847	0.00505195
ENSG00000239887	400793	C1orf226	protein_coding	chromosome 1 open reading frame 226 [Source:HGNC Symbol;Acc:HGNC:34351]	896.298	-1.02369	0.0730377	-14.0159	1.25e-44	6.1e-42
ENSG00000206337	NA	HCP5	sense_overlapping	HLA complex P5 [Source:HGNC Symbol;Acc:HGNC:21659]	872.135	-0.268413	0.0741681	-3.61899	0.00029576	0.00785706
ENSG00000168209	54541	DDIT4	protein_coding	DNA damage inducible transcript 4 [Source:HGNC Symbol;Acc:HGNC:24944]	868.031	0.520919	0.0787062	6.61852	3.63e-11	3.44e-09
ENSG00000145220	55646	LYAR	protein_coding	Ly1 antibody reactive [Source:HGNC Symbol;Acc:HGNC:26021]	859.852	-0.363522	0.0739797	-4.9138	8.93e-07	4.5e-05
ENSG00000157193	7804	LRP8	protein_coding	LDL receptor related protein 8 [Source:HGNC Symbol;Acc:HGNC:6700]	845.818	-0.278988	0.0874922	-3.18872	0.00142904	0.0284477
ENSG00000115738	3398	ID2	protein_coding	inhibitor of DNA binding 2 [Source:HGNC Symbol;Acc:HGNC:5361]	831.004	0.346015	0.0780756	4.43179	9.35e-06	0.000376017
ENSG00000188211	374383	NCR3LG1	protein_coding	natural killer cell cytotoxicity receptor 3 ligand 1 [Source:HGNC Symbol;Acc:HGNC:42400]	829.201	-0.286667	0.0947922	-3.02417	0.0024932	0.0434706
ENSG00000163235	7039	TGFA	protein_coding	transforming growth factor alpha [Source:HGNC Symbol;Acc:HGNC:11765]	826.32	-0.574959	0.0729017	-7.88676	3.1e-15	4.24e-13
ENSG00000086300	29887	SNX10	protein_coding	sorting nexin 10 [Source:HGNC Symbol;Acc:HGNC:14974]	821.156	0.282602	0.085062	3.32231	0.000892747	0.0193735
ENSG00000172197	154141	MBOAT1	protein_coding	membrane bound O-acyltransferase domain containing 1 [Source:HGNC Symbol;Acc:HGNC:21579]	814.673	-0.906598	0.079569	-11.3939	4.49e-30	1.13e-27
ENSG00000068650	23250	ATP11A	protein_coding	ATPase phospholipid transporting 11A [Source:HGNC Symbol;Acc:HGNC:13552]	803.172	-0.411866	0.0870516	-4.73128	2.23e-06	0.000105758
ENSG00000160193	10785	WDR4	protein_coding	WD repeat domain 4 [Source:HGNC Symbol;Acc:HGNC:12756]	802.095	-0.277524	0.0764763	-3.62889	0.000284647	0.00761518
ENSG00000008086	6792	CDKL5	protein_coding	cyclin dependent kinase like 5 [Source:HGNC Symbol;Acc:HGNC:11411]	794.79	0.292323	0.0780507	3.7453	0.000180178	0.0051278
ENSG00000204856	29902	FAM216A	protein_coding	family with sequence similarity 216 member A [Source:HGNC Symbol;Acc:HGNC:30180]	794.566	-0.308811	0.0824464	-3.7456	0.000179965	0.0051278
ENSG00000197261	135398	C6orf141	protein_coding	chromosome 6 open reading frame 141 [Source:HGNC Symbol;Acc:HGNC:21351]	793.936	-0.314209	0.0735045	-4.2747	1.91e-05	0.000696243
ENSG00000118513	4602	MYB	protein_coding	MYB proto-oncogene, transcription factor [Source:HGNC Symbol;Acc:HGNC:7545]	774.195	-1.11447	0.0807004	-13.8099	2.22e-43	1.02e-40
ENSG00000109321	374	AREG	protein_coding	amphiregulin [Source:HGNC Symbol;Acc:HGNC:651]	773.243	-0.405696	0.070562	-5.74949	8.95e-09	6.34e-07
ENSG00000272933	NA	AL391121.1	lincRNA	novel transcript	772.605	-0.441407	0.0710087	-6.21623	5.09e-10	4.29e-08
ENSG00000184384	84441	MAML2	protein_coding	mastermind like transcriptional coactivator 2 [Source:HGNC Symbol;Acc:HGNC:16259]	764.326	0.35744	0.0876484	4.07811	4.54e-05	0.00152039
ENSG00000104205	23678	SGK3	protein_coding	serum/glucocorticoid regulated kinase family member 3 [Source:HGNC Symbol;Acc:HGNC:10812]	745.831	-1.1687	0.0849861	-13.7517	4.98e-43	2.18e-40
ENSG00000112183	221662	RBM24	protein_coding	RNA binding motif protein 24 [Source:HGNC Symbol;Acc:HGNC:21539]	742.18	-1.22014	0.0776083	-15.7218	1.07e-55	9.03e-53
ENSG00000147905	84186	ZCCHC7	protein_coding	zinc finger CCHC-type containing 7 [Source:HGNC Symbol;Acc:HGNC:26209]	738.426	-0.349854	0.0762325	-4.58931	4.45e-06	0.00019783
ENSG00000158483	55199	FAM86C1	protein_coding	family with sequence similarity 86 member C1 [Source:HGNC Symbol;Acc:HGNC:25561]	733.242	-0.266495	0.0775024	-3.43854	0.000584867	0.0137335
ENSG00000215788	8718	TNFRSF25	protein_coding	TNF receptor superfamily member 25 [Source:HGNC Symbol;Acc:HGNC:11910]	731.445	-0.335925	0.0831254	-4.04119	5.32e-05	0.0017499
ENSG00000166387	8495	PPFIBP2	protein_coding	PPFIA binding protein 2 [Source:HGNC Symbol;Acc:HGNC:9250]	726.728	0.310413	0.080031	3.87866	0.000105033	0.00324489
ENSG00000244242	402778	IFITM10	protein_coding	interferon induced transmembrane protein 10 [Source:HGNC Symbol;Acc:HGNC:40022]	724.688	-0.754115	0.0798769	-9.44096	3.69e-21	6.44e-19
ENSG00000134240	3158	HMGCS2	protein_coding	3-hydroxy-3-methylglutaryl-CoA synthase 2 [Source:HGNC Symbol;Acc:HGNC:5008]	718.662	-0.388451	0.0792369	-4.9024	9.47e-07	4.76e-05
ENSG00000188807	199953	TMEM201	protein_coding	transmembrane protein 201 [Source:HGNC Symbol;Acc:HGNC:33719]	709.315	-0.322476	0.0836542	-3.85487	0.000115791	0.00352697
ENSG00000112773	55603	TENT5A	protein_coding	terminal nucleotidyltransferase 5A [Source:HGNC Symbol;Acc:HGNC:18345]	691.688	-0.27374	0.0910093	-3.00782	0.00263129	0.0454036
ENSG00000152439	374928	ZNF773	protein_coding	zinc finger protein 773 [Source:HGNC Symbol;Acc:HGNC:30487]	682.272	0.27679	0.0801162	3.45485	0.000550589	0.0130939
ENSG00000233885	NA	YEATS2-AS1	antisense	YEATS2 antisense RNA 1 [Source:HGNC Symbol;Acc:HGNC:41101]	682.006	-0.477016	0.0855366	-5.57674	2.45e-08	1.62e-06
ENSG00000130449	57688	ZSWIM6	protein_coding	zinc finger SWIM-type containing 6 [Source:HGNC Symbol;Acc:HGNC:29316]	680.677	-0.355684	0.0764899	-4.65008	3.32e-06	0.000151194
ENSG00000114767	9136	RRP9	protein_coding	ribosomal RNA processing 9, U3 small nucleolar RNA binding protein [Source:HGNC Symbol;Acc:HGNC:16829]	677.144	-0.35712	0.0847985	-4.21139	2.54e-05	0.000893263
ENSG00000096968	3717	JAK2	protein_coding	Janus kinase 2 [Source:HGNC Symbol;Acc:HGNC:6192]	672.934	-0.396332	0.0884229	-4.48223	7.39e-06	0.00030614
ENSG00000168461	11031	RAB31	protein_coding	RAB31, member RAS oncogene family [Source:HGNC Symbol;Acc:HGNC:9771]	668.822	-0.433615	0.0774097	-5.60156	2.12e-08	1.43e-06
ENSG00000159733	57732	ZFYVE28	protein_coding	zinc finger FYVE-type containing 28 [Source:HGNC Symbol;Acc:HGNC:29334]	656.377	-0.370242	0.08406	-4.4045	1.06e-05	0.00042104
ENSG00000214944	64283	ARHGEF28	protein_coding	Rho guanine nucleotide exchange factor 28 [Source:HGNC Symbol;Acc:HGNC:30322]	650.877	-0.482463	0.0837513	-5.76066	8.38e-09	5.97e-07
ENSG00000106617	51422	PRKAG2	protein_coding	protein kinase AMP-activated non-catalytic subunit gamma 2 [Source:HGNC Symbol;Acc:HGNC:9386]	643.285	-0.411417	0.0768249	-5.35525	8.54e-08	5.23e-06
ENSG00000117407	9048	ARTN	protein_coding	artemin [Source:HGNC Symbol;Acc:HGNC:727]	619.438	-0.416921	0.0924576	-4.50932	6.5e-06	0.000276339
ENSG00000145414	92345	NAF1	protein_coding	nuclear assembly factor 1 ribonucleoprotein [Source:HGNC Symbol;Acc:HGNC:25126]	607.703	-0.338985	0.0845433	-4.0096	6.08e-05	0.00198406
ENSG00000237330	401934	RNF223	protein_coding	ring finger protein 223 [Source:HGNC Symbol;Acc:HGNC:40020]	606.729	-0.6541	0.0924774	-7.07308	1.52e-12	1.65e-10
ENSG00000167207	64127	NOD2	protein_coding	nucleotide binding oligomerization domain containing 2 [Source:HGNC Symbol;Acc:HGNC:5331]	605.64	-0.517955	0.0814791	-6.3569	2.06e-10	1.84e-08
ENSG00000173110	3310	HSPA6	protein_coding	heat shock protein family A (Hsp70) member 6 [Source:HGNC Symbol;Acc:HGNC:5239]	601.737	-1.20293	0.219504	-5.4802	4.25e-08	2.72e-06
ENSG00000155846	133522	PPARGC1B	protein_coding	PPARG coactivator 1 beta [Source:HGNC Symbol;Acc:HGNC:30022]	596.984	-0.279908	0.086614	-3.23167	0.00123067	0.0252271
ENSG00000250644	NA	AC068580.4	protein_coding	novel protein	591.548	-0.63048	0.127769	-4.93454	8.03e-07	4.16e-05
ENSG00000172159	257019	FRMD3	protein_coding	FERM domain containing 3 [Source:HGNC Symbol;Acc:HGNC:24125]	590.636	0.414289	0.0870174	4.76099	1.93e-06	9.22e-05
ENSG00000243649	629	CFB	protein_coding	complement factor B [Source:HGNC Symbol;Acc:HGNC:1037]	590.573	-0.274358	0.0906478	-3.02664	0.00247292	0.0432425
ENSG00000159388	7832	BTG2	protein_coding	BTG anti-proliferation factor 2 [Source:HGNC Symbol;Acc:HGNC:1131]	581.38	0.53859	0.0871442	6.18044	6.39e-10	5.27e-08
ENSG00000153551	112616	CMTM7	protein_coding	CKLF like MARVEL transmembrane domain containing 7 [Source:HGNC Symbol;Acc:HGNC:19178]	553.68	-1.06444	0.087996	-12.0965	1.1e-33	3.34e-31
ENSG00000149403	2900	GRIK4	protein_coding	glutamate ionotropic receptor kainate type subunit 4 [Source:HGNC Symbol;Acc:HGNC:4582]	548.265	-0.314076	0.0970523	-3.23615	0.00121154	0.024936
ENSG00000173227	91683	SYT12	protein_coding	synaptotagmin 12 [Source:HGNC Symbol;Acc:HGNC:18381]	543.918	-0.707987	0.0924715	-7.65627	1.91e-14	2.48e-12
ENSG00000084628	79570	NKAIN1	protein_coding	sodium/potassium transporting ATPase interacting 1 [Source:HGNC Symbol;Acc:HGNC:25743]	540.3	-0.515256	0.117266	-4.3939	1.11e-05	0.00043753
ENSG00000090447	7023	TFAP4	protein_coding	transcription factor AP-4 [Source:HGNC Symbol;Acc:HGNC:11745]	539.17	-0.378111	0.0891551	-4.24105	2.22e-05	0.000797809
ENSG00000115425	55825	PECR	protein_coding	peroxisomal trans-2-enoyl-CoA reductase [Source:HGNC Symbol;Acc:HGNC:18281]	522.37	0.307071	0.0839265	3.65881	0.000253392	0.00692558
ENSG00000173559	64859	NABP1	protein_coding	nucleic acid binding protein 1 [Source:HGNC Symbol;Acc:HGNC:26232]	515.643	0.281768	0.0947768	2.97296	0.0029494	0.0494906
ENSG00000197933	55552	ZNF823	protein_coding	zinc finger protein 823 [Source:HGNC Symbol;Acc:HGNC:30936]	513.811	0.276547	0.0877328	3.15215	0.00162071	0.031398
ENSG00000155367	333926	PPM1J	protein_coding	protein phosphatase, Mg2+/Mn2+ dependent 1J [Source:HGNC Symbol;Acc:HGNC:20785]	511.69	-0.335656	0.0944108	-3.55527	0.000377593	0.00953031
ENSG00000104689	8797	TNFRSF10A	protein_coding	TNF receptor superfamily member 10a [Source:HGNC Symbol;Acc:HGNC:11904]	510.559	-0.370463	0.0888262	-4.17065	3.04e-05	0.00104952
ENSG00000196782	55534	MAML3	protein_coding	mastermind like transcriptional coactivator 3 [Source:HGNC Symbol;Acc:HGNC:16272]	506.389	-0.627299	0.0909302	-6.89869	5.25e-12	5.42e-10
ENSG00000100003	23541	SEC14L2	protein_coding	SEC14 like lipid binding 2 [Source:HGNC Symbol;Acc:HGNC:10699]	506.281	-1.24716	0.103628	-12.035	2.33e-33	6.79e-31
ENSG00000124787	10799	RPP40	protein_coding	ribonuclease P/MRP subunit p40 [Source:HGNC Symbol;Acc:HGNC:20992]	501.772	-0.350623	0.0915262	-3.83085	0.000127703	0.00385114
ENSG00000167600	29785	CYP2S1	protein_coding	cytochrome P450 family 2 subfamily S member 1 [Source:HGNC Symbol;Acc:HGNC:15654]	500.843	-0.347087	0.0915606	-3.79079	0.000150169	0.00443123
ENSG00000163536	5274	SERPINI1	protein_coding	serpin family I member 1 [Source:HGNC Symbol;Acc:HGNC:8943]	500.297	-0.381446	0.0912514	-4.18017	2.91e-05	0.00100881
ENSG00000154783	152273	FGD5	protein_coding	FYVE, RhoGEF and PH domain containing 5 [Source:HGNC Symbol;Acc:HGNC:19117]	494.699	0.368715	0.103462	3.56378	0.000365554	0.00925723
ENSG00000180875	64388	GREM2	protein_coding	gremlin 2, DAN family BMP antagonist [Source:HGNC Symbol;Acc:HGNC:17655]	491.082	-0.380057	0.0881026	-4.3138	1.6e-05	0.000596607
ENSG00000157303	203328	SUSD3	protein_coding	sushi domain containing 3 [Source:HGNC Symbol;Acc:HGNC:28391]	490.258	-0.321131	0.102259	-3.14039	0.00168725	0.0324384
ENSG00000121101	56155	TEX14	protein_coding	testis expressed 14, intercellular bridge forming factor [Source:HGNC Symbol;Acc:HGNC:11737]	477.32	-0.471972	0.102338	-4.61187	3.99e-06	0.000178564
ENSG00000169946	23414	ZFPM2	protein_coding	zinc finger protein, FOG family member 2 [Source:HGNC Symbol;Acc:HGNC:16700]	475.132	-0.991452	0.103397	-9.58881	8.91e-22	1.61e-19
ENSG00000143473	3756	KCNH1	protein_coding	potassium voltage-gated channel subfamily H member 1 [Source:HGNC Symbol;Acc:HGNC:6250]	473.563	-0.582974	0.118256	-4.92974	8.23e-07	4.22e-05
ENSG00000167676	729359	PLIN4	protein_coding	perilipin 4 [Source:HGNC Symbol;Acc:HGNC:29393]	473.409	-0.292027	0.0953295	-3.06334	0.00218879	0.0396087
ENSG00000141449	80000	GREB1L	protein_coding	GREB1 like retinoic acid receptor coactivator [Source:HGNC Symbol;Acc:HGNC:31042]	467.782	-0.306184	0.0877719	-3.48841	0.00048591	0.0117932
ENSG00000174827	5174	PDZK1	protein_coding	PDZ domain containing 1 [Source:HGNC Symbol;Acc:HGNC:8821]	463.485	-0.447879	0.102076	-4.3877	1.15e-05	0.000446699
ENSG00000118894	196483	EEF2KMT	protein_coding	eukaryotic elongation factor 2 lysine methyltransferase [Source:HGNC Symbol;Acc:HGNC:32221]	462.445	-0.324304	0.0955497	-3.39409	0.000688572	0.0158017
ENSG00000120254	25902	MTHFD1L	protein_coding	methylenetetrahydrofolate dehydrogenase (NADP+ dependent) 1 like [Source:HGNC Symbol;Acc:HGNC:21055]	460.096	-0.423333	0.090918	-4.6562	3.22e-06	0.000148109
ENSG00000128274	53947	A4GALT	protein_coding	alpha 1,4-galactosyltransferase (P blood group) [Source:HGNC Symbol;Acc:HGNC:18149]	457.782	-0.657851	0.105285	-6.24829	4.15e-10	3.56e-08
ENSG00000100060	4242	MFNG	protein_coding	MFNG O-fucosylpeptide 3-beta-N-acetylglucosaminyltransferase [Source:HGNC Symbol;Acc:HGNC:7038]	457.722	-0.409312	0.107284	-3.81522	0.000136061	0.00407886
ENSG00000129521	112399	EGLN3	protein_coding	egl-9 family hypoxia inducible factor 3 [Source:HGNC Symbol;Acc:HGNC:14661]	453.157	0.374298	0.100577	3.72149	0.000198048	0.00557363
ENSG00000145819	23092	ARHGAP26	protein_coding	Rho GTPase activating protein 26 [Source:HGNC Symbol;Acc:HGNC:17073]	443.983	-0.318333	0.0920101	-3.45977	0.000540644	0.012915
ENSG00000159167	6781	STC1	protein_coding	stanniocalcin 1 [Source:HGNC Symbol;Acc:HGNC:11373]	441.792	-0.639661	0.112436	-5.68913	1.28e-08	8.8e-07
ENSG00000162975	3754	KCNF1	protein_coding	potassium voltage-gated channel modifier subfamily F member 1 [Source:HGNC Symbol;Acc:HGNC:6246]	431.083	-0.37661	0.101221	-3.72067	0.000198696	0.00558152
ENSG00000100092	23616	SH3BP1	protein_coding	SH3 domain binding protein 1 [Source:HGNC Symbol;Acc:HGNC:10824]	423.244	-0.342236	0.106978	-3.19912	0.00137847	0.0276947
ENSG00000100346	8911	CACNA1I	protein_coding	calcium voltage-gated channel subunit alpha1 I [Source:HGNC Symbol;Acc:HGNC:1396]	420.104	-0.712427	0.108166	-6.58645	4.5e-11	4.24e-09
ENSG00000077348	56915	EXOSC5	protein_coding	exosome component 5 [Source:HGNC Symbol;Acc:HGNC:24662]	411.242	-0.437796	0.102244	-4.28189	1.85e-05	0.000677351
ENSG00000169258	114787	GPRIN1	protein_coding	G protein regulated inducer of neurite outgrowth 1 [Source:HGNC Symbol;Acc:HGNC:24835]	403.501	-0.398088	0.10131	-3.92942	8.51e-05	0.00267975
ENSG00000144369	165215	FAM171B	protein_coding	family with sequence similarity 171 member B [Source:HGNC Symbol;Acc:HGNC:29412]	402.983	0.466926	0.104151	4.48315	7.36e-06	0.000305667
ENSG00000117643	57134	MAN1C1	protein_coding	mannosidase alpha class 1C member 1 [Source:HGNC Symbol;Acc:HGNC:19080]	402.655	-0.855637	0.101648	-8.41768	3.84e-17	5.77e-15
ENSG00000054598	2296	FOXC1	protein_coding	forkhead box C1 [Source:HGNC Symbol;Acc:HGNC:3800]	397.537	-0.354657	0.105727	-3.35446	0.000795198	0.0176922
ENSG00000164287	166979	CDC20B	protein_coding	cell division cycle 20B [Source:HGNC Symbol;Acc:HGNC:24222]	395.467	-0.36872	0.107647	-3.42528	0.000614167	0.014377
ENSG00000169851	5099	PCDH7	protein_coding	protocadherin 7 [Source:HGNC Symbol;Acc:HGNC:8659]	378.422	0.391128	0.108303	3.61142	0.000304522	0.00802683
ENSG00000064309	50937	CDON	protein_coding	cell adhesion associated, oncogene regulated [Source:HGNC Symbol;Acc:HGNC:17104]	374.415	-0.46135	0.113438	-4.06697	4.76e-05	0.00158636
ENSG00000015479	9782	MATR3	protein_coding	matrin 3 [Source:HGNC Symbol;Acc:HGNC:6912]	370.596	-0.392703	0.110876	-3.54184	0.000397351	0.00997917
ENSG00000180479	51276	ZNF571	protein_coding	zinc finger protein 571 [Source:HGNC Symbol;Acc:HGNC:25000]	366.657	0.312395	0.104122	3.00028	0.00269732	0.046337
ENSG00000184675	139285	AMER1	protein_coding	APC membrane recruitment protein 1 [Source:HGNC Symbol;Acc:HGNC:26837]	361.102	-0.414173	0.122517	-3.38055	0.000723419	0.0164029
ENSG00000196739	85301	COL27A1	protein_coding	collagen type XXVII alpha 1 chain [Source:HGNC Symbol;Acc:HGNC:22986]	352.195	-1.10116	0.123544	-8.91308	4.96e-19	8.1e-17
ENSG00000102743	10166	SLC25A15	protein_coding	solute carrier family 25 member 15 [Source:HGNC Symbol;Acc:HGNC:10985]	351.063	-0.378271	0.105075	-3.60002	0.000318198	0.00829337
ENSG00000109265	57482	KIAA1211	protein_coding	KIAA1211 [Source:HGNC Symbol;Acc:HGNC:29219]	347.611	-0.604142	0.121779	-4.96098	7.01e-07	3.68e-05
ENSG00000198929	9722	NOS1AP	protein_coding	nitric oxide synthase 1 adaptor protein [Source:HGNC Symbol;Acc:HGNC:16859]	346.898	-0.897902	0.123445	-7.27373	3.5e-13	3.99e-11
ENSG00000105613	22983	MAST1	protein_coding	microtubule associated serine/threonine kinase 1 [Source:HGNC Symbol;Acc:HGNC:19034]	344.058	-0.434968	0.121178	-3.5895	0.000331308	0.00856151
ENSG00000182175	56963	RGMA	protein_coding	repulsive guidance molecule BMP co-receptor a [Source:HGNC Symbol;Acc:HGNC:30308]	335.122	-0.348203	0.1145	-3.04108	0.00235732	0.0417735
ENSG00000165731	5979	RET	protein_coding	ret proto-oncogene [Source:HGNC Symbol;Acc:HGNC:9967]	327.403	-1.73113	0.136695	-12.6642	9.34e-37	3.08e-34
ENSG00000124249	60598	KCNK15	protein_coding	potassium two pore domain channel subfamily K member 15 [Source:HGNC Symbol;Acc:HGNC:13814]	326.153	-0.514678	0.117437	-4.38259	1.17e-05	0.000454989
ENSG00000197329	57162	PELI1	protein_coding	pellino E3 ubiquitin protein ligase 1 [Source:HGNC Symbol;Acc:HGNC:8827]	325.556	-0.390646	0.125639	-3.10928	0.00187545	0.0351219
ENSG00000111249	23316	CUX2	protein_coding	cut like homeobox 2 [Source:HGNC Symbol;Acc:HGNC:19347]	325.286	-0.447273	0.11238	-3.98	6.89e-05	0.00221952
ENSG00000101098	140730	RIMS4	protein_coding	regulating synaptic membrane exocytosis 4 [Source:HGNC Symbol;Acc:HGNC:16183]	323.851	-0.828148	0.118614	-6.98186	2.91e-12	3.07e-10
ENSG00000129654	2302	FOXJ1	protein_coding	forkhead box J1 [Source:HGNC Symbol;Acc:HGNC:3816]	316.686	-0.350374	0.113517	-3.08653	0.00202506	0.0372522
ENSG00000231426	NA	FILNC1	lincRNA	FOXO induced long non-coding RNA 1 [Source:HGNC Symbol;Acc:HGNC:53755]	314.968	0.478849	0.126792	3.77664	0.000158958	0.00462809
ENSG00000280332	NA	AC020917.4	TEC	TEC	314.478	-0.519205	0.124045	-4.18563	2.84e-05	0.00099164
ENSG00000261538	NA	AC096996.2	sense_overlapping	novel transcript, sense overlapping ABCC11	292.92	-0.405669	0.130705	-3.1037	0.00191119	0.0356591
ENSG00000129451	5655	KLK10	protein_coding	kallikrein related peptidase 10 [Source:HGNC Symbol;Acc:HGNC:6358]	292.136	-0.699865	0.139241	-5.02629	5e-07	2.69e-05
ENSG00000261578	NA	AP003119.3	sense_overlapping	novel transcript, overlapping to TSKU	287.118	0.407102	0.127783	3.18587	0.00144319	0.0285793
ENSG00000139318	1848	DUSP6	protein_coding	dual specificity phosphatase 6 [Source:HGNC Symbol;Acc:HGNC:3072]	285.232	-0.507242	0.134385	-3.77454	0.000160305	0.0046554
ENSG00000061455	93166	PRDM6	protein_coding	PR/SET domain 6 [Source:HGNC Symbol;Acc:HGNC:9350]	283.474	-0.433143	0.127778	-3.38982	0.000699381	0.0159533
ENSG00000184305	401145	CCSER1	protein_coding	coiled-coil serine rich protein 1 [Source:HGNC Symbol;Acc:HGNC:29349]	278.532	0.421816	0.116316	3.62647	0.000287322	0.00765972
ENSG00000164128	4886	NPY1R	protein_coding	neuropeptide Y receptor Y1 [Source:HGNC Symbol;Acc:HGNC:7956]	273.718	-0.98987	0.12773	-7.74969	9.21e-15	1.23e-12
ENSG00000142494	55244	SLC47A1	protein_coding	solute carrier family 47 member 1 [Source:HGNC Symbol;Acc:HGNC:25588]	271.026	-0.699683	0.150469	-4.65002	3.32e-06	0.000151194
ENSG00000160183	64699	TMPRSS3	protein_coding	transmembrane serine protease 3 [Source:HGNC Symbol;Acc:HGNC:11877]	268.541	-0.548796	0.126615	-4.33435	1.46e-05	0.000549399
ENSG00000164626	8645	KCNK5	protein_coding	potassium two pore domain channel subfamily K member 5 [Source:HGNC Symbol;Acc:HGNC:6280]	268.059	-1.11224	0.146129	-7.61132	2.71e-14	3.43e-12
ENSG00000154328	252969	NEIL2	protein_coding	nei like DNA glycosylase 2 [Source:HGNC Symbol;Acc:HGNC:18956]	258.258	-0.754121	0.139462	-5.40737	6.4e-08	3.99e-06
ENSG00000233695	NA	GAS6-AS1	antisense	GAS6 antisense RNA 1 [Source:HGNC Symbol;Acc:HGNC:39826]	256.828	-0.422235	0.134702	-3.13459	0.00172092	0.0328775
ENSG00000148735	79949	PLEKHS1	protein_coding	pleckstrin homology domain containing S1 [Source:HGNC Symbol;Acc:HGNC:26285]	248.955	-0.584613	0.123718	-4.72535	2.3e-06	0.000108216
ENSG00000010319	56920	SEMA3G	protein_coding	semaphorin 3G [Source:HGNC Symbol;Acc:HGNC:30400]	247.493	0.547498	0.164151	3.33533	0.000851976	0.0186949
ENSG00000176387	3291	HSD11B2	protein_coding	hydroxysteroid 11-beta dehydrogenase 2 [Source:HGNC Symbol;Acc:HGNC:5209]	246.108	-0.567164	0.123814	-4.58078	4.63e-06	0.000204269
ENSG00000185022	23764	MAFF	protein_coding	MAF bZIP transcription factor F [Source:HGNC Symbol;Acc:HGNC:6780]	244.707	-0.686413	0.132469	-5.18171	2.2e-07	1.26e-05
ENSG00000172345	80765	STARD5	protein_coding	StAR related lipid transfer domain containing 5 [Source:HGNC Symbol;Acc:HGNC:18065]	240.503	-0.554624	0.128814	-4.30561	1.67e-05	0.000614607
ENSG00000272695	NA	GAS6-DT	lincRNA	GAS6 divergent transcript [Source:HGNC Symbol;Acc:HGNC:43694]	239.23	-0.416243	0.128062	-3.25031	0.00115278	0.0240861
ENSG00000214900	NA	LINC01588	lincRNA	long intergenic non-protein coding RNA 1588 [Source:HGNC Symbol;Acc:HGNC:27503]	237.328	-0.756641	0.137484	-5.50348	3.72e-08	2.4e-06
ENSG00000150594	150	ADRA2A	protein_coding	adrenoceptor alpha 2A [Source:HGNC Symbol;Acc:HGNC:281]	225.162	-0.883841	0.160417	-5.50966	3.6e-08	2.34e-06
ENSG00000136883	113220	KIF12	protein_coding	kinesin family member 12 [Source:HGNC Symbol;Acc:HGNC:21495]	219.26	-0.520329	0.134239	-3.87613	0.000106131	0.00327216
ENSG00000206113	402160	CFAP99	protein_coding	cilia and flagella associated protein 99 [Source:HGNC Symbol;Acc:HGNC:51180]	219.184	-0.669664	0.143824	-4.65613	3.22e-06	0.000148109
ENSG00000263006	NA	ROCK1P1	transcribed_unprocessed_pseudogene	Rho associated coiled-coil containing protein kinase 1 pseudogene 1 [Source:HGNC Symbol;Acc:HGNC:37832]	218.361	0.464	0.131751	3.52181	0.000428619	0.0106519
ENSG00000172575	10125	RASGRP1	protein_coding	RAS guanyl releasing protein 1 [Source:HGNC Symbol;Acc:HGNC:9878]	217.307	-1.69848	0.143693	-11.8202	3.07e-32	8.62e-30
ENSG00000185760	56479	KCNQ5	protein_coding	potassium voltage-gated channel subfamily Q member 5 [Source:HGNC Symbol;Acc:HGNC:6299]	202.484	-0.709492	0.149145	-4.75706	1.96e-06	9.37e-05
ENSG00000196562	55959	SULF2	protein_coding	sulfatase 2 [Source:HGNC Symbol;Acc:HGNC:20392]	202.308	-0.896401	0.144931	-6.18501	6.21e-10	5.15e-08
ENSG00000127249	84239	ATP13A4	protein_coding	ATPase 13A4 [Source:HGNC Symbol;Acc:HGNC:25422]	199.331	0.430163	0.140565	3.06023	0.00221164	0.0399144
ENSG00000175920	285489	DOK7	protein_coding	docking protein 7 [Source:HGNC Symbol;Acc:HGNC:26594]	198.527	-0.706139	0.144145	-4.8988	9.64e-07	4.8e-05
ENSG00000168491	256309	CCDC110	protein_coding	coiled-coil domain containing 110 [Source:HGNC Symbol;Acc:HGNC:28504]	196.679	-0.659987	0.141262	-4.67208	2.98e-06	0.000137889
ENSG00000235027	NA	AC068580.3	antisense	novel transcript	188.546	-0.681074	0.160017	-4.25626	2.08e-05	0.000754353
ENSG00000154553	27295	PDLIM3	protein_coding	PDZ and LIM domain 3 [Source:HGNC Symbol;Acc:HGNC:20767]	185.687	-0.627519	0.150807	-4.16107	3.17e-05	0.00108953
ENSG00000128011	57622	LRFN1	protein_coding	leucine rich repeat and fibronectin type III domain containing 1 [Source:HGNC Symbol;Acc:HGNC:29290]	174.662	-0.558487	0.159716	-3.49676	0.000470949	0.0115409
ENSG00000187105	399671	HEATR4	protein_coding	HEAT repeat containing 4 [Source:HGNC Symbol;Acc:HGNC:16761]	170.857	-0.554421	0.149559	-3.70705	0.000209688	0.00584697
ENSG00000197977	54898	ELOVL2	protein_coding	ELOVL fatty acid elongase 2 [Source:HGNC Symbol;Acc:HGNC:14416]	170.276	-1.25104	0.169371	-7.38636	1.51e-13	1.79e-11
ENSG00000180616	6752	SSTR2	protein_coding	somatostatin receptor 2 [Source:HGNC Symbol;Acc:HGNC:11331]	168.053	-0.675366	0.159226	-4.24155	2.22e-05	0.000797809
ENSG00000172794	326624	RAB37	protein_coding	RAB37, member RAS oncogene family [Source:HGNC Symbol;Acc:HGNC:30268]	166.39	-0.722677	0.153707	-4.70166	2.58e-06	0.000120446
ENSG00000135547	23493	HEY2	protein_coding	hes related family bHLH transcription factor with YRPW motif 2 [Source:HGNC Symbol;Acc:HGNC:4881]	165.106	-0.993374	0.168419	-5.89822	3.67e-09	2.77e-07
ENSG00000184937	7490	WT1	protein_coding	Wilms tumor 1 [Source:HGNC Symbol;Acc:HGNC:12796]	160.515	-0.535033	0.177899	-3.00751	0.002634	0.0454036
ENSG00000140465	1543	CYP1A1	protein_coding	cytochrome P450 family 1 subfamily A member 1 [Source:HGNC Symbol;Acc:HGNC:2595]	160.376	-0.505087	0.169045	-2.98788	0.00280919	0.0477937
ENSG00000249346	NA	LINC01016	lincRNA	long intergenic non-protein coding RNA 1016 [Source:HGNC Symbol;Acc:HGNC:48991]	148.734	-1.15729	0.317342	-3.64681	0.00026552	0.00719228
ENSG00000168306	8309	ACOX2	protein_coding	acyl-CoA oxidase 2 [Source:HGNC Symbol;Acc:HGNC:120]	145.949	-0.749548	0.170763	-4.38941	1.14e-05	0.000444343
ENSG00000163485	134	ADORA1	protein_coding	adenosine A1 receptor [Source:HGNC Symbol;Acc:HGNC:262]	130.398	-0.850484	0.196811	-4.32132	1.55e-05	0.000579484
ENSG00000240668	NA	KRT8P36	processed_pseudogene	keratin 8 pseudogene 36 [Source:HGNC Symbol;Acc:HGNC:39870]	114.029	-0.571481	0.187423	-3.04915	0.00229488	0.0409308
ENSG00000261606	NA	AC091230.1	processed_transcript	novel transcript	88.1621	-0.912468	0.220068	-4.1463	3.38e-05	0.00115701
ENSG00000213144	NA	AC084880.1	processed_pseudogene	PDGFA associated protein 1 (PDAP1) pseudogene	74.6481	-1.02419	0.23157	-4.42281	9.74e-06	0.000390959
ENSG00000125931	4435	CITED1	protein_coding	Cbp/p300 interacting transactivator with Glu/Asp rich carboxy-terminal domain 1 [Source:HGNC Symbol;Acc:HGNC:1986]	73.9925	-1.44583	0.33359	-4.33415	1.46e-05	0.000549399
ENSG00000170345	2353	FOS	protein_coding	Fos proto-oncogene, AP-1 transcription factor subunit [Source:HGNC Symbol;Acc:HGNC:3796]	66.8464	-0.923579	0.284808	-3.24281	0.00118355	0.0245288
ENSG00000160182	7031	TFF1	protein_coding	trefoil factor 1 [Source:HGNC Symbol;Acc:HGNC:11755]	63.7491	-1.54923	0.276257	-5.60793	2.05e-08	1.38e-06
