# Supplementary material for: R-loop editing by DNA cytosine deaminase APOBEC3B modulates the activity of oestrogen receptor enhancers
Source: Nat Commun. 2026 Feb 18;17:2887. doi: 10.1038/s41467-026-69679-4 (PMC13031881; doi:10.1038/s41467-026-69679-4)
Supplement: Supplementary file 6 — Source data [file 41467_2026_69679_MOESM6_ESM.xlsx]

## Sheet: Fig 1C
Raw data: Number of various types of mutations across different colonies (related to Figure 1C)
Colony	C>A	C>G	T>A	T>C	T>G	C>T at CpG	C>T other	Total	(number of mutations)
A+(1)	680	264	251	339	158	152	2878	4722
A+(2)	455	198	163	242	112	151	3059	4380
A+(3)	487	165	190	241	140	158	3450	4831
A+(4)	473	125	152	168	92	135	3195	4340
A+(5)	575	185	201	278	108	178	3786	5311
M+(1)	860	220	244	398	166	101	1129	3118
M+(2)	789	216	264	335	182	101	1333	3220
M+(3)	1183	368	365	545	300	115	1265	4141
A-(1)	638	203	226	311	183	88	481	2130
A-(2)	1068	316	322	464	239	97	602	3108
A-(3)	1008	316	318	455	258	103	668	3126

## Sheet: Fig1E
Colony	omikli	kataegis	TC>TT_omilki
A(+)-1	45	8	17
A(+)-2	62	0	38
A(+)-3	41	0	27
A(+)-4	54	0	42
A(+)-5	48	5	30
M(+)-1	38	5	22
M(+)-2	21	12	9
M(+)-3	24	0	6
A(-)-1	22	5	9
A(-)-2	25	10	9
A(-)-3	27	0	8

## Sheet: Fig 1G
De novo Signature A	C>A	C>G	C>T	T>A	T>C	T>G		De novo Signature B	C>A	C>G	C>T	T>A	T>C	T>G
A[SNP]A	3.73653	1.12638	2.34628	1.04839	2.67465	0.78424		A[SNP]A	0.94246	0.27072	1.00194	0.29638	0.85889	0.17415
A[SNP]C	1.30539	0.55451	0.99337	0.53884	0.90844	0.34297		A[SNP]C	0.3415	0.17905	0.4287	0.08365	0.12956	0.06128
A[SNP]G	0.24568	0.16172	1.09061	0.57887	1.24193	0.36312		A[SNP]G	0.07487	0.03821	0.24881	0.21528	0.30075	0.19278
A[SNP]T	2.31604	1.18776	1.77678	1.01257	1.40594	0.69819		A[SNP]T	0.55908	0.27399	0.4602	0.30931	0.42661	0.15031
C[SNP]A	2.55628	0.45464	1.72639	0.56341	0.69712	0.41672		C[SNP]A	0.97748	0.24055	1.44086	0.14297	0.13545	0.05354
C[SNP]C	1.01609	0.3229	1.13076	0.533	0.97891	0.27024		C[SNP]C	0.39625	0.12702	0.86003	0.16826	0.19721	0.03362
C[SNP]G	0.39865	0.08659	0.84935	0.39923	0.39986	0.41956		C[SNP]G	0.08718	0.03514	0.24876	0.16034	0.24121	0.1138
C[SNP]T	2.22205	0.73252	1.78487	0.64134	0.80212	0.6966		C[SNP]T	0.6868	0.19625	1.23304	0.21792	0.26827	0.14349
G[SNP]A	3.1052	0.33234	1.44299	0.51407	0.77202	0.22221		G[SNP]A	0.83482	0.11771	0.50967	0.09021	0.23149	0.01878
G[SNP]C	1.1672	0.34074	1.14582	0.22263	0.43062	0.23928		G[SNP]C	0.20848	0.17475	0.56509	0.12298	0.11902	0.04375
G[SNP]G	0.27373	0.0958	0.72778	0.39163	0.41078	0.66042		G[SNP]G	0.05868	0.02983	0.24154	0.15699	0.15754	0.16436
G[SNP]T	2.32683	0.55127	1.14644	0.49964	0.65399	0.25973		G[SNP]T	0.57606	0.16158	0.51445	0.16816	0.14486	0.06676
T[SNP]A	4.48203	1.34398	0.797	1.48667	1.71558	0.69824		T[SNP]A	0.94555	0.30376	28.9889	0.469	0.39881	0.13093
T[SNP]C	2.57982	0.95736	1.66096	0.5963	0.80319	0.45444		T[SNP]C	0.75501	0.25994	12.1085	0.1472	0.22124	0.07433
T[SNP]G	0.29554	0.1817	0.41445	0.42878	0.63789	0.59011		T[SNP]G	0.08865	0.03829	2.14756	0.1549	0.14642	0.14304
T[SNP]T	7.02583	2.07408	0.37838	1.38561	1.26909	1.27135		T[SNP]T	1.555	0.68708	27.2306	0.39192	0.31989	0.39209

## Sheet: Fig 2A
Percentage VEP consequences	1_regulatory_region_variant	2_TF_binding_site_variant	3_non_coding_transcript_exon_variant	3_synonymous_variant	4_3_prime_UTR_variant	4_5_prime_UTR_variant	6_downstream_gene_variant	6_intergenic_variant	5_intron_variant	6_upstream_gene_variant	Others	Exons(missense+synonomous)
A+ TC>TT	37.6741	0.42539	1.72899	0.1235	0.7753	0.06175	9.8319	17.3448	28.3431	3.31389	0.06175	0.43911
M+ TC>TT	30.3362	0.48603	1.33657	0.20251	0.93155	0.081	9.88254	21.8712	31.5512	2.87566	0.0405	0.60753
A- TC>TT	13.941	0	1.60858	0	1.07239	0.53619	9.38338	33.244	36.7292	2.68097	0	0.80429
Genomic TC	17.3856	0	1.82423	0	0.7559	0.05039	11.1167	29.7621	35.6884	2.45918	0.09071	0.86676
	0	0	0	0	0	0	0	0	0	0	0	0
A+ VC>VT	19.8626	0.05283	2.53566	0.2113	0.63391	0	11.0935	27.3112	34.6012	2.90544	0.10565	0.89805
M+ VC>VT	18.4284	0.06954	2.15577	0.20862	0.97357	0.06954	9.38804	29.2768	36.4395	2.36439	0	0.83449
A- VC>VT	17.5869	0	0.818	0	1.02249	0	12.4744	24.3354	39.0593	3.06748	0	1.63599
Genomic VC	18.3854	0	2.06331	0	0.86416	0.06311	11.4137	28.4298	35.149	2.51481	0.04369	1.07292
	0	0	0	0	0	0	0	0	0	0	0	0
A+ ND>NN	14.0492	0.0669	1.42164	0.0669	0.63556	0.01673	8.89781	32.865	39.1035	2.47533	0.10035	0.36795
M+ ND>NN	14.9223	0.08014	1.37843	0.09617	0.68921	0.03206	8.94374	32.9059	38.1471	2.37218	0.04808	0.48085
A- ND>NN	15.1401	0.0757	1.17335	0.03785	0.3028	0.03785	8.66768	31.5291	40.1968	2.19531	0.11355	0.56775
Genomic NN	17.7005	0	1.7805	0	0.8207	0.05008	11.7358	29.4366	35.0956	2.61511	0.04729	0.71776

## Sheet: Fig 2C
Ratio of Replication Timing	Mid-late/Latest	Mid-early/Latest	Earliest/Latest
A+ TC>TT	0.03136	0.63298	1.28844
A+ VC>VT	-0.1918	-0.34418	-0.14222
A+ others	-0.49846	-0.89592	-1.45755
M+ TC>TT	-0.31056	-0.02986	0.45674
M+ VC>VT	-0.43468	-0.60228	-0.66096
M+ others	-0.60528	-0.95954	-1.46685
A- TC>TT	-0.32193	-0.04083	-0.12614
A- VC>VT	-0.54481	-0.8318	-0.91711
A- others	-0.5697	-0.99116	-1.52484
Ratio of Replication Timing	Mid-late/Latest	Mid-early/Latest	Earliest/Latest
A+ TC>TT	1.08246	0.95693	1.81943
A+ VC>VT	-1.58496	0.22239	0.87447
A+ others	-2.34104	-2.078	-3.66297
M+ TC>TT	0.73697	1	1.41504
M+ VC>VT	0.41504	-1.58496	-1.58496
M+ others	-2.36257	-3.16993	-5.16993
A- TC>TT	-1.16993	-3.16993	-1.16993
A- VC>VT	-3.16993	-3.16993	-3.16993
A- others	-0.22948	-2.08746	-2.5025

## Sheet: Fig 3F
SPI-seq peaks						Adjcent DRIP-seq peaks (if applicable)
Chrom	chromStart	chromEnd	Type:Sample specificity	Type:RL proximity	EnrichmentScore	Chrom	chromStart	chromEnd	Strand
chr3	171824089	171824331	SPI-seq_Control_only	R-loop-Proximal	3.88451	chr3	171806255	171839417	-
chr1	149296583	149296885	SPI-seq_Control_only	R-loop-Proximal	4.32605	chr1	149293448	149310937	-
chr3	192958674	192959507	SPI-seq_Control_only	R-loop-Proximal	7.82694	chr3	192958058	192981905	-
chr12	53886400	53887209	SPI-seq_Control_only	R-loop-Proximal	9.05289	chr12	53865907	53902401	-
chr12	53894849	53895436	SPI-seq_Control_only	R-loop-Proximal	7.29257	chr12	53865907	53902401	-
chr1	154933721	154933977	SPI-seq_Control_only	R-loop-Proximal	4.47982	chr1	154930740	154970055	-
chr1	154943292	154944144	SPI-seq_Control_only	R-loop-Proximal	5.5331	chr1	154930740	154970055	-
chr1	154945135	154946899	SPI-seq_Control_only	R-loop-Proximal	7.8182	chr1	154930740	154970055	-
chr9	115165981	115166283	SPI-seq_Control_only	R-loop-Proximal	5.62618	chr9	115151365	115181748	-
chr7	5567495	5568490	SPI-seq_Control_only	R-loop-Proximal	6.08287	chr7	5553092	5582157	-
chr7	5568967	5570002	SPI-seq_Control_only	R-loop-Proximal	6.10765	chr7	5553092	5582157	-
chr7	5571410	5571928	SPI-seq_Control_only	R-loop-Proximal	4.25861	chr7	5553092	5582157	-
chr7	5572157	5572801	SPI-seq_Control_only	R-loop-Proximal	6.58202	chr7	5553092	5582157	-
chr10	46953262	46953749	SPI-seq_Control_only	R-loop-Proximal	5.53346	chr10	46949145	46963245	-
chr10	46959617	46960675	SPI-seq_Control_only	R-loop-Proximal	5.1066	chr10	46949145	46963245	-
chr10	46962497	46962749	SPI-seq_Control_only	R-loop-Proximal	3.83695	chr10	46949145	46963245	-
chr3	37961711	37962218	SPI-seq_Control_only	R-loop-Proximal	5.00442	chr3	37932455	37969151	-
chr3	139108097	139109156	SPI-seq_Control_only	R-loop-Proximal	8.96811	chr3	139104331	139130906	-
chr3	176656549	176657525	SPI-seq_Control_only	R-loop-Proximal	6.37174	chr3	176651941	176671208	-
chr3	176661538	176661741	SPI-seq_Control_only	R-loop-Proximal	5.07326	chr3	176651941	176671208	-
chr3	176668733	176670351	SPI-seq_Control_only	R-loop-Proximal	9.0287	chr3	176651941	176671208	-
chr7	34526318	34526636	SPI-seq_Control_only	R-loop-Proximal	5.26422	chr7	34522676	34553353	-
chr7	34526968	34527652	SPI-seq_Control_only	R-loop-Proximal	5.62618	chr7	34522676	34553353	-
chr7	34530514	34531199	SPI-seq_Control_only	R-loop-Proximal	6.68109	chr7	34522676	34553353	-
chr7	34531320	34531718	SPI-seq_Control_only	R-loop-Proximal	5.08785	chr7	34522676	34553353	-
chr1	229478308	229478625	SPI-seq_Control_only	R-loop-Proximal	5.14402	chr1	229456940	229479476	-
chr9	109624895	109625365	SPI-seq_Control_only	R-loop-Proximal	4.74677	chr9	109621671	109653665	-
chr9	109625507	109626313	SPI-seq_Control_only	R-loop-Proximal	8.30113	chr9	109621671	109653665	-
chr3	42201372	42201855	SPI-seq_Control_only	R-loop-Proximal	6.41091	chr3	42176543	42205060	-
chr1	149684439	149684659	SPI-seq_Control_only	R-loop-Proximal	4.4952	chr1	149678952	149696163	-
chr7	30265494	30266199	SPI-seq_Control_only	R-loop-Proximal	6.32946	chr7	30243272	30266486	-
chr11	65730788	65730988	SPI-seq_Control_only	R-loop-Proximal	4.57029	chr11	65726925	65752320	-
chr11	65222433	65223175	SPI-seq_Control_only	R-loop-Proximal	7.16985	chr11	65219290	65238162	-
chr11	65225436	65225726	SPI-seq_Control_only	R-loop-Proximal	4.78371	chr11	65219290	65238162	-
chr11	65236192	65236719	SPI-seq_Control_only	R-loop-Proximal	13.2328	chr11	65219290	65238162	-
chr11	124609803	124610200	SPI-seq_Control_only	R-loop-Proximal	4.94417	chr11	124608467	124627058	-
chr11	124610323	124610716	SPI-seq_Control_only	R-loop-Proximal	4.30214	chr11	124608467	124627058	-
chr11	124618596	124619007	SPI-seq_Control_only	R-loop-Proximal	4.00074	chr11	124608467	124627058	-
chr11	124626230	124626431	SPI-seq_Control_only	R-loop-Proximal	3.80612	chr11	124608467	124627058	-
chr15	80444619	80444934	SPI-seq_Control_only	R-loop-Proximal	5.71314	chr15	80414010	80446070	-
chr15	80445366	80445722	SPI-seq_Control_only	R-loop-Proximal	3.92761	chr15	80414010	80446070	-
chr3	196514338	196515921	SPI-seq_Control_only	R-loop-Proximal	17.2608	chr3	196515600	196531709	-
chr3	196517050	196517280	SPI-seq_Control_only	R-loop-Proximal	4.62764	chr3	196515600	196531709	-
chr3	196517562	196517834	SPI-seq_Control_only	R-loop-Proximal	4.80994	chr3	196515600	196531709	-
chr3	196526622	196526858	SPI-seq_Control_only	R-loop-Proximal	4.05317	chr3	196515600	196531709	-
chr9	140986393	140986838	SPI-seq_Control_only	R-loop-Proximal	11.8072	chr9	140977376	140996739	-
chr11	59317269	59317703	SPI-seq_Control_only	R-loop-Proximal	4.92291	chr11	59303298	59324441	-
chr11	59317868	59318223	SPI-seq_Control_only	R-loop-Proximal	7.23665	chr11	59303298	59324441	-
chr11	59318311	59318622	SPI-seq_Control_only	R-loop-Proximal	4.92291	chr11	59303298	59324441	-
chr3	186694547	186695507	SPI-seq_Control_only	R-loop-Proximal	6.53893	chr3	186693243	186707817	-
chr3	186696203	186696684	SPI-seq_Control_only	R-loop-Proximal	4.1531	chr3	186693243	186707817	-
chr3	183862757	183863156	SPI-seq_Control_only	R-loop-Proximal	5.54644	chr3	183854995	183873264	-
chr3	183864159	183864459	SPI-seq_Control_only	R-loop-Proximal	4.29832	chr3	183854995	183873264	-
chr14	100744977	100745349	SPI-seq_Control_only	R-loop-Proximal	5.99547	chr14	100730027	100758117	-
chr14	100751980	100752389	SPI-seq_Control_only	R-loop-Proximal	7.53898	chr14	100730027	100758117	-
chr11	126138201	126139412	SPI-seq_Control_only	R-loop-Proximal	5.44899	chr11	126131112	126153564	-
chr11	126151963	126152289	SPI-seq_Control_only	R-loop-Proximal	4.13448	chr11	126131112	126153564	-
chr12	56312756	56313053	SPI-seq_Control_only	R-loop-Proximal	4.62764	chr12	56307301	56332379	-
chr12	56320325	56322281	SPI-seq_Control_only	R-loop-Proximal	8.35861	chr12	56307301	56332379	-
chr7	65563644	65564086	SPI-seq_Control_only	R-loop-Proximal	5.6629	chr7	65551065	65570083	-
chr7	65564194	65564443	SPI-seq_Control_only	R-loop-Proximal	5.37918	chr7	65551065	65570083	-
chr7	65564559	65565511	SPI-seq_Control_only	R-loop-Proximal	9.84527	chr7	65551065	65570083	-
chr3	183903383	183904159	SPI-seq_Control_only	R-loop-Proximal	6.8593	chr3	183894221	183914772	-
chr17	77024539	77024751	SPI-seq_Control_only	R-loop-Proximal	5.19223	chr17	77019422	77045166	-
chr17	55612363	55612615	SPI-seq_Control_only	R-loop-Proximal	4.25861	chr17	55601836	55630702	-
chr5	167752305	167752567	SPI-seq_Control_only	R-loop-Proximal	4.84143	chr5	167747544	167772703	-
chr11	121162855	121164335	SPI-seq_Control_only	R-loop-Proximal	7.48714	chr11	121161541	121179693	-
chr11	121166286	121166486	SPI-seq_Control_only	R-loop-Proximal	3.88451	chr11	121161541	121179693	-
chr8	48572274	48572503	SPI-seq_Control_only	R-loop-Proximal	4.25861	chr8	48553127	48573748	-
chr1	214806582	214807206	SPI-seq_Control_only	R-loop-Proximal	5.14121	chr1	214802757	214826257	-
chr1	214809783	214810059	SPI-seq_Control_only	R-loop-Proximal	6.05179	chr1	214802757	214826257	-
chr1	202558395	202558970	SPI-seq_Control_only	R-loop-Proximal	5.07828	chr1	202547449	202572102	-
chr9	132245961	132246684	SPI-seq_Control_only	R-loop-Proximal	6.57452	chr9	132245142	132268506	-
chr9	132248801	132249746	SPI-seq_Control_only	R-loop-Proximal	7.26497	chr9	132245142	132268506	-
chr9	132250064	132251595	SPI-seq_Control_only	R-loop-Proximal	7.1977	chr9	132245142	132268506	-
chr9	132256754	132257019	SPI-seq_Control_only	R-loop-Proximal	5.08246	chr9	132245142	132268506	-
chr9	132261002	132261214	SPI-seq_Control_only	R-loop-Proximal	5.17336	chr9	132245142	132268506	-
chr12	48550379	48550857	SPI-seq_Control_only	R-loop-Proximal	4.84143	chr12	48530957	48552579	-
chr12	48551152	48551415	SPI-seq_Control_only	R-loop-Proximal	5.08785	chr12	48530957	48552579	-
chr15	79625375	79625810	SPI-seq_Control_only	R-loop-Proximal	7.9984	chr15	79616284	79641902	-
chr12	123848814	123849049	SPI-seq_Control_only	R-loop-Proximal	4.25861	chr12	123841722	123857658	-
chr9	115629012	115629893	SPI-seq_Control_only	R-loop-Proximal	8.37928	chr9	115625620	115647089	-
chr7	8130214	8130487	SPI-seq_Control_only	R-loop-Proximal	6.32946	chr7	8123479	8143978	-
chr7	73181316	73181917	SPI-seq_Control_only	R-loop-Proximal	6.14288	chr7	73167206	73182158	-
chr9	134278114	134278646	SPI-seq_Control_only	R-loop-Proximal	5.33227	chr9	134266665	134287713	-
chr9	134284003	134284334	SPI-seq_Control_only	R-loop-Proximal	5.97782	chr9	134266665	134287713	-
chr10	102819977	102820506	SPI-seq_Control_only	R-loop-Proximal	6.12511	chr10	102811192	102830089	-
chr10	102820613	102821949	SPI-seq_Control_only	R-loop-Proximal	4.43332	chr10	102811192	102830089	-
chr10	102822004	102823240	SPI-seq_Control_only	R-loop-Proximal	6.10765	chr10	102811192	102830089	-
chr10	102823542	102824040	SPI-seq_Control_only	R-loop-Proximal	5.88755	chr10	102811192	102830089	-
chr10	102827517	102827828	SPI-seq_Control_only	R-loop-Proximal	5.16969	chr10	102811192	102830089	-
chr10	102828349	102828687	SPI-seq_Control_only	R-loop-Proximal	4.30363	chr10	102811192	102830089	-
chr3	184037012	184037581	SPI-seq_Control_only	R-loop-Proximal	5.57815	chr3	184034708	184055106	-
chr3	184037695	184037938	SPI-seq_Control_only	R-loop-Proximal	4.27837	chr3	184034708	184055106	-
chr3	184053049	184054479	SPI-seq_Control_only	R-loop-Proximal	6.49224	chr3	184034708	184055106	-
chr14	65405167	65405619	SPI-seq_Control_only	R-loop-Proximal	8.77509	chr14	65390576	65412646	-
chr15	64995061	64995737	SPI-seq_Control_only	R-loop-Proximal	7.4354	chr15	64973690	64996577	-
chr12	123450586	123451251	SPI-seq_Control_only	R-loop-Proximal	6.848	chr12	123450972	123471702	-
chr12	123458864	123459544	SPI-seq_Control_only	R-loop-Proximal	8.47735	chr12	123450972	123471702	-
chr12	123465246	123465675	SPI-seq_Control_only	R-loop-Proximal	5.19816	chr12	123450972	123471702	-
chr12	123466165	123466426	SPI-seq_Control_only	R-loop-Proximal	4.96212	chr12	123450972	123471702	-
chr8	104033314	104033672	SPI-seq_Control_only	R-loop-Proximal	7.16985	chr8	104030042	104050188	-
chr3	196229484	196231261	SPI-seq_Control_only	R-loop-Proximal	10.4099	chr3	196222885	196234668	-
chr17	41158532	41159409	SPI-seq_Control_only	R-loop-Proximal	5.44661	chr17	41158033	41177285	-
chr17	41172908	41173521	SPI-seq_Control_only	R-loop-Proximal	5.20439	chr17	41158033	41177285	-
chr17	41174282	41174538	SPI-seq_Control_only	R-loop-Proximal	4.99904	chr17	41158033	41177285	-
chr8	75897220	75897428	SPI-seq_Control_only	R-loop-Proximal	5.14402	chr8	75894279	75914629	-
chr7	30199414	30199930	SPI-seq_Control_only	R-loop-Proximal	5.44661	chr7	30186369	30210828	-
chr7	30209971	30210692	SPI-seq_Control_only	R-loop-Proximal	6.19887	chr7	30186369	30210828	-
chr10	103824809	103825394	SPI-seq_Control_only	R-loop-Proximal	7.09223	chr10	103812479	103828569	-
chr11	62432222	62433448	SPI-seq_Control_only	R-loop-Proximal	6.61306	chr11	62421788	62440313	-
chr11	62433656	62433991	SPI-seq_Control_only	R-loop-Proximal	5.44428	chr11	62421788	62440313	-
chr11	62438638	62440208	SPI-seq_Control_only	R-loop-Proximal	3.48831	chr11	62421788	62440313	-
chr17	80372478	80373065	SPI-seq_Control_only	R-loop-Proximal	11.6565	chr17	80370034	80386945	-
chr17	80376228	80377003	SPI-seq_Control_only	R-loop-Proximal	6.79117	chr17	80370034	80386945	-
chr11	124492167	124493119	SPI-seq_Control_only	R-loop-Proximal	6.79789	chr11	124492564	124506054	-
chr11	124502283	124502552	SPI-seq_Control_only	R-loop-Proximal	4.39924	chr11	124492564	124506054	-
chr5	147763134	147763805	SPI-seq_Control_only	R-loop-Proximal	5.67815	chr5	147763343	147783266	-
chr5	147777673	147778423	SPI-seq_Control_only	R-loop-Proximal	8.4725	chr5	147763343	147783266	-
chr14	100539259	100539651	SPI-seq_Control_only	R-loop-Proximal	5.06762	chr14	100536682	100560844	-
chr14	100543276	100543638	SPI-seq_Control_only	R-loop-Proximal	4.25861	chr14	100536682	100560844	-
chr11	121338236	121338581	SPI-seq_Control_only	R-loop-Proximal	4.62638	chr11	121337799	121352928	-
chr11	121347155	121347553	SPI-seq_Control_only	R-loop-Proximal	4.20192	chr11	121337799	121352928	-
chr20	35201157	35201575	SPI-seq_Control_only	R-loop-Proximal	5.05287	chr20	35201390	35223031	-
chr20	35201640	35202244	SPI-seq_Control_only	R-loop-Proximal	9.68286	chr20	35201390	35223031	-
chr20	35203180	35203567	SPI-seq_Control_only	R-loop-Proximal	4.94762	chr20	35201390	35223031	-
chr20	35213617	35214158	SPI-seq_Control_only	R-loop-Proximal	6.01821	chr20	35201390	35223031	-
chr11	67006989	67008870	SPI-seq_Control_only	R-loop-Proximal	6.68109	chr11	66999558	67020690	-
chr1	150945585	150946099	SPI-seq_Control_only	R-loop-Proximal	6.87838	chr1	150930071	150947427	-
chr1	150946647	150947497	SPI-seq_Control_only	R-loop-Proximal	6.53673	chr1	150930071	150947427	-
chr17	48172051	48172297	SPI-seq_Control_only	R-loop-Proximal	6.05635	chr17	48169688	48195548	-
chr17	48172426	48172905	SPI-seq_Control_only	R-loop-Proximal	5.77598	chr17	48169688	48195548	-
chr1	212541164	212541466	SPI-seq_Control_only	R-loop-Proximal	5.311	chr1	212538834	212551018	-
chr11	35831273	35832135	SPI-seq_Control_only	R-loop-Proximal	6.67572	chr11	35822877	35843050	-
chr1	155278651	155278946	SPI-seq_Control_only	R-loop-Proximal	8.265	chr1	155278289	155293960	-
chr1	155292979	155294623	SPI-seq_Control_only	R-loop-Proximal	9.71445	chr1	155278289	155293960	-
chr20	32950605	32951364	SPI-seq_Control_only	R-loop-Proximal	7.69126	chr20	32947723	32962523	-
chr12	94091863	94092198	SPI-seq_Control_only	R-loop-Proximal	4.92291	chr12	94076620	94094146	-
chr12	112190982	112191220	SPI-seq_Control_only	R-loop-Proximal	5.00442	chr12	112187962	112205854	-
chr12	112195988	112196536	SPI-seq_Control_only	R-loop-Proximal	5.2765	chr12	112187962	112205854	-
chr3	183965846	183967066	SPI-seq_Control_only	R-loop-Proximal	8.08978	chr3	183966894	183979063	-
chr3	183967128	183968170	SPI-seq_Control_only	R-loop-Proximal	6.94479	chr3	183966894	183979063	-
chr3	183978330	183978745	SPI-seq_Control_only	R-loop-Proximal	4.28295	chr3	183966894	183979063	-
chr12	120739826	120740626	SPI-seq_Control_only	R-loop-Proximal	9.97517	chr12	120732396	120744733	-
chr3	183892172	183893189	SPI-seq_Control_only	R-loop-Proximal	5.89197	chr3	183879655	183896093	-
chr11	62267119	62268410	SPI-seq_Control_only	R-loop-Proximal	6.45105	chr11	62260749	62275382	-
chr11	62275347	62276273	SPI-seq_Control_only	R-loop-Proximal	7.54923	chr11	62260749	62275382	-
chr1	151168800	151169795	SPI-seq_Control_only	R-loop-Proximal	8.04913	chr1	151169711	151186178	-
chr1	151169877	151170414	SPI-seq_Control_only	R-loop-Proximal	5.29879	chr1	151169711	151186178	-
chr1	151170681	151171165	SPI-seq_Control_only	R-loop-Proximal	6.8119	chr1	151169711	151186178	-
chr1	151171272	151172069	SPI-seq_Control_only	R-loop-Proximal	6.13071	chr1	151169711	151186178	-
chr20	48545394	48545698	SPI-seq_Control_only	R-loop-Proximal	5.22374	chr20	48541299	48558340	-
chr20	48552246	48553484	SPI-seq_Control_only	R-loop-Proximal	9.87784	chr20	48541299	48558340	-
chr20	48553556	48554588	SPI-seq_Control_only	R-loop-Proximal	10.0992	chr20	48541299	48558340	-
chr1	234509087	234509738	SPI-seq_Control_only	R-loop-Proximal	6.24843	chr1	234508194	234525403	-
chr12	121125250	121125564	SPI-seq_Control_only	R-loop-Proximal	5.48804	chr12	121124826	121143318	-
chr12	121125847	121126286	SPI-seq_Control_only	R-loop-Proximal	4.95339	chr12	121124826	121143318	-
chr12	49961935	49962233	SPI-seq_Control_only	R-loop-Proximal	6.736	chr12	49959168	49976981	-
chr1	161101877	161103280	SPI-seq_Control_only	R-loop-Proximal	8.04691	chr1	161096606	161114726	-
chr11	65337531	65338174	SPI-seq_Control_only	R-loop-Proximal	5.87879	chr11	65325745	65341582	-
chr11	65339700	65340273	SPI-seq_Control_only	R-loop-Proximal	6.48011	chr11	65325745	65341582	-
chr8	102473038	102473531	SPI-seq_Control_only	R-loop-Proximal	5.71314	chr8	102464245	102479699	-
chr3	194218304	194219359	SPI-seq_Control_only	R-loop-Proximal	7.17405	chr3	194215256	194224777	-
chr3	194219728	194219974	SPI-seq_Control_only	R-loop-Proximal	4.70024	chr3	194215256	194224777	-
chr11	65266027	65266709	SPI-seq_Control_only	R-loop-Proximal	7.08833	chr11	65264668	65277796	-
chr11	65267907	65268301	SPI-seq_Control_only	R-loop-Proximal	4.27837	chr11	65264668	65277796	-
chr11	65270564	65270863	SPI-seq_Control_only	R-loop-Proximal	4.69314	chr11	65264668	65277796	-
chr11	65272278	65273046	SPI-seq_Control_only	R-loop-Proximal	4.23945	chr11	65264668	65277796	-
chr14	102276184	102276746	SPI-seq_Control_only	R-loop-Proximal	10.1975	chr14	102273912	102294699	-
chr1	155879061	155879906	SPI-seq_Control_only	R-loop-Proximal	6.85577	chr1	155874462	155886146	-
chr1	155880967	155881437	SPI-seq_Control_only	R-loop-Proximal	6.67572	chr1	155874462	155886146	-
chr17	49230428	49230649	SPI-seq_Control_only	R-loop-Proximal	5.27455	chr17	49226703	49245117	-
chr17	49230706	49231583	SPI-seq_Control_only	R-loop-Proximal	9.5219	chr17	49226703	49245117	-
chr17	49243005	49243442	SPI-seq_Control_only	R-loop-Proximal	5.04545	chr17	49226703	49245117	-
chr17	49244005	49244268	SPI-seq_Control_only	R-loop-Proximal	5.64823	chr17	49226703	49245117	-
chr17	49244320	49245020	SPI-seq_Control_only	R-loop-Proximal	5.02995	chr17	49226703	49245117	-
chr20	44420222	44420813	SPI-seq_Control_only	R-loop-Proximal	7.05033	chr20	44417693	44433232	-
chr3	133380758	133381075	SPI-seq_Control_only	R-loop-Proximal	5.33227	chr3	133378126	133394366	-
chr7	7605084	7607039	SPI-seq_Control_only	R-loop-Proximal	12.188	chr7	7595765	7611900	-
chr12	53455130	53455571	SPI-seq_Control_only	R-loop-Proximal	4.86988	chr12	53440117	53460510	-
chr12	53459940	53460218	SPI-seq_Control_only	R-loop-Proximal	4.07874	chr12	53440117	53460510	-
chr9	140499983	140500375	SPI-seq_Control_only	R-loop-Proximal	5.12217	chr9	140484848	140500809	-
chr17	71289333	71289778	SPI-seq_Control_only	R-loop-Proximal	7.56474	chr17	71288848	71304439	-
chr17	71302990	71303718	SPI-seq_Control_only	R-loop-Proximal	6.85577	chr17	71288848	71304439	-
chr1	235491056	235491588	SPI-seq_Control_only	R-loop-Proximal	5.62618	chr1	235489841	235505747	-
chr1	235493302	235493670	SPI-seq_Control_only	R-loop-Proximal	5.26422	chr1	235489841	235505747	-
chr9	138799637	138800125	SPI-seq_Control_only	R-loop-Proximal	6.09402	chr9	138798831	138813752	-
chr11	118250038	118250348	SPI-seq_Control_only	R-loop-Proximal	5.44156	chr11	118238353	118252356	-
chr1	204475559	204475805	SPI-seq_Control_only	R-loop-Proximal	6.28868	chr1	204470238	204482391	-
chr1	204475873	204476618	SPI-seq_Control_only	R-loop-Proximal	5.9585	chr1	204470238	204482391	-
chr1	204476838	204477149	SPI-seq_Control_only	R-loop-Proximal	4.92291	chr1	204470238	204482391	-
chr1	161122875	161123075	SPI-seq_Control_only	R-loop-Proximal	5.04555	chr1	161121092	161137389	-
chr1	161129056	161129722	SPI-seq_Control_only	R-loop-Proximal	8.05753	chr1	161121092	161137389	-
chr14	71128602	71128981	SPI-seq_Control_only	R-loop-Proximal	4.86453	chr14	71116512	71133306	-
chr14	71129475	71129757	SPI-seq_Control_only	R-loop-Proximal	5.44798	chr14	71116512	71133306	-
chr14	71130527	71130952	SPI-seq_Control_only	R-loop-Proximal	4.87219	chr14	71116512	71133306	-
chr12	57023888	57024620	SPI-seq_Control_only	R-loop-Proximal	5.04545	chr12	57023613	57036947	-
chr12	57026087	57026527	SPI-seq_Control_only	R-loop-Proximal	10.0981	chr12	57023613	57036947	-
chr12	57026764	57027502	SPI-seq_Control_only	R-loop-Proximal	5.11548	chr12	57023613	57036947	-
chr12	57027847	57029247	SPI-seq_Control_only	R-loop-Proximal	7.16985	chr12	57023613	57036947	-
chr12	57029702	57030908	SPI-seq_Control_only	R-loop-Proximal	11.3031	chr12	57023613	57036947	-
chr7	144052078	144052367	SPI-seq_Control_only	R-loop-Proximal	6.82626	chr7	144047929	144065391	-
chr7	144052441	144053082	SPI-seq_Control_only	R-loop-Proximal	6.44426	chr7	144047929	144065391	-
chr1	202173539	202173886	SPI-seq_Control_only	R-loop-Proximal	7.41461	chr1	202171630	202176909	-
chr1	202174351	202174740	SPI-seq_Control_only	R-loop-Proximal	9.5576	chr1	202171630	202176909	-
chr7	75003903	75004265	SPI-seq_Control_only	R-loop-Proximal	5.46669	chr7	74998436	75010921	-
chr1	206621927	206622233	SPI-seq_Control_only	R-loop-Proximal	5.44798	chr1	206617439	206633507	-
chr11	57416978	57417208	SPI-seq_Control_only	R-loop-Proximal	5.44539	chr11	57410707	57426151	-
chr11	57424845	57425143	SPI-seq_Control_only	R-loop-Proximal	7.9984	chr11	57410707	57426151	-
chr8	70745883	70746747	SPI-seq_Control_only	R-loop-Proximal	5.58688	chr8	70745057	70760671	-
chr7	66146480	66147494	SPI-seq_Control_only	R-loop-Proximal	5.9617	chr7	66146613	66163625	-
chr11	47215650	47216094	SPI-seq_Control_only	R-loop-Proximal	8.03547	chr11	47208253	47221941	-
chr11	47216558	47216807	SPI-seq_Control_only	R-loop-Proximal	5.44661	chr11	47208253	47221941	-
chr17	36858654	36859574	SPI-seq_Control_only	R-loop-Proximal	11.2524	chr17	36858821	36879140	-
chr17	36861198	36861522	SPI-seq_Control_only	R-loop-Proximal	5.97483	chr17	36858821	36879140	-
chr17	36862132	36862806	SPI-seq_Control_only	R-loop-Proximal	5.17207	chr17	36858821	36879140	-
chr6	28193092	28193588	SPI-seq_Control_only	R-loop-Proximal	6.09402	chr6	28191606	28213426	-
chr17	52977842	52978510	SPI-seq_Control_only	R-loop-Proximal	5.62618	chr17	52973323	52991050	-
chr17	52978572	52978847	SPI-seq_Control_only	R-loop-Proximal	4.4952	chr17	52973323	52991050	-
chr3	171685041	171685373	SPI-seq_Control_only	R-loop-Proximal	5.59552	chr3	171681986	171689865	-
chr16	85778759	85779218	SPI-seq_Control_only	R-loop-Proximal	4.23647	chr16	85775749	85784365	-
chr16	85782265	85782489	SPI-seq_Control_only	R-loop-Proximal	5.30276	chr16	85775749	85784365	-
chr3	15900358	15900945	SPI-seq_Control_only	R-loop-Proximal	5.33227	chr3	15900215	15917489	-
chr3	15901052	15901335	SPI-seq_Control_only	R-loop-Proximal	6.60452	chr3	15900215	15917489	-
chr11	82783151	82783639	SPI-seq_Control_only	R-loop-Proximal	7.56474	chr11	82777597	82793353	-
chr10	86051214	86051505	SPI-seq_Control_only	R-loop-Proximal	4.80704	chr10	86038109	86051446	-
chr5	81573823	81574473	SPI-seq_Control_only	R-loop-Proximal	4.84143	chr5	81569878	81587750	-
chr11	62558852	62559630	SPI-seq_Control_only	R-loop-Proximal	4.26649	chr11	62557949	62567699	-
chr16	4525950	4527233	SPI-seq_Control_only	R-loop-Proximal	9.5219	chr16	4518249	4534662	-
chr10	63842419	63842926	SPI-seq_Control_only	R-loop-Proximal	6.45501	chr10	63840014	63853421	-
chr10	63849340	63850105	SPI-seq_Control_only	R-loop-Proximal	6.20869	chr10	63840014	63853421	-
chr9	139685486	139685760	SPI-seq_Control_only	R-loop-Proximal	6.63805	chr9	139684456	139703269	-
chr9	139694514	139695083	SPI-seq_Control_only	R-loop-Proximal	5.20207	chr9	139684456	139703269	-
chr9	139695419	139695652	SPI-seq_Control_only	R-loop-Proximal	6.67073	chr9	139684456	139703269	-
chr9	139701955	139702468	SPI-seq_Control_only	R-loop-Proximal	5.4967	chr9	139684456	139703269	-
chr9	139702642	139702960	SPI-seq_Control_only	R-loop-Proximal	7.22051	chr9	139684456	139703269	-
chr9	139703264	139703519	SPI-seq_Control_only	R-loop-Proximal	5.09293	chr9	139684456	139703269	-
chr1	150898621	150899218	SPI-seq_Control_only	R-loop-Proximal	4.61241	chr1	150890378	150902076	-
chr11	120506866	120507066	SPI-seq_Control_only	R-loop-Proximal	4.47982	chr11	120505955	120517525	-
chr11	120507583	120508752	SPI-seq_Control_only	R-loop-Proximal	13.386	chr11	120505955	120517525	-
chr11	120509933	120510716	SPI-seq_Control_only	R-loop-Proximal	5.4408	chr11	120505955	120517525	-
chr3	169755732	169756956	SPI-seq_Control_only	R-loop-Proximal	7.15513	chr3	169755856	169765106	-
chr3	169763781	169765059	SPI-seq_Control_only	R-loop-Proximal	6.08287	chr3	169755856	169765106	-
chr11	73587468	73588290	SPI-seq_Control_only	R-loop-Proximal	6.05179	chr11	73580435	73593445	-
chr1	160001218	160002338	SPI-seq_Control_only	R-loop-Proximal	5.85391	chr1	160002243	160014997	-
chr14	100525384	100526593	SPI-seq_Control_only	R-loop-Proximal	14.6646	chr14	100521717	100538446	-
chr7	66118918	66120020	SPI-seq_Control_only	R-loop-Proximal	8.53391	chr7	66119260	66131038	-
chr7	2372998	2373279	SPI-seq_Control_only	R-loop-Proximal	6.09402	chr7	2367008	2380010	-
chr9	131644055	131644278	SPI-seq_Control_only	R-loop-Proximal	6.1781	chr9	131632646	131648259	-
chr12	122124977	122125256	SPI-seq_Control_only	R-loop-Proximal	4.85989	chr12	122117299	122127587	-
chr16	24740343	24741258	SPI-seq_Control_only	R-loop-Proximal	7.61752	chr16	24735464	24752688	-
chr9	131901711	131901923	SPI-seq_Control_only	R-loop-Proximal	5.31598	chr9	131895142	131911937	-
chr5	173368825	173369301	SPI-seq_Control_only	R-loop-Proximal	6.76829	chr5	173358106	173377891	-
chr1	145507295	145508248	SPI-seq_Control_only	R-loop-Proximal	5.91474	chr1	145503753	145519022	-
chr1	222817244	222817904	SPI-seq_Control_only	R-loop-Proximal	8.76015	chr1	222810464	222827476	-
chr6	26458206	26458592	SPI-seq_Control_only	R-loop-Proximal	5.11979	chr6	26455366	26475652	-
chr10	88965688	88966056	SPI-seq_Control_only	R-loop-Proximal	4.25861	chr10	88961192	88974743	-
chr10	88966420	88966632	SPI-seq_Control_only	R-loop-Proximal	5.7492	chr10	88961192	88974743	-
chr10	88966944	88967144	SPI-seq_Control_only	R-loop-Proximal	4.26649	chr10	88961192	88974743	-
chr10	88974322	88974620	SPI-seq_Control_only	R-loop-Proximal	4.4952	chr10	88961192	88974743	-
chr17	46620406	46621569	SPI-seq_Control_only	R-loop-Proximal	9.5219	chr17	46620198	46635111	-
chr17	46621667	46622442	SPI-seq_Control_only	R-loop-Proximal	7.49309	chr17	46620198	46635111	-
chr17	46623499	46625474	SPI-seq_Control_only	R-loop-Proximal	8.4976	chr17	46620198	46635111	-
chr17	46634346	46634622	SPI-seq_Control_only	R-loop-Proximal	6.09402	chr17	46620198	46635111	-
chr7	55245037	55245847	SPI-seq_Control_only	R-loop-Proximal	6.30485	chr7	55241601	55261424	-
chr7	55245939	55246354	SPI-seq_Control_only	R-loop-Proximal	5.87372	chr7	55241601	55261424	-
chr7	55247123	55247360	SPI-seq_Control_only	R-loop-Proximal	5.41498	chr7	55241601	55261424	-
chr17	57286543	57287112	SPI-seq_Control_only	R-loop-Proximal	5.33227	chr17	57278974	57291833	-
chr17	57287195	57287646	SPI-seq_Control_only	R-loop-Proximal	6.47489	chr17	57278974	57291833	-
chr12	48159053	48159275	SPI-seq_Control_only	R-loop-Proximal	5.29164	chr12	48156186	48173406	-
chr12	48172986	48173483	SPI-seq_Control_only	R-loop-Proximal	5.33759	chr12	48156186	48173406	-
chr14	100478045	100478279	SPI-seq_Control_only	R-loop-Proximal	5.64024	chr14	100465203	100483715	-
chr14	100478461	100479101	SPI-seq_Control_only	R-loop-Proximal	4.51435	chr14	100465203	100483715	-
chr10	82723879	82724350	SPI-seq_Control_only	R-loop-Proximal	10.6645	chr10	82719298	82735088	-
chr10	82731062	82731849	SPI-seq_Control_only	R-loop-Proximal	14.0924	chr10	82719298	82735088	-
chr3	187870354	187871535	SPI-seq_Control_only	R-loop-Proximal	4.90647	chr3	187864292	187877810	-
chr15	90727246	90727812	SPI-seq_Control_only	R-loop-Proximal	6.09402	chr15	90722203	90737428	-
chr15	90727887	90728499	SPI-seq_Control_only	R-loop-Proximal	5.44952	chr15	90722203	90737428	-
chr17	31254791	31255042	SPI-seq_Control_only	R-loop-Proximal	4.92291	chr17	31252347	31268194	-
chr11	125773189	125773612	SPI-seq_Control_only	R-loop-Proximal	4.69839	chr11	125764382	125774740	-
chr10	70565316	70565516	SPI-seq_Control_only	R-loop-Proximal	5.01445	chr10	70556638	70567694	-
chr7	56144057	56144734	SPI-seq_Control_only	R-loop-Proximal	4.84143	chr7	56136430	56147123	-
chr7	55234712	55235320	SPI-seq_Control_only	R-loop-Proximal	4.05317	chr7	55223678	55240327	-
chr17	40729357	40730264	SPI-seq_Control_only	R-loop-Proximal	8.08764	chr17	40722174	40735032	-
chr5	159545667	159546653	SPI-seq_Control_only	R-loop-Proximal	7.1018	chr5	159539981	159554893	-
chr15	37392630	37392859	SPI-seq_Control_only	R-loop-Proximal	5.33227	chr15	37388113	37403622	-
chr15	37392975	37393967	SPI-seq_Control_only	R-loop-Proximal	7.23665	chr15	37388113	37403622	-
chr1	155162106	155163765	SPI-seq_Control_only	R-loop-Proximal	10.1081	chr1	155162166	155184190	-
chr1	155178313	155178673	SPI-seq_Control_only	R-loop-Proximal	5.54353	chr1	155162166	155184190	-
chr1	155178800	155179147	SPI-seq_Control_only	R-loop-Proximal	6.08993	chr1	155162166	155184190	-
chr11	63753198	63753905	SPI-seq_Control_only	R-loop-Proximal	5.3465	chr11	63750954	63763331	-
chr11	120894884	120895715	SPI-seq_Control_only	R-loop-Proximal	3.22674	chr11	120893480	120905159	-
chr20	35474869	35475083	SPI-seq_Control_only	R-loop-Proximal	5.06762	chr20	35465452	35478093	-
chr14	38042697	38043052	SPI-seq_Control_only	R-loop-Proximal	7.23665	chr14	38037578	38051234	-
chr10	99167354	99167657	SPI-seq_Control_only	R-loop-Proximal	7.17502	chr10	99160218	99172780	-
chr3	140994806	140995286	SPI-seq_Control_only	R-loop-Proximal	6.54738	chr3	140980431	140997858	-
chr3	194444543	194445274	SPI-seq_Control_only	R-loop-Proximal	4.349	chr3	194440306	194448175	-
chr12	113622322	113623591	SPI-seq_Control_only	R-loop-Proximal	7.86733	chr12	113622402	113633806	-
chr16	2802708	2803405	SPI-seq_Control_only	R-loop-Proximal	6.10765	chr16	2802189	2817384	-
chr16	1755665	1756657	SPI-seq_Control_only	R-loop-Proximal	5.71314	chr16	1740778	1757439	-
chr17	73007380	73008059	SPI-seq_Control_only	R-loop-Proximal	6.09402	chr17	73007759	73020588	-
chr17	73008261	73008978	SPI-seq_Control_only	R-loop-Proximal	7.9984	chr17	73007759	73020588	-
chr7	76009071	76009952	SPI-seq_Control_only	R-loop-Proximal	8.76315	chr7	76000057	76012053	-
chr12	56211238	56211689	SPI-seq_Control_only	R-loop-Proximal	9.81561	chr12	56209514	56222714	-
chr12	56211984	56212259	SPI-seq_Control_only	R-loop-Proximal	5.12751	chr12	56209514	56222714	-
chr17	47021769	47022589	SPI-seq_Control_only	R-loop-Proximal	4.51435	chr17	47017548	47027853	-
chr8	56861138	56861450	SPI-seq_Control_only	R-loop-Proximal	4.55678	chr8	56859657	56873864	-
chr10	46965335	46965619	SPI-seq_Control_only	R-loop-Proximal	4.07625	chr10	46962734	46973087	-
chr10	46968904	46969248	SPI-seq_Control_only	R-loop-Proximal	3.68909	chr10	46962734	46973087	-
chr1	191129393	191129593	SPI-seq_Control_only	R-loop-Proximal	5.14402	chr1	191121731	191131379	-
chr17	66243580	66244714	SPI-seq_Control_only	R-loop-Proximal	4.46719	chr17	66238277	66254557	-
chr1	153958107	153958357	SPI-seq_Control_only	R-loop-Proximal	4.46755	chr1	153955010	153967118	-
chr1	153958788	153959307	SPI-seq_Control_only	R-loop-Proximal	5.39702	chr1	153955010	153967118	-
chr1	153962891	153963125	SPI-seq_Control_only	R-loop-Proximal	5.45127	chr1	153955010	153967118	-
chr1	153963225	153963618	SPI-seq_Control_only	R-loop-Proximal	4.51435	chr1	153955010	153967118	-
chr16	29818665	29819637	SPI-seq_Control_only	R-loop-Proximal	8.23488	chr16	29817533	29838129	-
chr16	29822635	29823072	SPI-seq_Control_only	R-loop-Proximal	5.00442	chr16	29817533	29838129	-
chr16	29827538	29827848	SPI-seq_Control_only	R-loop-Proximal	4.80704	chr16	29817533	29838129	-
chr16	30751681	30752137	SPI-seq_Control_only	R-loop-Proximal	8.24257	chr16	30745976	30763594	-
chr16	30752912	30753353	SPI-seq_Control_only	R-loop-Proximal	5.70061	chr16	30745976	30763594	-
chr16	84130229	84130881	SPI-seq_Control_only	R-loop-Proximal	9.14103	chr16	84129743	84143747	-
chr16	84137909	84138193	SPI-seq_Control_only	R-loop-Proximal	8.63523	chr16	84129743	84143747	-
chr16	84140032	84140466	SPI-seq_Control_only	R-loop-Proximal	6.65697	chr16	84129743	84143747	-
chr14	70388829	70389548	SPI-seq_Control_only	R-loop-Proximal	6.05179	chr14	70387538	70406095	-
chr8	42948621	42949200	SPI-seq_Control_only	R-loop-Proximal	7.47055	chr8	42948030	42961484	-
chr1	161197755	161198155	SPI-seq_Control_only	R-loop-Proximal	4.68645	chr1	161195144	161209286	-
chr1	161206459	161206986	SPI-seq_Control_only	R-loop-Proximal	6.60172	chr1	161195144	161209286	-
chr11	63438477	63439559	SPI-seq_Control_only	R-loop-Proximal	9.49418	chr11	63438276	63448640	-
chr11	63448559	63448862	SPI-seq_Control_only	R-loop-Proximal	6.01683	chr11	63438276	63448640	-
chr12	49208438	49208944	SPI-seq_Control_only	R-loop-Proximal	7.49117	chr12	49205529	49221760	-
chr12	49208995	49209498	SPI-seq_Control_only	R-loop-Proximal	8.02478	chr12	49205529	49221760	-
chr12	49211972	49212416	SPI-seq_Control_only	R-loop-Proximal	5.311	chr12	49205529	49221760	-
chr12	51318268	51318948	SPI-seq_Control_only	R-loop-Proximal	7.26836	chr12	51314643	51327512	-
chr21	37674270	37674970	SPI-seq_Control_only	R-loop-Proximal	6.47489	chr21	37661090	37680916	-
chr1	240638924	240639792	SPI-seq_Control_only	R-loop-Proximal	5.44156	chr1	240634600	240646436	-
chr1	167772787	167772999	SPI-seq_Control_only	R-loop-Proximal	5.0651	chr1	167760378	167778661	-
chr3	42543286	42543559	SPI-seq_Control_only	R-loop-Proximal	5.06309	chr3	42543278	42559182	-
chr3	42543735	42543954	SPI-seq_Control_only	R-loop-Proximal	4.25861	chr3	42543278	42559182	-
chr3	42548791	42549155	SPI-seq_Control_only	R-loop-Proximal	4.83387	chr3	42543278	42559182	-
chr14	67399299	67399718	SPI-seq_Control_only	R-loop-Proximal	7.07077	chr14	67399271	67414774	-
chr20	34824087	34824731	SPI-seq_Control_only	R-loop-Proximal	6.4713	chr20	34816005	34829439	-
chr7	47611645	47612043	SPI-seq_Control_only	R-loop-Proximal	4.66909	chr7	47610721	47626639	-
chr7	47614027	47614297	SPI-seq_Control_only	R-loop-Proximal	5.50134	chr7	47610721	47626639	-
chr7	47619987	47620367	SPI-seq_Control_only	R-loop-Proximal	5.8421	chr7	47610721	47626639	-
chr7	47621167	47621568	SPI-seq_Control_only	R-loop-Proximal	5.06125	chr7	47610721	47626639	-
chr7	55111485	55111886	SPI-seq_Control_only	R-loop-Proximal	6.09402	chr7	55099179	55113862	-
chr1	235324257	235325098	SPI-seq_Control_only	R-loop-Proximal	6.99866	chr1	235319662	235329857	-
chr7	73889982	73890649	SPI-seq_Control_only	R-loop-Proximal	9.49353	chr7	73881085	73893300	-
chr7	73892206	73892826	SPI-seq_Control_only	R-loop-Proximal	6.4763	chr7	73881085	73893300	-
chr10	102027476	102027760	SPI-seq_Control_only	R-loop-Proximal	5.14402	chr10	102022658	102032058	-
chr1	204367661	204367861	SPI-seq_Control_only	R-loop-Proximal	5.14402	chr1	204360881	204371035	-
chr5	74062800	74063142	SPI-seq_Control_only	R-loop-Proximal	6.09402	chr5	74061821	74075666	-
chr9	134248195	134249238	SPI-seq_Control_only	R-loop-Proximal	6.09402	chr9	134247953	134258220	-
chr12	123180392	123181056	SPI-seq_Control_only	R-loop-Proximal	7.51669	chr12	123173664	123184320	-
chr5	41903821	41904867	SPI-seq_Control_only	R-loop-Proximal	4.81316	chr5	41903468	41920937	-
chr9	130547390	130549116	SPI-seq_Control_only	R-loop-Proximal	5.92024	chr9	130547042	130560439	-
chr11	63952117	63953182	SPI-seq_Control_only	R-loop-Proximal	6.61263	chr11	63946003	63961510	-
chr11	63953594	63953849	SPI-seq_Control_only	R-loop-Proximal	5.04545	chr11	63946003	63961510	-
chr11	65194654	65194938	SPI-seq_Control_only	R-loop-Proximal	4.534	chr11	65185562	65198922	-
chr11	65194997	65195213	SPI-seq_Control_only	R-loop-Proximal	4.73179	chr11	65185562	65198922	-
chr11	65197596	65197819	SPI-seq_Control_only	R-loop-Proximal	4.86232	chr11	65185562	65198922	-
chr11	65096954	65097817	SPI-seq_Control_only	R-loop-Proximal	6.69862	chr11	65091775	65101143	-
chr11	65100882	65101285	SPI-seq_Control_only	R-loop-Proximal	5.64024	chr11	65091775	65101143	-
chr1	207963187	207963503	SPI-seq_Control_only	R-loop-Proximal	6.09402	chr1	207953604	207967513	-
chr14	69044246	69045128	SPI-seq_Control_only	R-loop-Proximal	5.80274	chr14	69040955	69055894	-
chr1	164528147	164528691	SPI-seq_Control_only	R-loop-Proximal	6.6245	chr1	164526352	164539213	-
chr1	164529473	164529903	SPI-seq_Control_only	R-loop-Proximal	6.09402	chr1	164526352	164539213	-
chr7	64023132	64023492	SPI-seq_Control_only	R-loop-Proximal	9.0287	chr7	64015150	64026477	-
chr12	58120007	58120477	SPI-seq_Control_only	R-loop-Proximal	7.25976	chr12	58108129	58120869	-
chr10	104261699	104262465	SPI-seq_Control_only	R-loop-Proximal	6.32946	chr10	104255233	104267633	-
chr10	104262541	104262794	SPI-seq_Control_only	R-loop-Proximal	5.5631	chr10	104255233	104267633	-
chr12	70652423	70652710	SPI-seq_Control_only	R-loop-Proximal	4.47982	chr12	70642540	70654156	-
chr12	57081084	57081327	SPI-seq_Control_only	R-loop-Proximal	4.70024	chr12	57079193	57089841	-
chr15	44084039	44084407	SPI-seq_Control_only	R-loop-Proximal	7.19603	chr15	44083722	44098043	-
chr15	44084812	44085060	SPI-seq_Control_only	R-loop-Proximal	4.66909	chr15	44083722	44098043	-
chr15	44090494	44091507	SPI-seq_Control_only	R-loop-Proximal	9.14255	chr15	44083722	44098043	-
chr15	44091614	44091924	SPI-seq_Control_only	R-loop-Proximal	5.81468	chr15	44083722	44098043	-
chr1	204530791	204531335	SPI-seq_Control_only	R-loop-Proximal	5.32103	chr1	204523189	204536205	-
chr1	204531488	204531721	SPI-seq_Control_only	R-loop-Proximal	4.25861	chr1	204523189	204536205	-
chr1	204532520	204532805	SPI-seq_Control_only	R-loop-Proximal	5.44661	chr1	204523189	204536205	-
chr1	204534727	204535415	SPI-seq_Control_only	R-loop-Proximal	11.508	chr1	204523189	204536205	-
chr7	6098317	6098806	SPI-seq_Control_only	R-loop-Proximal	6.47489	chr7	6093217	6102770	-
chr14	92506040	92506249	SPI-seq_Control_only	R-loop-Proximal	5.27455	chr14	92505211	92517927	-
chr14	92506346	92507313	SPI-seq_Control_only	R-loop-Proximal	7.40838	chr14	92505211	92517927	-
chr1	228604409	228604609	SPI-seq_Control_only	R-loop-Proximal	4.05317	chr1	228593774	228609623	-
chr11	123947051	123947444	SPI-seq_Control_only	R-loop-Proximal	4.31508	chr11	123945964	123956392	-
chr11	123951419	123951990	SPI-seq_Control_only	R-loop-Proximal	4.25861	chr11	123945964	123956392	-
chr3	197462861	197464459	SPI-seq_Control_only	R-loop-Proximal	6.5263	chr3	197459288	197468072	-
chr1	200306056	200306793	SPI-seq_Control_only	R-loop-Proximal	7.03273	chr1	200302070	200312537	-
chr1	200308656	200308860	SPI-seq_Control_only	R-loop-Proximal	5.08785	chr1	200302070	200312537	-
chr7	66093175	66093657	SPI-seq_Control_only	R-loop-Proximal	4.79846	chr7	66088422	66099296	-
chr5	56145437	56145642	SPI-seq_Control_only	R-loop-Proximal	5.33227	chr5	56142174	56154314	-
chr5	76467998	76468468	SPI-seq_Control_only	R-loop-Proximal	5.10892	chr5	76455284	76471965	-
chr5	76468542	76469843	SPI-seq_Control_only	R-loop-Proximal	11.8072	chr5	76455284	76471965	-
chr20	32154537	32154882	SPI-seq_Control_only	R-loop-Proximal	5.77199	chr20	32148603	32162766	-
chr17	38084290	38085258	SPI-seq_Control_only	R-loop-Proximal	5.27455	chr17	38083554	38094716	-
chr17	38085619	38086296	SPI-seq_Control_only	R-loop-Proximal	5.81468	chr17	38083554	38094716	-
chr17	38090143	38090380	SPI-seq_Control_only	R-loop-Proximal	4.84143	chr17	38083554	38094716	-
chr12	54529341	54529672	SPI-seq_Control_only	R-loop-Proximal	4.07874	chr12	54519195	54530867	-
chr1	145524894	145525185	SPI-seq_Control_only	R-loop-Proximal	5.60291	chr1	145517812	145528441	-
chr5	156811953	156812221	SPI-seq_Control_only	R-loop-Proximal	6.03495	chr5	156804583	156816829	-
chr10	5506660	5506920	SPI-seq_Control_only	R-loop-Proximal	5.30687	chr10	5496866	5509489	-
chr10	5508452	5508915	SPI-seq_Control_only	R-loop-Proximal	5.18743	chr10	5496866	5509489	-
chr1	225116917	225118279	SPI-seq_Control_only	R-loop-Proximal	7.4354	chr1	225117218	225128790	-
chr1	155100640	155101100	SPI-seq_Control_only	R-loop-Proximal	4.84143	chr1	155100117	155115721	-
chr1	155102058	155102710	SPI-seq_Control_only	R-loop-Proximal	7.51692	chr1	155100117	155115721	-
chr1	155107195	155108997	SPI-seq_Control_only	R-loop-Proximal	5.24409	chr1	155100117	155115721	-
chr1	155112381	155113298	SPI-seq_Control_only	R-loop-Proximal	5.04545	chr1	155100117	155115721	-
chr14	90722694	90723470	SPI-seq_Control_only	R-loop-Proximal	5.97782	chr14	90721457	90734504	-
chr7	34276825	34277136	SPI-seq_Control_only	R-loop-Proximal	7.23665	chr7	34274514	34289573	-
chr11	111847920	111848214	SPI-seq_Control_only	R-loop-Proximal	5.67815	chr11	111841253	111856152	-
chr11	62538859	62539448	SPI-seq_Control_only	R-loop-Proximal	8.4725	chr11	62530594	62542158	-
chr10	5454449	5454791	SPI-seq_Control_only	R-loop-Proximal	5.50662	chr10	5453625	5466264	-
chr16	30366561	30367227	SPI-seq_Control_only	R-loop-Proximal	5.57803	chr16	30356971	30372250	-
chr3	25593793	25594026	SPI-seq_Control_only	R-loop-Proximal	4.73179	chr3	25584415	25601805	-
chr17	5163801	5164290	SPI-seq_Control_only	R-loop-Proximal	5.71314	chr17	5159060	5175696	-
chr17	5165760	5166032	SPI-seq_Control_only	R-loop-Proximal	6.09402	chr17	5159060	5175696	-
chr17	5168145	5168581	SPI-seq_Control_only	R-loop-Proximal	7.9984	chr17	5159060	5175696	-
chr20	52824677	52825265	SPI-seq_Control_only	R-loop-Proximal	6.12511	chr20	52822108	52835818	-
chr14	53367250	53367789	SPI-seq_Control_only	R-loop-Proximal	6.32946	chr14	53365606	53374494	-
chr7	45650081	45650325	SPI-seq_Control_only	R-loop-Proximal	4.68461	chr7	45647439	45660972	-
chr9	131057673	131058102	SPI-seq_Control_only	R-loop-Proximal	6.09402	chr9	131050728	131060453	-
chr12	54387981	54388997	SPI-seq_Control_only	R-loop-Proximal	7.9665	chr12	54386763	54403267	-
chr12	54389326	54389667	SPI-seq_Control_only	R-loop-Proximal	6.01892	chr12	54386763	54403267	-
chr12	54393321	54393836	SPI-seq_Control_only	R-loop-Proximal	6.41875	chr12	54386763	54403267	-
chr7	74024666	74025027	SPI-seq_Control_only	R-loop-Proximal	7.56474	chr7	74023403	74032009	-
chr7	74026766	74027235	SPI-seq_Control_only	R-loop-Proximal	5.27455	chr7	74023403	74032009	-
chr14	102938859	102939579	SPI-seq_Control_only	R-loop-Proximal	5.44661	chr14	102937896	102947116	-
chr14	103115880	103116139	SPI-seq_Control_only	R-loop-Proximal	5.33227	chr14	103105640	103118474	-
chr10	13341632	13342577	SPI-seq_Control_only	R-loop-Proximal	7.9984	chr10	13341564	13351629	-
chr10	13343997	13345095	SPI-seq_Control_only	R-loop-Proximal	7.61752	chr10	13341564	13351629	-
chr1	176175882	176176729	SPI-seq_Control_only	R-loop-Proximal	7.61752	chr1	176173907	176184809	-
chr7	34360089	34360359	SPI-seq_Control_only	R-loop-Proximal	5.33227	chr7	34353773	34368042	-
chr7	34360428	34361307	SPI-seq_Control_only	R-loop-Proximal	7.23665	chr7	34353773	34368042	-
chr11	111797230	111798424	SPI-seq_Control_only	R-loop-Proximal	7.86733	chr11	111793251	111805286	-
chr14	70233389	70233905	SPI-seq_Control_only	R-loop-Proximal	8.58587	chr14	70227429	70239790	-
chr11	63466344	63466561	SPI-seq_Control_only	R-loop-Proximal	5.27455	chr11	63465049	63476916	-
chr16	83835607	83836582	SPI-seq_Control_only	R-loop-Proximal	13.7115	chr16	83831211	83841619	-
chr16	83837158	83838564	SPI-seq_Control_only	R-loop-Proximal	11.0454	chr16	83831211	83841619	-
chr16	83841168	83842303	SPI-seq_Control_only	R-loop-Proximal	7.23665	chr16	83831211	83841619	-
chr5	174062811	174063785	SPI-seq_Control_only	R-loop-Proximal	4.84143	chr5	174062410	174076682	-
chr5	174071880	174072248	SPI-seq_Control_only	R-loop-Proximal	5.94406	chr5	174062410	174076682	-
chr5	43058190	43058680	SPI-seq_Control_only	R-loop-Proximal	6.97047	chr5	43057376	43067947	-
chr5	43064677	43064917	SPI-seq_Control_only	R-loop-Proximal	4.82898	chr5	43057376	43067947	-
chr5	43064999	43065296	SPI-seq_Control_only	R-loop-Proximal	6.24843	chr5	43057376	43067947	-
chr5	43066050	43067477	SPI-seq_Control_only	R-loop-Proximal	6.74833	chr5	43057376	43067947	-
chr5	43067613	43067895	SPI-seq_Control_only	R-loop-Proximal	4.92291	chr5	43057376	43067947	-
chr10	48234176	48234448	SPI-seq_Control_only	R-loop-Proximal	4.92291	chr10	48232935	48246260	-
chr10	48234954	48235367	SPI-seq_Control_only	R-loop-Proximal	10.0479	chr10	48232935	48246260	-
chr15	91473214	91473597	SPI-seq_Control_only	R-loop-Proximal	4.92291	chr15	91463288	91475531	-
chr15	91475044	91475866	SPI-seq_Control_only	R-loop-Proximal	5.33227	chr15	91463288	91475531	-
chr12	95867159	95868496	SPI-seq_Control_only	R-loop-Proximal	6.41261	chr12	95868111	95880275	-
chr3	179367410	179367645	SPI-seq_Control_only	R-loop-Proximal	5.33713	chr3	179364564	179373790	-
chr3	42246346	42247297	SPI-seq_Control_only	R-loop-Proximal	6.54738	chr3	42245679	42259082	-
chr9	127420783	127420985	SPI-seq_Control_only	R-loop-Proximal	5.62618	chr9	127417369	127430792	-
chr14	58710991	58712111	SPI-seq_Control_only	R-loop-Proximal	4.96838	chr14	58701862	58712222	-
chr11	64544862	64545405	SPI-seq_Control_only	R-loop-Proximal	7.92542	chr11	64543162	64554208	-
chr11	64545605	64546970	SPI-seq_Control_only	R-loop-Proximal	9.14103	chr11	64543162	64554208	-
chr14	74352820	74354127	SPI-seq_Control_only	R-loop-Proximal	7.38437	chr14	74353076	74366368	-
chr14	75642662	75643837	SPI-seq_Control_only	R-loop-Proximal	7.46854	chr14	75642652	75654734	-
chr17	76194919	76195458	SPI-seq_Control_only	R-loop-Proximal	6.57452	chr17	76185880	76199114	-
chr14	69133863	69134942	SPI-seq_Control_only	R-loop-Proximal	6.08892	chr14	69126746	69142215	-
chr14	69135740	69136307	SPI-seq_Control_only	R-loop-Proximal	15.472	chr14	69126746	69142215	-
chr10	76193084	76193311	SPI-seq_Control_only	R-loop-Proximal	4.92291	chr10	76188800	76200816	-
chr15	93424692	93424947	SPI-seq_Control_only	R-loop-Proximal	5.71314	chr15	93417052	93430588	-
chr7	45038802	45039150	SPI-seq_Control_only	R-loop-Proximal	6.30485	chr7	45030146	45040610	-
chr17	61904543	61905048	SPI-seq_Control_only	R-loop-Proximal	6.27429	chr17	61892536	61911680	-
chr8	39475749	39476489	SPI-seq_Control_only	R-loop-Proximal	6.47642	chr8	39470875	39479654	-
chr11	71783396	71783619	SPI-seq_Control_only	R-loop-Proximal	4.66909	chr11	71782516	71794168	-
chr11	71790678	71791467	SPI-seq_Control_only	R-loop-Proximal	4.6349	chr11	71782516	71794168	-
chr11	71791540	71792206	SPI-seq_Control_only	R-loop-Proximal	10.288	chr11	71782516	71794168	-
chr11	71792436	71792898	SPI-seq_Control_only	R-loop-Proximal	8.6929	chr11	71782516	71794168	-
chr11	71792958	71793393	SPI-seq_Control_only	R-loop-Proximal	7.03273	chr11	71782516	71794168	-
chr11	125461731	125463635	SPI-seq_Control_only	R-loop-Proximal	6.2597	chr11	125459819	125469114	-
chr15	43985592	43985973	SPI-seq_Control_only	R-loop-Proximal	8.08764	chr15	43981010	43995285	-
chr8	146011893	146013160	SPI-seq_Control_only	R-loop-Proximal	6.848	chr8	146005711	146013839	-
chr7	69062331	69064012	SPI-seq_Control_only	R-loop-Proximal	9.90278	chr7	69062385	69076678	-
chr17	41363572	41363912	SPI-seq_Control_only	R-loop-Proximal	5.33227	chr17	41358445	41369459	-
chr3	187903726	187904005	SPI-seq_Control_only	R-loop-Proximal	6.30518	chr3	187899260	187911621	-
chr11	66025199	66025517	SPI-seq_Control_only	R-loop-Proximal	7.24152	chr11	66008259	66025982	-
chr20	30723896	30724568	SPI-seq_Control_only	R-loop-Proximal	7.73741	chr20	30724273	30736483	-
chr9	127020546	127021175	SPI-seq_Control_only	R-loop-Proximal	7.61752	chr9	127019088	127033679	-
chr9	127024836	127025369	SPI-seq_Control_only	R-loop-Proximal	5.14402	chr9	127019088	127033679	-
chr9	127029499	127030120	SPI-seq_Control_only	R-loop-Proximal	5.97782	chr9	127019088	127033679	-
chr17	47865699	47866499	SPI-seq_Control_only	R-loop-Proximal	7.9984	chr17	47862520	47876484	-
chr3	141144891	141145189	SPI-seq_Control_only	R-loop-Proximal	4.93835	chr3	141135958	141150014	-
chr3	141145464	141145748	SPI-seq_Control_only	R-loop-Proximal	4.93835	chr3	141135958	141150014	-
chr3	141145799	141146208	SPI-seq_Control_only	R-loop-Proximal	5.7492	chr3	141135958	141150014	-
chr11	76731160	76731666	SPI-seq_Control_only	R-loop-Proximal	5.22798	chr11	76725341	76737218	-
chr14	77369807	77370159	SPI-seq_Control_only	R-loop-Proximal	4.84143	chr14	77370021	77384161	-
chr14	77371318	77371734	SPI-seq_Control_only	R-loop-Proximal	6.4713	chr14	77370021	77384161	-
chr14	77379566	77380183	SPI-seq_Control_only	R-loop-Proximal	5.28361	chr14	77370021	77384161	-
chr14	77381067	77381680	SPI-seq_Control_only	R-loop-Proximal	7.57086	chr14	77370021	77384161	-
chr14	77383641	77383908	SPI-seq_Control_only	R-loop-Proximal	5.61904	chr14	77370021	77384161	-
chr14	77384108	77386451	SPI-seq_Control_only	R-loop-Proximal	7.70095	chr14	77370021	77384161	-
chr3	168608707	168609286	SPI-seq_Control_only	R-loop-Proximal	6.47489	chr3	168605412	168615519	-
chr9	131060791	131061711	SPI-seq_Control_only	R-loop-Proximal	17.5818	chr9	131060365	131068942	-
chr11	64684552	64685394	SPI-seq_Control_only	R-loop-Proximal	6.54738	chr11	64684753	64697467	-
chr11	64691601	64692257	SPI-seq_Control_only	R-loop-Proximal	7.77816	chr11	64684753	64697467	-
chr8	61429318	61430345	SPI-seq_Control_only	R-loop-Proximal	9.49418	chr8	61429575	61441468	-
chr12	56440886	56441189	SPI-seq_Control_only	R-loop-Proximal	5.08785	chr12	56429937	56443309	-
chr10	76781450	76782213	SPI-seq_Control_only	R-loop-Proximal	6.72168	chr10	76779833	76790760	-
chr12	121018619	121018943	SPI-seq_Control_only	R-loop-Proximal	5.04545	chr12	121007403	121019926	-
chr12	121019389	121019597	SPI-seq_Control_only	R-loop-Proximal	5.15879	chr12	121007403	121019926	-
chr17	40169061	40169404	SPI-seq_Control_only	R-loop-Proximal	6.85577	chr17	40169255	40181564	-
chr17	40169524	40170118	SPI-seq_Control_only	R-loop-Proximal	7.9984	chr17	40169255	40181564	-
chr3	9975173	9975400	SPI-seq_Control_only	R-loop-Proximal	5.97782	chr3	9974143	9989400	-
chr11	118991373	118991642	SPI-seq_Control_only	R-loop-Proximal	5.18743	chr11	118984883	118995945	-
chr11	118992286	118992536	SPI-seq_Control_only	R-loop-Proximal	6.14337	chr11	118984883	118995945	-
chr17	45569412	45570389	SPI-seq_Control_only	R-loop-Proximal	6.63875	chr17	45565351	45575893	-
chr17	45972599	45973143	SPI-seq_Control_only	R-loop-Proximal	5.71314	chr17	45972852	45986442	-
chr17	45973473	45974068	SPI-seq_Control_only	R-loop-Proximal	7.38437	chr17	45972852	45986442	-
chr17	45974465	45974820	SPI-seq_Control_only	R-loop-Proximal	6.47489	chr17	45972852	45986442	-
chr20	48582329	48582779	SPI-seq_Control_only	R-loop-Proximal	5.1124	chr20	48580923	48591113	-
chr10	104394390	104394745	SPI-seq_Control_only	R-loop-Proximal	5.15879	chr10	104382455	104396191	-
chr20	60697693	60698217	SPI-seq_Control_only	R-loop-Proximal	5.57655	chr20	60697365	60711281	-
chr1	160284696	160285137	SPI-seq_Control_only	R-loop-Proximal	5.2765	chr1	160283704	160292327	-
chr1	160285221	160285579	SPI-seq_Control_only	R-loop-Proximal	5.21679	chr1	160283704	160292327	-
chr16	85527548	85528048	SPI-seq_Control_only	R-loop-Proximal	4.72973	chr16	85525791	85533761	-
chr16	85528283	85529008	SPI-seq_Control_only	R-loop-Proximal	4.93537	chr16	85525791	85533761	-
chr16	85532545	85532777	SPI-seq_Control_only	R-loop-Proximal	4.43999	chr16	85525791	85533761	-
chr17	33288259	33288781	SPI-seq_Control_only	R-loop-Proximal	6.32946	chr17	33287190	33302043	-
chr17	33905182	33905932	SPI-seq_Control_only	R-loop-Proximal	6.85577	chr17	33897530	33909748	-
chr7	4739616	4739847	SPI-seq_Control_only	R-loop-Proximal	5.45127	chr7	4738984	4752191	-
chr11	77531152	77531492	SPI-seq_Control_only	R-loop-Proximal	5.04545	chr11	77528039	77536728	-
chr11	77531625	77532413	SPI-seq_Control_only	R-loop-Proximal	8.84051	chr11	77528039	77536728	-
chr3	42623546	42624150	SPI-seq_Control_only	R-loop-Proximal	5.311	chr3	42622349	42636364	-
chr6	37786449	37786827	SPI-seq_Control_only	R-loop-Proximal	8.37928	chr6	37786703	37802523	-
chr6	37786932	37787519	SPI-seq_Control_only	R-loop-Proximal	6.09402	chr6	37786703	37802523	-
chr20	43160198	43160898	SPI-seq_Control_only	R-loop-Proximal	6.29345	chr20	43156671	43167206	-
chr1	211499916	211500185	SPI-seq_Control_only	R-loop-Proximal	6.37127	chr1	211499520	211512899	-
chr1	211500365	211500694	SPI-seq_Control_only	R-loop-Proximal	5.20439	chr1	211499520	211512899	-
chr1	211501077	211501580	SPI-seq_Control_only	R-loop-Proximal	6.67073	chr1	211499520	211512899	-
chr17	18218090	18219019	SPI-seq_Control_only	R-loop-Proximal	9.33567	chr17	18218733	18233789	-
chr12	58087769	58088287	SPI-seq_Control_only	R-loop-Proximal	5.50807	chr12	58085981	58095758	-
chr15	96878325	96879005	SPI-seq_Control_only	R-loop-Proximal	9.30364	chr15	96877182	96892065	-
chr15	96882635	96882875	SPI-seq_Control_only	R-loop-Proximal	5.33227	chr15	96877182	96892065	-
chr10	88160678	88161083	SPI-seq_Control_only	R-loop-Proximal	5.29879	chr10	88159780	88168358	-
chr10	88162970	88163182	SPI-seq_Control_only	R-loop-Proximal	5.24057	chr10	88159780	88168358	-
chr1	233085647	233085852	SPI-seq_Control_only	R-loop-Proximal	5.2917	chr1	233085293	233101250	-
chr1	233085993	233086668	SPI-seq_Control_only	R-loop-Proximal	6.3732	chr1	233085293	233101250	-
chr9	140509459	140509735	SPI-seq_Control_only	R-loop-Proximal	4.87219	chr9	140508673	140519427	-
chr9	140512991	140513195	SPI-seq_Control_only	R-loop-Proximal	5.608	chr9	140508673	140519427	-
chr9	140513890	140514219	SPI-seq_Control_only	R-loop-Proximal	4.98759	chr9	140508673	140519427	-
chr9	132096159	132096844	SPI-seq_Control_only	R-loop-Proximal	6.15133	chr9	132096055	132107775	-
chr10	94704795	94705259	SPI-seq_Control_only	R-loop-Proximal	6.85577	chr10	94704275	94716885	-
chr12	122884402	122884811	SPI-seq_Control_only	R-loop-Proximal	6.85577	chr12	122877387	122885248	-
chr12	122884892	122885288	SPI-seq_Control_only	R-loop-Proximal	6.47489	chr12	122877387	122885248	-
chr7	30470222	30470567	SPI-seq_Control_only	R-loop-Proximal	4.85989	chr7	30466365	30478945	-
chr1	153930669	153931431	SPI-seq_Control_only	R-loop-Proximal	6.1987	chr1	153925236	153936174	-
chr1	153935731	153936086	SPI-seq_Control_only	R-loop-Proximal	4.92488	chr1	153925236	153936174	-
chr3	183540503	183540745	SPI-seq_Control_only	R-loop-Proximal	4.05317	chr3	183534562	183543415	-
chr3	183542427	183543135	SPI-seq_Control_only	R-loop-Proximal	5.10476	chr3	183534562	183543415	-
chr1	210827246	210827653	SPI-seq_Control_only	R-loop-Proximal	4.18579	chr1	210823681	210829515	-
chr9	130150607	130150871	SPI-seq_Control_only	R-loop-Proximal	4.92291	chr9	130145003	130156306	-
chr1	161067277	161067648	SPI-seq_Control_only	R-loop-Proximal	7.73741	chr1	161062678	161072934	-
chr7	69961443	69961767	SPI-seq_Control_only	R-loop-Proximal	5.53644	chr7	69958681	69966929	-
chr15	41407889	41409194	SPI-seq_Control_only	R-loop-Proximal	8.76015	chr15	41408087	41416471	-
chr3	170214142	170214382	SPI-seq_Control_only	R-loop-Proximal	4.4126	chr3	170213210	170221471	-
chr3	170217458	170217821	SPI-seq_Control_only	R-loop-Proximal	5.99181	chr3	170213210	170221471	-
chr9	139736961	139737331	SPI-seq_Control_only	R-loop-Proximal	4.95339	chr9	139723706	139738698	-
chr16	28833806	28834256	SPI-seq_Control_only	R-loop-Proximal	9.90278	chr16	28833943	28847530	-
chr16	28834900	28835571	SPI-seq_Control_only	R-loop-Proximal	5.33227	chr16	28833943	28847530	-
chr20	42839194	42840010	SPI-seq_Control_only	R-loop-Proximal	7.03273	chr20	42839450	42850638	-
chr17	38108424	38109181	SPI-seq_Control_only	R-loop-Proximal	5.27455	chr17	38108801	38118243	-
chr17	38110578	38110781	SPI-seq_Control_only	R-loop-Proximal	5.33227	chr17	38108801	38118243	-
chr17	38115138	38115345	SPI-seq_Control_only	R-loop-Proximal	5.46959	chr17	38108801	38118243	-
chr14	69094230	69094554	SPI-seq_Control_only	R-loop-Proximal	6.05179	chr14	69083746	69096295	-
chr1	173445785	173447477	SPI-seq_Control_only	R-loop-Proximal	8.44348	chr1	173445952	173459290	-
chr8	117185603	117186410	SPI-seq_Control_only	R-loop-Proximal	15.9968	chr8	117185228	117193001	-
chr8	117186588	117187125	SPI-seq_Control_only	R-loop-Proximal	5.97782	chr8	117185228	117193001	-
chr8	117187180	117187893	SPI-seq_Control_only	R-loop-Proximal	6.47489	chr8	117185228	117193001	-
chr12	56391050	56391274	SPI-seq_Control_only	R-loop-Proximal	6.05179	chr12	56382643	56393986	-
chr11	61264367	61264650	SPI-seq_Control_only	R-loop-Proximal	4.80125	chr11	61262584	61270928	-
chr6	7140976	7141194	SPI-seq_Control_only	R-loop-Proximal	4.84143	chr6	7140131	7155388	-
chr6	7145682	7146836	SPI-seq_Control_only	R-loop-Proximal	17.1394	chr6	7140131	7155388	-
chr20	30161479	30161790	SPI-seq_Control_only	R-loop-Proximal	5.10892	chr20	30153257	30165525	-
chr5	36180607	36180840	SPI-seq_Control_only	R-loop-Proximal	5.33227	chr5	36167852	36182778	-
chr3	40566119	40566601	SPI-seq_Control_only	R-loop-Proximal	6.47489	chr3	40565301	40580278	-
chr17	38269552	38270272	SPI-seq_Control_only	R-loop-Proximal	9.68286	chr17	38261980	38273401	-
chr3	128997485	128997919	SPI-seq_Control_only	R-loop-Proximal	8.37928	chr3	128990045	129004186	-
chr11	67140332	67140900	SPI-seq_Control_only	R-loop-Proximal	6.10104	chr11	67129683	67140712	-
chr5	139535123	139535325	SPI-seq_Control_only	R-loop-Proximal	4.74677	chr5	139528204	139540401	-
chr11	93516647	93517714	SPI-seq_Control_only	R-loop-Proximal	8.37928	chr11	93516670	93526191	-
chr11	93517824	93518152	SPI-seq_Control_only	R-loop-Proximal	5.64024	chr11	93516670	93526191	-
chr9	114658671	114660671	SPI-seq_Control_only	R-loop-Proximal	3.67448	chr9	114657868	114672463	-
chr1	178511458	178512066	SPI-seq_Control_only	R-loop-Proximal	6.3732	chr1	178511016	178523889	-
chr8	103914863	103915211	SPI-seq_Control_only	R-loop-Proximal	5.1124	chr8	103911969	103923117	-
chr10	63682916	63683570	SPI-seq_Control_only	R-loop-Proximal	5.57655	chr10	63675059	63686939	-
chr7	72722279	72723018	SPI-seq_Control_only	R-loop-Proximal	4.25861	chr7	72710925	72722964	-
chr17	48942499	48945544	SPI-seq_Control_only	R-loop-Proximal	10.39	chr17	48945312	48955713	-
chr11	26986855	26987093	SPI-seq_Control_only	R-loop-Proximal	5.50662	chr11	26982842	26992372	-
chr3	40547324	40547838	SPI-seq_Control_only	R-loop-Proximal	5.33227	chr3	40546799	40560555	-
chr10	92923086	92923947	SPI-seq_Control_only	R-loop-Proximal	4.8912	chr10	92922702	92933013	-
chr21	30364455	30365654	SPI-seq_Control_only	R-loop-Proximal	6.32946	chr21	30358969	30370085	-
chr3	122101731	122102416	SPI-seq_Control_only	R-loop-Proximal	4.84143	chr3	122101717	122116859	-
chr7	36193080	36193431	SPI-seq_Control_only	R-loop-Proximal	5.58994	chr7	36193244	36205276	-
chr11	60709009	60709412	SPI-seq_Control_only	R-loop-Proximal	4.64245	chr11	60695703	60709829	-
chr11	60709504	60711562	SPI-seq_Control_only	R-loop-Proximal	9.70006	chr11	60695703	60709829	-
chr17	76098632	76098888	SPI-seq_Control_only	R-loop-Proximal	5.58219	chr17	76097815	76108413	-
chr17	76101660	76101973	SPI-seq_Control_only	R-loop-Proximal	5.97782	chr17	76097815	76108413	-
chr11	44276896	44277155	SPI-seq_Control_only	R-loop-Proximal	4.75089	chr11	44271653	44282190	-
chr11	64001503	64001734	SPI-seq_Control_only	R-loop-Proximal	4.25861	chr11	64001202	64014288	-
chr11	64007988	64009336	SPI-seq_Control_only	R-loop-Proximal	7.28246	chr11	64001202	64014288	-
chr11	64009427	64009796	SPI-seq_Control_only	R-loop-Proximal	5.76528	chr11	64001202	64014288	-
chr11	64013589	64014133	SPI-seq_Control_only	R-loop-Proximal	5.03173	chr11	64001202	64014288	-
chr16	30418344	30419053	SPI-seq_Control_only	R-loop-Proximal	5.27455	chr16	30414556	30425933	-
chr16	30420810	30421110	SPI-seq_Control_only	R-loop-Proximal	5.81468	chr16	30414556	30425933	-
chr17	48982761	48983220	SPI-seq_Control_only	R-loop-Proximal	4.99143	chr17	48973785	48982881	-
chr6	36163824	36164651	SPI-seq_Control_only	R-loop-Proximal	6.47489	chr6	36163978	36179005	-
chr20	44462270	44462821	SPI-seq_Control_only	R-loop-Proximal	5.29164	chr20	44462688	44474231	-
chr7	44835214	44837378	SPI-seq_Control_only	R-loop-Proximal	10.1975	chr7	44836054	44847398	-
chr12	120906470	120908259	SPI-seq_Control_only	R-loop-Proximal	9.55614	chr12	120896828	120907770	-
chr7	5229490	5229749	SPI-seq_Control_only	R-loop-Proximal	5.2917	chr7	5228957	5239192	-
chr12	112546035	112546577	SPI-seq_Control_only	R-loop-Proximal	9.08544	chr12	112540617	112551496	-
chr12	112550441	112550703	SPI-seq_Control_only	R-loop-Proximal	5.44952	chr12	112540617	112551496	-
chr17	78228550	78229033	SPI-seq_Control_only	R-loop-Proximal	6.26202	chr17	78221472	78231508	-
chr17	29888857	29889168	SPI-seq_Control_only	R-loop-Proximal	8.1038	chr17	29888765	29901937	-
chr17	29891724	29892426	SPI-seq_Control_only	R-loop-Proximal	7.49309	chr17	29888765	29901937	-
chr17	29893217	29894393	SPI-seq_Control_only	R-loop-Proximal	12.635	chr17	29888765	29901937	-
chr17	29900221	29900803	SPI-seq_Control_only	R-loop-Proximal	5.67962	chr17	29888765	29901937	-
chr17	29900854	29901655	SPI-seq_Control_only	R-loop-Proximal	4.25861	chr17	29888765	29901937	-
chr17	57783445	57783944	SPI-seq_Control_only	R-loop-Proximal	6.85577	chr17	57775367	57786937	-
chr17	57784068	57784807	SPI-seq_Control_only	R-loop-Proximal	6.32946	chr17	57775367	57786937	-
chr15	67440523	67441148	SPI-seq_Control_only	R-loop-Proximal	9.5219	chr15	67426461	67442237	-
chr16	71879558	71880165	SPI-seq_Control_only	R-loop-Proximal	6.85577	chr16	71876465	71889221	-
chr10	75646406	75646769	SPI-seq_Control_only	R-loop-Proximal	4.78335	chr10	75637342	75646654	-
chr1	224385010	224385325	SPI-seq_Control_only	R-loop-Proximal	6.8119	chr1	224383854	224393929	-
chr1	224387422	224387751	SPI-seq_Control_only	R-loop-Proximal	4.95339	chr1	224383854	224393929	-
chr1	224390834	224391737	SPI-seq_Control_only	R-loop-Proximal	9.07768	chr1	224383854	224393929	-
chr1	224391795	224392033	SPI-seq_Control_only	R-loop-Proximal	5.18883	chr1	224383854	224393929	-
chr1	224392520	224392857	SPI-seq_Control_only	R-loop-Proximal	8.99973	chr1	224383854	224393929	-
chr1	224393180	224393621	SPI-seq_Control_only	R-loop-Proximal	3.92184	chr1	224383854	224393929	-
chr17	37861597	37861852	SPI-seq_Control_only	R-loop-Proximal	5.75398	chr17	37861794	37873336	-
chr17	18625125	18625525	SPI-seq_Control_only	R-loop-Proximal	6.47489	chr17	18614968	18625770	-
chr11	44212778	44213102	SPI-seq_Control_only	R-loop-Proximal	4.84143	chr11	44204663	44217093	-
chr3	171853720	171853970	SPI-seq_Control_only	R-loop-Proximal	4.25861	chr3	171851282	171860373	-
chr3	171855423	171856078	SPI-seq_Control_only	R-loop-Proximal	7.64608	chr3	171851282	171860373	-
chr3	171858060	171859370	SPI-seq_Control_only	R-loop-Proximal	8.75381	chr3	171851282	171860373	-
chr3	171859990	171860740	SPI-seq_Control_only	R-loop-Proximal	6.35308	chr3	171851282	171860373	-
chr17	41909947	41910775	SPI-seq_Control_only	R-loop-Proximal	5.03722	chr17	41909399	41919261	-
chr17	41916711	41917707	SPI-seq_Control_only	R-loop-Proximal	6.05179	chr17	41909399	41919261	-
chr12	124457823	124458267	SPI-seq_Control_only	R-loop-Proximal	4.4952	chr12	124457814	124472816	-
chr12	124458342	124458967	SPI-seq_Control_only	R-loop-Proximal	6.05179	chr12	124457814	124472816	-
chr7	44613622	44614056	SPI-seq_Control_only	R-loop-Proximal	6.03653	chr7	44612527	44622717	-
chr7	44614172	44614372	SPI-seq_Control_only	R-loop-Proximal	4.80704	chr7	44612527	44622717	-
chr7	44621066	44622425	SPI-seq_Control_only	R-loop-Proximal	7.9984	chr7	44612527	44622717	-
chr20	51697677	51697950	SPI-seq_Control_only	R-loop-Proximal	4.84143	chr20	51687264	51698057	-
chr10	5854551	5856274	SPI-seq_Control_only	R-loop-Proximal	8.43927	chr10	5851984	5861181	-
chr11	86717093	86717942	SPI-seq_Control_only	R-loop-Proximal	7.02258	chr11	86714634	86724424	-
chr11	86718885	86719235	SPI-seq_Control_only	R-loop-Proximal	6.4713	chr11	86714634	86724424	-
chr11	117015884	117016422	SPI-seq_Control_only	R-loop-Proximal	6.22546	chr11	117009187	117019461	-
chr7	6487702	6488112	SPI-seq_Control_only	R-loop-Proximal	5.67962	chr7	6487757	6496235	-
chr12	122249761	122250165	SPI-seq_Control_only	R-loop-Proximal	4.71039	chr12	122241544	122253688	-
chr12	122250240	122250718	SPI-seq_Control_only	R-loop-Proximal	5.55583	chr12	122241544	122253688	-
chr8	128889149	128889563	SPI-seq_Control_only	R-loop-Proximal	5.20497	chr8	128880418	128893523	-
chr3	195632898	195633642	SPI-seq_Control_only	R-loop-Proximal	6.05351	chr3	195627514	195634440	-
chr12	93323945	93324350	SPI-seq_Control_only	R-loop-Proximal	4.92291	chr12	93321926	93330740	-
chr11	65246799	65247532	SPI-seq_Control_only	R-loop-Proximal	5.63908	chr11	65246889	65254532	-
chr11	65247609	65247843	SPI-seq_Control_only	R-loop-Proximal	5.95216	chr11	65246889	65254532	-
chr11	65249080	65249569	SPI-seq_Control_only	R-loop-Proximal	5.7492	chr11	65246889	65254532	-
chr11	65252928	65253620	SPI-seq_Control_only	R-loop-Proximal	5.18619	chr11	65246889	65254532	-
chr11	65253754	65254019	SPI-seq_Control_only	R-loop-Proximal	4.5735	chr11	65246889	65254532	-
chr5	153417930	153418470	SPI-seq_Control_only	R-loop-Proximal	6.68109	chr5	153416094	153427738	-
chr5	153418524	153418911	SPI-seq_Control_only	R-loop-Proximal	5.14402	chr5	153416094	153427738	-
chr14	76733872	76734097	SPI-seq_Control_only	R-loop-Proximal	4.89379	chr14	76725205	76738105	-
chr3	173004870	173005570	SPI-seq_Control_only	R-loop-Proximal	5.67378	chr3	173000862	173006895	-
chr12	95611513	95612304	SPI-seq_Control_only	R-loop-Proximal	6.85577	chr12	95610808	95621632	-
chr12	51157569	51159106	SPI-seq_Control_only	R-loop-Proximal	6.63875	chr12	51153865	51165009	-
chr12	51159183	51159761	SPI-seq_Control_only	R-loop-Proximal	5.89367	chr12	51153865	51165009	-
chr8	42398084	42398391	SPI-seq_Control_only	R-loop-Proximal	5.33227	chr8	42396318	42407045	-
chr5	138897540	138898028	SPI-seq_Control_only	R-loop-Proximal	5.71314	chr5	138893110	138902543	-
chr20	57463942	57464160	SPI-seq_Control_only	R-loop-Proximal	5.57199	chr20	57462912	57473853	-
chr20	57465886	57466486	SPI-seq_Control_only	R-loop-Proximal	5.62075	chr20	57462912	57473853	-
chr14	103987097	103987765	SPI-seq_Control_only	R-loop-Proximal	8.70624	chr14	103975589	103989012	-
chr3	184135672	184136079	SPI-seq_Control_only	R-loop-Proximal	4.41703	chr3	184133554	184139892	-
chr8	118532888	118533404	SPI-seq_Control_only	R-loop-Proximal	4.26649	chr8	118532369	118544889	-
chr17	65989052	65989624	SPI-seq_Control_only	R-loop-Proximal	7.61752	chr17	65988511	65998163	-
chr17	65989821	65990500	SPI-seq_Control_only	R-loop-Proximal	5.04545	chr17	65988511	65998163	-
chr17	65990552	65991358	SPI-seq_Control_only	R-loop-Proximal	5.7492	chr17	65988511	65998163	-
chr17	65992699	65992963	SPI-seq_Control_only	R-loop-Proximal	6.09402	chr17	65988511	65998163	-
chr15	71902207	71902480	SPI-seq_Control_only	R-loop-Proximal	5.33227	chr15	71892791	71905842	-
chr20	30945495	30946580	SPI-seq_Control_only	R-loop-Proximal	6.18641	chr20	30944158	30956120	-
chr20	30946767	30947016	SPI-seq_Control_only	R-loop-Proximal	4.05317	chr20	30944158	30956120	-
chr20	30947132	30947349	SPI-seq_Control_only	R-loop-Proximal	5.62618	chr20	30944158	30956120	-
chr14	102552768	102553063	SPI-seq_Control_only	R-loop-Proximal	5.34875	chr14	102542243	102553289	-
chr14	102553133	102553852	SPI-seq_Control_only	R-loop-Proximal	7.4354	chr14	102542243	102553289	-
chr17	38255338	38255865	SPI-seq_Control_only	R-loop-Proximal	5.7492	chr17	38244379	38256737	-
chr5	171614926	171615569	SPI-seq_Control_only	R-loop-Proximal	6.85577	chr5	171615039	171622451	-
chr3	170521807	170523283	SPI-seq_Control_only	R-loop-Proximal	7.55134	chr3	170520306	170528048	-
chr3	170524077	170525498	SPI-seq_Control_only	R-loop-Proximal	12.6104	chr3	170520306	170528048	-
chr3	170526319	170526553	SPI-seq_Control_only	R-loop-Proximal	4.80994	chr3	170520306	170528048	-
chr3	170526839	170527731	SPI-seq_Control_only	R-loop-Proximal	4.92488	chr3	170520306	170528048	-
chr3	183415307	183416456	SPI-seq_Control_only	R-loop-Proximal	9.22699	chr3	183410327	183419130	-
chr1	236665863	236666151	SPI-seq_Control_only	R-loop-Proximal	6.63805	chr1	236661379	236669264	-
chr1	236666327	236667017	SPI-seq_Control_only	R-loop-Proximal	6.2285	chr1	236661379	236669264	-
chr5	96069680	96070174	SPI-seq_Control_only	R-loop-Proximal	11.6294	chr5	96065495	96079064	-
chr6	42750457	42750894	SPI-seq_Control_only	R-loop-Proximal	5.12751	chr6	42749599	42761092	-
chr6	42751070	42751597	SPI-seq_Control_only	R-loop-Proximal	5.97782	chr6	42749599	42761092	-
chr16	30101269	30101868	SPI-seq_Control_only	R-loop-Proximal	6.76829	chr16	30091398	30103498	-
chr16	32833131	32833547	SPI-seq_Control_only	R-loop-Proximal	6.13812	chr16	32830872	32836239	-
chr20	44034943	44035270	SPI-seq_Control_only	R-loop-Proximal	7.5859	chr20	44030984	44042568	-
chr8	103874996	103877118	SPI-seq_Control_only	R-loop-Proximal	5.44156	chr8	103870337	103881223	-
chr3	4720652	4720935	SPI-seq_Control_only	R-loop-Proximal	5.27455	chr3	4713398	4726430	-
chr12	116705812	116706363	SPI-seq_Control_only	R-loop-Proximal	6.67572	chr12	116705627	116714588	-
chr12	116713317	116715142	SPI-seq_Control_only	R-loop-Proximal	14.6456	chr12	116705627	116714588	-
chr8	126443553	126444466	SPI-seq_Control_only	R-loop-Proximal	4.4952	chr8	126436413	126450009	-
chr10	44681734	44681955	SPI-seq_Control_only	R-loop-Proximal	6.37019	chr10	44676128	44684864	-
chr3	171847676	171848506	SPI-seq_Control_only	R-loop-Proximal	9.02805	chr3	171842192	171851267	-
chr16	70175737	70176001	SPI-seq_Control_only	R-loop-Proximal	5.44428	chr16	70173037	70182520	-
chr16	70177604	70177968	SPI-seq_Control_only	R-loop-Proximal	4.64698	chr16	70173037	70182520	-
chr17	26662982	26663332	SPI-seq_Control_only	R-loop-Proximal	5.19041	chr17	26650430	26663346	-
chr1	151042653	151043914	SPI-seq_Control_only	R-loop-Proximal	8.76015	chr1	151031772	151045155	-
chr20	36157876	36158109	SPI-seq_Control_only	R-loop-Proximal	5.91418	chr20	36155567	36165300	-
chr10	104503461	104504210	SPI-seq_Control_only	R-loop-Proximal	9.68286	chr10	104494604	104508055	-
chr1	204417445	204417912	SPI-seq_Control_only	R-loop-Proximal	6.60925	chr1	204408755	204419510	-
chr17	74260741	74261237	SPI-seq_Control_only	R-loop-Proximal	14.8542	chr17	74260901	74274492	-
chr16	85832646	85834058	SPI-seq_Control_only	R-loop-Proximal	6.68109	chr16	85832340	85844774	-
chr15	74002482	74002936	SPI-seq_Control_only	R-loop-Proximal	5.27455	chr15	73995945	74009549	-
chr15	74009226	74009494	SPI-seq_Control_only	R-loop-Proximal	5.19223	chr15	73995945	74009549	-
chr20	37177364	37177735	SPI-seq_Control_only	R-loop-Proximal	6.94769	chr20	37176387	37185760	-
chr20	37183466	37183927	SPI-seq_Control_only	R-loop-Proximal	6.309	chr20	37176387	37185760	-
chr1	230343054	230343310	SPI-seq_Control_only	R-loop-Proximal	5.9013	chr1	230336091	230348166	-
chr17	46032776	46033129	SPI-seq_Control_only	R-loop-Proximal	5.14402	chr17	46028677	46040018	-
chr17	46034007	46034508	SPI-seq_Control_only	R-loop-Proximal	6.18193	chr17	46028677	46040018	-
chr17	57231735	57232988	SPI-seq_Control_only	R-loop-Proximal	7.9984	chr17	57229208	57239180	-
chr20	47428940	47430105	SPI-seq_Control_only	R-loop-Proximal	7.86733	chr20	47425615	47436242	-
chr20	47435734	47436952	SPI-seq_Control_only	R-loop-Proximal	7.16985	chr20	47425615	47436242	-
chr11	121321469	121322190	SPI-seq_Control_only	R-loop-Proximal	4.85564	chr11	121321699	121330536	-
chr11	121323182	121324027	SPI-seq_Control_only	R-loop-Proximal	7.89301	chr11	121321699	121330536	-
chr11	121324569	121324854	SPI-seq_Control_only	R-loop-Proximal	5.23025	chr11	121321699	121330536	-
chr11	121326713	121326962	SPI-seq_Control_only	R-loop-Proximal	4.16771	chr11	121321699	121330536	-
chr11	121327063	121327294	SPI-seq_Control_only	R-loop-Proximal	4.27296	chr11	121321699	121330536	-
chr11	121327516	121327945	SPI-seq_Control_only	R-loop-Proximal	6.2209	chr11	121321699	121330536	-
chr14	44124201	44124976	SPI-seq_Control_only	R-loop-Proximal	6.85577	chr14	44118340	44128871	-
chr14	44125240	44125760	SPI-seq_Control_only	R-loop-Proximal	5.71314	chr14	44118340	44128871	-
chr7	6523569	6524397	SPI-seq_Control_only	R-loop-Proximal	6.47489	chr7	6519180	6527613	-
chr7	6524480	6524983	SPI-seq_Control_only	R-loop-Proximal	6.09402	chr7	6519180	6527613	-
chr11	65624347	65625893	SPI-seq_Control_only	R-loop-Proximal	7.52276	chr11	65624477	65640188	-
chr11	65627310	65627693	SPI-seq_Control_only	R-loop-Proximal	4.51435	chr11	65624477	65640188	-
chr11	65627785	65628183	SPI-seq_Control_only	R-loop-Proximal	6.80536	chr11	65624477	65640188	-
chr11	65628467	65628721	SPI-seq_Control_only	R-loop-Proximal	5.5331	chr11	65624477	65640188	-
chr3	4753104	4754289	SPI-seq_Control_only	R-loop-Proximal	7.9984	chr3	4743721	4756475	-
chr5	56110436	56110698	SPI-seq_Control_only	R-loop-Proximal	5.44539	chr5	56110527	56123794	-
chr5	56111581	56111862	SPI-seq_Control_only	R-loop-Proximal	5.33227	chr5	56110527	56123794	-
chr5	56112144	56112654	SPI-seq_Control_only	R-loop-Proximal	4.51435	chr5	56110527	56123794	-
chr5	56112708	56113276	SPI-seq_Control_only	R-loop-Proximal	5.71314	chr5	56110527	56123794	-
chr5	56114757	56115529	SPI-seq_Control_only	R-loop-Proximal	6.09402	chr5	56110527	56123794	-
chr12	48357451	48358241	SPI-seq_Control_only	R-loop-Proximal	7.26497	chr12	48353506	48364846	-
chr12	89745342	89748141	SPI-seq_Control_only	R-loop-Proximal	16.5759	chr12	89748116	89759182	-
chr12	89748885	89749107	SPI-seq_Control_only	R-loop-Proximal	4.92291	chr12	89748116	89759182	-
chr1	206491135	206491692	SPI-seq_Control_only	R-loop-Proximal	8.76315	chr1	206489051	206499487	-
chr1	202003599	202004902	SPI-seq_Control_only	R-loop-Proximal	12.369	chr1	201998100	202007741	-
chr1	220959951	220960981	SPI-seq_Control_only	R-loop-Proximal	6.83623	chr1	220959224	220969776	-
chr3	184079515	184081782	SPI-seq_Control_only	R-loop-Proximal	6.97738	chr3	184081183	184089995	-
chr3	187999825	188000061	SPI-seq_Control_only	R-loop-Proximal	5.17391	chr3	187997734	188007738	-
chr3	188000712	188001287	SPI-seq_Control_only	R-loop-Proximal	6.4763	chr3	187997734	188007738	-
chr3	188001350	188001607	SPI-seq_Control_only	R-loop-Proximal	6.0735	chr3	187997734	188007738	-
chr16	72669019	72669340	SPI-seq_Control_only	R-loop-Proximal	5.33227	chr16	72667693	72675998	-
chr8	58928820	58929195	SPI-seq_Control_only	R-loop-Proximal	6.68109	chr8	58922479	58933883	-
chr8	58929658	58930044	SPI-seq_Control_only	R-loop-Proximal	5.97782	chr8	58922479	58933883	-
chr20	34471003	34471306	SPI-seq_Control_only	R-loop-Proximal	6.09402	chr20	34465978	34472738	-
chr20	34471480	34472348	SPI-seq_Control_only	R-loop-Proximal	5.71314	chr20	34465978	34472738	-
chr16	30500087	30500680	SPI-seq_Control_only	R-loop-Proximal	7.61752	chr16	30494209	30504433	-
chr11	129201416	129201852	SPI-seq_Control_only	R-loop-Proximal	4.50232	chr11	129201524	129207838	-
chr8	42764708	42765112	SPI-seq_Control_only	R-loop-Proximal	7.03273	chr8	42759741	42768710	-
chr12	65562706	65563760	SPI-seq_Control_only	R-loop-Proximal	10.602	chr12	65562357	65573839	-
chr1	245206179	245206640	SPI-seq_Control_only	R-loop-Proximal	5.62618	chr1	245196228	245208410	-
chr7	55116054	55116260	SPI-seq_Control_only	R-loop-Proximal	5.03722	chr7	55112783	55125381	-
chr12	49188834	49189084	SPI-seq_Control_only	R-loop-Proximal	4.40647	chr12	49183535	49190648	-
chr3	9437054	9437412	SPI-seq_Control_only	R-loop-Proximal	5.27455	chr3	9432142	9444321	-
chr3	9439742	9440105	SPI-seq_Control_only	R-loop-Proximal	5.44156	chr3	9432142	9444321	-
chr3	9440189	9440589	SPI-seq_Control_only	R-loop-Proximal	6.90494	chr3	9432142	9444321	-
chr11	118272570	118272856	SPI-seq_Control_only	R-loop-Proximal	4.92291	chr11	118270466	118280796	-
chr12	117146602	117147198	SPI-seq_Control_only	R-loop-Proximal	5.20439	chr12	117139438	117147032	-
chr10	70715422	70716372	SPI-seq_Control_only	R-loop-Proximal	9.02601	chr10	70704638	70716976	-
chr17	42976468	42977055	SPI-seq_Control_only	R-loop-Proximal	5.80835	chr17	42976024	42988083	-
chr17	42977144	42977344	SPI-seq_Control_only	R-loop-Proximal	4.8912	chr17	42976024	42988083	-
chr7	2349493	2350310	SPI-seq_Control_only	R-loop-Proximal	6.47489	chr7	2345049	2355120	-
chr7	2353419	2354469	SPI-seq_Control_only	R-loop-Proximal	5.44156	chr7	2345049	2355120	-
chr1	223907084	223907904	SPI-seq_Control_only	R-loop-Proximal	8.15632	chr1	223900012	223911895	-
chr7	6746255	6746823	SPI-seq_Control_only	R-loop-Proximal	5.62618	chr7	6739888	6747048	-
chr1	183439333	183439575	SPI-seq_Control_only	R-loop-Proximal	5.5968	chr1	183436488	183448221	-
chr1	183442090	183442381	SPI-seq_Control_only	R-loop-Proximal	4.96838	chr1	183436488	183448221	-
chr20	61439200	61439432	SPI-seq_Control_only	R-loop-Proximal	4.7799	chr20	61435878	61448588	-
chr14	93674047	93674607	SPI-seq_Control_only	R-loop-Proximal	4.92291	chr14	93670446	93680511	-
chr17	25620316	25620645	SPI-seq_Control_only	R-loop-Proximal	5.71314	chr17	25616083	25626915	-
chr7	56131683	56131914	SPI-seq_Control_only	R-loop-Proximal	5.27455	chr7	56127509	56136697	-
chr7	56132068	56132473	SPI-seq_Control_only	R-loop-Proximal	5.62618	chr7	56127509	56136697	-
chr7	56132892	56133158	SPI-seq_Control_only	R-loop-Proximal	5.71314	chr7	56127509	56136697	-
chr7	56133792	56134017	SPI-seq_Control_only	R-loop-Proximal	5.44952	chr7	56127509	56136697	-
chr1	156561265	156561528	SPI-seq_Control_only	R-loop-Proximal	5.35309	chr1	156560550	156570905	-
chr1	156561780	156562172	SPI-seq_Control_only	R-loop-Proximal	5.50807	chr1	156560550	156570905	-
chr11	95656881	95657687	SPI-seq_Control_only	R-loop-Proximal	6.68109	chr11	95654231	95662767	-
chr17	66324828	66325174	SPI-seq_Control_only	R-loop-Proximal	5.79011	chr17	66320694	66330987	-
chr16	30886083	30887000	SPI-seq_Control_only	R-loop-Proximal	7.16916	chr16	30886311	30895927	-
chr14	100498307	100498794	SPI-seq_Control_only	R-loop-Proximal	8.64837	chr14	100496443	100506949	-
chr14	100499408	100499658	SPI-seq_Control_only	R-loop-Proximal	5.27455	chr14	100496443	100506949	-
chr14	100504359	100504913	SPI-seq_Control_only	R-loop-Proximal	7.61752	chr14	100496443	100506949	-
chr14	73602926	73604128	SPI-seq_Control_only	R-loop-Proximal	7.80916	chr14	73591331	73603841	-
chr12	57481319	57483055	SPI-seq_Control_only	R-loop-Proximal	10.6701	chr12	57480880	57494668	-
chr12	57483402	57483717	SPI-seq_Control_only	R-loop-Proximal	4.92488	chr12	57480880	57494668	-
chr12	57483834	57484130	SPI-seq_Control_only	R-loop-Proximal	6.35438	chr12	57480880	57494668	-
chr12	57487655	57488000	SPI-seq_Control_only	R-loop-Proximal	4.51435	chr12	57480880	57494668	-
chr12	57488758	57489085	SPI-seq_Control_only	R-loop-Proximal	4.51435	chr12	57480880	57494668	-
chr11	118661442	118661919	SPI-seq_Control_only	R-loop-Proximal	7.09768	chr11	118660866	118668752	-
chr11	118661975	118662612	SPI-seq_Control_only	R-loop-Proximal	5.76845	chr11	118660866	118668752	-
chr14	53257695	53258475	SPI-seq_Control_only	R-loop-Proximal	8.77509	chr14	53257796	53266016	-
chr17	48559568	48560139	SPI-seq_Control_only	R-loop-Proximal	5.05398	chr17	48555231	48567415	-
chr20	43538433	43538874	SPI-seq_Control_only	R-loop-Proximal	6.10765	chr20	43532086	43539817	-
chr7	66206290	66206509	SPI-seq_Control_only	R-loop-Proximal	5.81468	chr7	66204762	66211930	-
chr7	66206562	66206832	SPI-seq_Control_only	R-loop-Proximal	5.05398	chr7	66204762	66211930	-
chr7	66207356	66207581	SPI-seq_Control_only	R-loop-Proximal	4.92291	chr7	66204762	66211930	-
chr10	104127547	104128252	SPI-seq_Control_only	R-loop-Proximal	7.22145	chr10	104125469	104135401	-
chr14	51706488	51707187	SPI-seq_Control_only	R-loop-Proximal	6.72168	chr14	51705704	51717302	-
chr14	51707244	51707444	SPI-seq_Control_only	R-loop-Proximal	5.6014	chr14	51705704	51717302	-
chr16	82179186	82179428	SPI-seq_Control_only	R-loop-Proximal	5.33227	chr16	82170420	82183111	-
chr12	45673769	45674271	SPI-seq_Control_only	R-loop-Proximal	4.92291	chr12	45672509	45682901	-
chr12	124118084	124118404	SPI-seq_Control_only	R-loop-Proximal	5.48036	chr12	124115177	124123373	-
chr12	124118642	124118922	SPI-seq_Control_only	R-loop-Proximal	5.73608	chr12	124115177	124123373	-
chr10	69523970	69524201	SPI-seq_Control_only	R-loop-Proximal	5.39702	chr10	69519666	69528163	-
chr7	6426221	6426641	SPI-seq_Control_only	R-loop-Proximal	6.09402	chr7	6424625	6432271	-
chr16	29478654	29479088	SPI-seq_Control_only	R-loop-Proximal	5.00025	chr16	29469130	29479374	-
chr8	120844832	120845131	SPI-seq_Control_only	R-loop-Proximal	5.80835	chr8	120842802	120851707	-
chr20	62156270	62156581	SPI-seq_Control_only	R-loop-Proximal	5.15841	chr20	62151871	62162265	-
chr1	155246839	155247514	SPI-seq_Control_only	R-loop-Proximal	6.45105	chr1	155240689	155250202	-
chr12	50016636	50017252	SPI-seq_Control_only	R-loop-Proximal	4.90856	chr12	50009491	50018328	-
chr17	27620515	27621522	SPI-seq_Control_only	R-loop-Proximal	7.06506	chr17	27614345	27622915	-
chr5	137673438	137673649	SPI-seq_Control_only	R-loop-Proximal	6.54152	chr5	137672219	137681884	-
chr5	137673722	137674368	SPI-seq_Control_only	R-loop-Proximal	5.7492	chr5	137672219	137681884	-
chr11	65209715	65210124	SPI-seq_Control_only	R-loop-Proximal	5.91474	chr11	65205207	65213773	-
chr17	37856104	37856660	SPI-seq_Control_only	R-loop-Proximal	6.03594	chr17	37852445	37863343	-
chr10	104153486	104154658	SPI-seq_Control_only	R-loop-Proximal	6.97722	chr10	104154363	104166207	-
chr10	104155105	104155431	SPI-seq_Control_only	R-loop-Proximal	4.89379	chr10	104154363	104166207	-
chr10	104159164	104159677	SPI-seq_Control_only	R-loop-Proximal	4.7799	chr10	104154363	104166207	-
chr14	65380774	65381729	SPI-seq_Control_only	R-loop-Proximal	6.85577	chr14	65380724	65390283	-
chr14	69445732	69446429	SPI-seq_Control_only	R-loop-Proximal	4.28295	chr14	69445131	69453234	-
chr14	69446745	69447001	SPI-seq_Control_only	R-loop-Proximal	4.25861	chr14	69445131	69453234	-
chr3	197281081	197283443	SPI-seq_Control_only	R-loop-Proximal	6.95991	chr3	197278615	197286023	-
chr14	64336748	64336958	SPI-seq_Control_only	R-loop-Proximal	4.84143	chr14	64330547	64338356	-
chr20	25365188	25365615	SPI-seq_Control_only	R-loop-Proximal	6.79183	chr20	25362792	25370885	-
chr20	25370827	25371227	SPI-seq_Control_only	R-loop-Proximal	9.90278	chr20	25362792	25370885	-
chr5	149838383	149838768	SPI-seq_Control_only	R-loop-Proximal	4.964	chr5	149831422	149841907	-
chr7	76635695	76635978	SPI-seq_Control_only	R-loop-Proximal	4.63078	chr7	76630482	76640331	-
chr12	123744554	123745282	SPI-seq_Control_only	R-loop-Proximal	8.35742	chr12	123737422	123747565	-
chr9	124527506	124527933	SPI-seq_Control_only	R-loop-Proximal	4.80704	chr9	124525545	124539418	-
chr3	129611411	129612243	SPI-seq_Control_only	R-loop-Proximal	5.33227	chr3	129611500	129622525	-
chr3	129612554	129613037	SPI-seq_Control_only	R-loop-Proximal	4.92291	chr3	129611500	129622525	-
chr10	95229129	95229841	SPI-seq_Control_only	R-loop-Proximal	6.15002	chr10	95224878	95234154	-
chr10	51488601	51489091	SPI-seq_Control_only	R-loop-Proximal	4.47982	chr10	51486881	51494111	-
chr7	28811879	28812214	SPI-seq_Control_only	R-loop-Proximal	5.27455	chr7	28811039	28821753	-
chr12	112574893	112575275	SPI-seq_Control_only	R-loop-Proximal	6.09402	chr12	112572290	112578912	-
chr1	237007717	237008161	SPI-seq_Control_only	R-loop-Proximal	4.44768	chr1	236996814	237009733	-
chr12	122233030	122233298	SPI-seq_Control_only	R-loop-Proximal	4.84143	chr12	122230633	122243334	-
chr12	122234950	122235553	SPI-seq_Control_only	R-loop-Proximal	6.40939	chr12	122230633	122243334	-
chr1	218518190	218519607	SPI-seq_Control_only	R-loop-Proximal	6.05179	chr1	218516114	218525461	-
chr3	140673360	140673579	SPI-seq_Control_only	R-loop-Proximal	5.71314	chr3	140662851	140674582	-
chr5	139493439	139493890	SPI-seq_Control_only	R-loop-Proximal	5.20497	chr5	139492920	139502246	-
chr5	139494828	139495070	SPI-seq_Control_only	R-loop-Proximal	5.24604	chr5	139492920	139502246	-
chr11	60682186	60682481	SPI-seq_Control_only	R-loop-Proximal	5.44661	chr11	60680839	60692793	-
chr11	60691805	60692149	SPI-seq_Control_only	R-loop-Proximal	4.53656	chr11	60680839	60692793	-
chr11	60692517	60692874	SPI-seq_Control_only	R-loop-Proximal	3.88451	chr11	60680839	60692793	-
chr10	103892328	103892673	SPI-seq_Control_only	R-loop-Proximal	8.7625	chr10	103888481	103898761	-
chr7	76178350	76178686	SPI-seq_Control_only	R-loop-Proximal	7.9984	chr7	76178470	76189329	-
chr15	96869093	96869962	SPI-seq_Control_only	R-loop-Proximal	9.90278	chr15	96866749	96878847	-
chr15	96870070	96870396	SPI-seq_Control_only	R-loop-Proximal	6.68109	chr15	96866749	96878847	-
chr15	96873203	96873737	SPI-seq_Control_only	R-loop-Proximal	5.71314	chr15	96866749	96878847	-
chr15	96874612	96875246	SPI-seq_Control_only	R-loop-Proximal	9.5219	chr15	96866749	96878847	-
chr3	4758355	4759597	SPI-seq_Control_only	R-loop-Proximal	7.23665	chr3	4757333	4770906	-
chr3	4762100	4762783	SPI-seq_Control_only	R-loop-Proximal	7.23665	chr3	4757333	4770906	-
chr20	49376067	49376306	SPI-seq_Control_only	R-loop-Proximal	5.29879	chr20	49369228	49377936	-
chr17	49008653	49009468	SPI-seq_Control_only	R-loop-Proximal	4.4952	chr17	49007689	49017164	-
chr8	67344394	67345072	SPI-seq_Control_only	R-loop-Proximal	5.5463	chr8	67340572	67353328	-
chr8	67345137	67345389	SPI-seq_Control_only	R-loop-Proximal	5.35309	chr8	67340572	67353328	-
chr8	67350823	67351041	SPI-seq_Control_only	R-loop-Proximal	5.73199	chr8	67340572	67353328	-
chr8	67351608	67351929	SPI-seq_Control_only	R-loop-Proximal	4.26649	chr8	67340572	67353328	-
chr14	95623311	95624795	SPI-seq_Control_only	R-loop-Proximal	8.43927	chr14	95623321	95634770	-
chr11	78127208	78128686	SPI-seq_Control_only	R-loop-Proximal	6.35438	chr11	78120551	78129629	-
chr11	78129044	78129668	SPI-seq_Control_only	R-loop-Proximal	7.24408	chr11	78120551	78129629	-
chr3	101463444	101464182	SPI-seq_Control_only	R-loop-Proximal	6.85577	chr3	101453711	101465163	-
chr17	75084453	75084801	SPI-seq_Control_only	R-loop-Proximal	5.71314	chr17	75083894	75095497	-
chr17	75085058	75085373	SPI-seq_Control_only	R-loop-Proximal	5.33227	chr17	75083894	75095497	-
chr9	131591816	131592115	SPI-seq_Control_only	R-loop-Proximal	6.65697	chr9	131581781	131593182	-
chr1	151167579	151168122	SPI-seq_Control_only	R-loop-Proximal	8.99503	chr1	151161228	151169868	-
chr15	51497508	51498080	SPI-seq_Control_only	R-loop-Proximal	6.85577	chr15	51487863	51500775	-
chr12	122459783	122460092	SPI-seq_Control_only	R-loop-Proximal	7.86733	chr12	122459664	122468851	-
chr12	122461041	122461661	SPI-seq_Control_only	R-loop-Proximal	5.14402	chr12	122459664	122468851	-
chr12	122461934	122462386	SPI-seq_Control_only	R-loop-Proximal	5.2765	chr12	122459664	122468851	-
chr20	47894400	47895809	SPI-seq_Control_only	R-loop-Proximal	8.06994	chr20	47894525	47905556	-
chr3	186780113	186780731	SPI-seq_Control_only	R-loop-Proximal	4.93668	chr3	186775764	186783461	-
chr5	5422295	5422699	SPI-seq_Control_only	R-loop-Proximal	5.71314	chr5	5422213	5433915	-
chr12	124577011	124577283	SPI-seq_Control_only	R-loop-Proximal	7.30947	chr12	124574648	124582041	-
chr6	35754732	35755235	SPI-seq_Control_only	R-loop-Proximal	5.91418	chr6	35754681	35763878	-
chr7	40756900	40757199	SPI-seq_Control_only	R-loop-Proximal	7.61752	chr7	40750962	40760597	-
chr17	72729477	72729805	SPI-seq_Control_only	R-loop-Proximal	5.12751	chr17	72726563	72734013	-
chr7	39605516	39605925	SPI-seq_Control_only	R-loop-Proximal	6.09402	chr7	39602501	39613770	-
chr7	39606023	39606592	SPI-seq_Control_only	R-loop-Proximal	7.61752	chr7	39602501	39613770	-
chr3	108308372	108308926	SPI-seq_Control_only	R-loop-Proximal	6.09402	chr3	108307879	108319372	-
chr7	73618329	73618693	SPI-seq_Control_only	R-loop-Proximal	5.44952	chr7	73616404	73623557	-
chr14	34930862	34932178	SPI-seq_Control_only	R-loop-Proximal	6.59557	chr14	34926983	34937398	-
chr1	201977002	201977730	SPI-seq_Control_only	R-loop-Proximal	8.04404	chr1	201971401	201982696	-
chr11	71639149	71640683	SPI-seq_Control_only	R-loop-Proximal	8.40925	chr11	71635137	71644148	-
chr6	43021468	43021736	SPI-seq_Control_only	R-loop-Proximal	5.48396	chr6	43009421	43021592	-
chr7	6120783	6121250	SPI-seq_Control_only	R-loop-Proximal	8.16992	chr7	6113990	6122013	-
chr8	99097671	99098208	SPI-seq_Control_only	R-loop-Proximal	9.58743	chr8	99096643	99104589	-
chr8	68255195	68256397	SPI-seq_Control_only	R-loop-Proximal	6.45105	chr8	68255338	68264254	-
chr16	74734865	74735170	SPI-seq_Control_only	R-loop-Proximal	5.71314	chr16	74728800	74740585	-
chr14	31159575	31159931	SPI-seq_Control_only	R-loop-Proximal	7.736	chr14	31159250	31172906	-
chr17	73511374	73512774	SPI-seq_Control_only	R-loop-Proximal	8.16992	chr17	73511716	73522545	-
chr17	73521053	73522329	SPI-seq_Control_only	R-loop-Proximal	7.736	chr17	73511716	73522545	-
chr8	38256846	38257321	SPI-seq_Control_only	R-loop-Proximal	4.80704	chr8	38250813	38259191	-
chr8	38258444	38258745	SPI-seq_Control_only	R-loop-Proximal	5.04555	chr8	38250813	38259191	-
chr8	38258813	38259320	SPI-seq_Control_only	R-loop-Proximal	4.51435	chr8	38250813	38259191	-
chr17	48869516	48870123	SPI-seq_Control_only	R-loop-Proximal	5.28254	chr17	48863390	48871772	-
chr14	102430489	102431435	SPI-seq_Control_only	R-loop-Proximal	7.23665	chr14	102422910	102431594	-
chr5	132361985	132362385	SPI-seq_Control_only	R-loop-Proximal	9.5219	chr5	132358920	132368943	-
chr7	29275501	29275720	SPI-seq_Control_only	R-loop-Proximal	5.33227	chr7	29275425	29284364	-
chr7	29277173	29277383	SPI-seq_Control_only	R-loop-Proximal	5.08785	chr7	29275425	29284364	-
chr16	81615880	81616080	SPI-seq_Control_only	R-loop-Proximal	4.66909	chr16	81608929	81618298	-
chr3	37217257	37217547	SPI-seq_Control_only	R-loop-Proximal	6.41451	chr3	37217000	37226243	-
chr3	37217600	37218246	SPI-seq_Control_only	R-loop-Proximal	10.7553	chr3	37217000	37226243	-
chr3	192288658	192289031	SPI-seq_Control_only	R-loop-Proximal	5.67204	chr3	192286139	192292759	-
chr3	192289086	192289769	SPI-seq_Control_only	R-loop-Proximal	9.33446	chr3	192286139	192292759	-
chr17	61698958	61699345	SPI-seq_Control_only	R-loop-Proximal	5.71314	chr17	61693066	61701311	-
chr17	38277511	38277880	SPI-seq_Control_only	R-loop-Proximal	4.51435	chr17	38277874	38285378	-
chr17	38278031	38278513	SPI-seq_Control_only	R-loop-Proximal	4.96838	chr17	38277874	38285378	-
chr17	38279471	38280095	SPI-seq_Control_only	R-loop-Proximal	8.43927	chr17	38277874	38285378	-
chr17	38281952	38282305	SPI-seq_Control_only	R-loop-Proximal	4.92291	chr17	38277874	38285378	-
chr11	63448934	63449615	SPI-seq_Control_only	R-loop-Proximal	7.91619	chr11	63447863	63456817	-
chr20	48426932	48428253	SPI-seq_Control_only	R-loop-Proximal	15.5206	chr20	48421426	48431932	-
chr12	117417821	117418205	SPI-seq_Control_only	R-loop-Proximal	5.41551	chr12	117412519	117424599	-
chr9	139796630	139797342	SPI-seq_Control_only	R-loop-Proximal	5.41551	chr9	139786792	139797505	-
chr12	27863352	27864181	SPI-seq_Control_only	R-loop-Proximal	7.43255	chr12	27860554	27869789	-
chr11	70041447	70041773	SPI-seq_Control_only	R-loop-Proximal	4.84143	chr11	70034528	70043071	-
chr9	140473128	140473694	SPI-seq_Control_only	R-loop-Proximal	5.40012	chr9	140472928	140484389	-
chr12	52444623	52445931	SPI-seq_Control_only	R-loop-Proximal	8.55374	chr12	52438776	52448408	-
chr12	52446056	52446631	SPI-seq_Control_only	R-loop-Proximal	5.35029	chr12	52438776	52448408	-
chr5	154080441	154080959	SPI-seq_Control_only	R-loop-Proximal	5.311	chr5	154077371	154087073	-
chr5	154082883	154083346	SPI-seq_Control_only	R-loop-Proximal	4.92291	chr5	154077371	154087073	-
chr6	7417966	7418272	SPI-seq_Control_only	R-loop-Proximal	5.71314	chr6	7407670	7420489	-
chr16	30210372	30210746	SPI-seq_Control_only	R-loop-Proximal	4.05317	chr16	30208485	30217980	-
chr21	43934372	43935110	SPI-seq_Control_only	R-loop-Proximal	4.51435	chr21	43933571	43946570	-
chr14	64660655	64660863	SPI-seq_Control_only	R-loop-Proximal	4.92341	chr14	64658374	64668756	-
chr12	122027775	122028136	SPI-seq_Control_only	R-loop-Proximal	4.85989	chr12	122025345	122032164	-
chr1	184020509	184021265	SPI-seq_Control_only	R-loop-Proximal	7.23665	chr1	184020063	184031539	-
chr12	116930685	116930954	SPI-seq_Control_only	R-loop-Proximal	4.92291	chr12	116927840	116937722	-
chr12	116931190	116931509	SPI-seq_Control_only	R-loop-Proximal	6.54152	chr12	116927840	116937722	-
chr12	116931674	116932318	SPI-seq_Control_only	R-loop-Proximal	6.68109	chr12	116927840	116937722	-
chr3	169385344	169387078	SPI-seq_Control_only	R-loop-Proximal	7.52164	chr3	169379369	169387415	-
chr12	53764336	53765631	SPI-seq_Control_only	R-loop-Proximal	7.16985	chr12	53764417	53772224	-
chr12	53765906	53766159	SPI-seq_Control_only	R-loop-Proximal	5.76845	chr12	53764417	53772224	-
chr1	161368998	161370123	SPI-seq_Control_only	R-loop-Proximal	6.8119	chr1	161368351	161376921	-
chr9	124500058	124500407	SPI-seq_Control_only	R-loop-Proximal	5.57655	chr9	124499199	124510526	-
chr9	124501193	124501699	SPI-seq_Control_only	R-loop-Proximal	7.37079	chr9	124499199	124510526	-
chr8	125485889	125486177	SPI-seq_Control_only	R-loop-Proximal	6.27429	chr8	125483799	125494434	-
chr8	125490887	125491178	SPI-seq_Control_only	R-loop-Proximal	5.71314	chr8	125483799	125494434	-
chr8	125491735	125491960	SPI-seq_Control_only	R-loop-Proximal	5.08785	chr8	125483799	125494434	-
chr16	88734497	88734950	SPI-seq_Control_only	R-loop-Proximal	6.79789	chr16	88732682	88739113	-
chr14	89883454	89884406	SPI-seq_Control_only	R-loop-Proximal	7.38437	chr14	89875583	89884089	-
chr7	99698100	99698438	SPI-seq_Control_only	R-loop-Proximal	5.7492	chr7	99698201	99709186	-
chr7	75939539	75940668	SPI-seq_Control_only	R-loop-Proximal	11.2044	chr7	75937672	75946047	-
chr7	75943148	75943948	SPI-seq_Control_only	R-loop-Proximal	4.05317	chr7	75937672	75946047	-
chr9	132815727	132816116	SPI-seq_Control_only	R-loop-Proximal	6.09402	chr9	132815174	132821944	-
chr9	132816244	132816672	SPI-seq_Control_only	R-loop-Proximal	4.84143	chr9	132815174	132821944	-
chr12	42774627	42774924	SPI-seq_Control_only	R-loop-Proximal	5.79527	chr12	42773878	42781034	-
chr3	194482397	194482695	SPI-seq_Control_only	R-loop-Proximal	4.31028	chr3	194482625	194488938	-
chr11	47787309	47787765	SPI-seq_Control_only	R-loop-Proximal	5.33227	chr11	47779600	47788913	-
chr11	47788019	47790302	SPI-seq_Control_only	R-loop-Proximal	9.5219	chr11	47779600	47788913	-
chr16	81069087	81069388	SPI-seq_Control_only	R-loop-Proximal	6.1781	chr16	81069197	81078389	-
chr12	107881167	107881855	SPI-seq_Control_only	R-loop-Proximal	5.7492	chr12	107880984	107889324	-
chr12	52463012	52463841	SPI-seq_Control_only	R-loop-Proximal	9.46133	chr12	52459178	52469175	-
chr20	17543498	17544026	SPI-seq_Control_only	R-loop-Proximal	6.85577	chr20	17540549	17550442	-
chr20	17547894	17548309	SPI-seq_Control_only	R-loop-Proximal	5.62618	chr20	17540549	17550442	-
chr20	17549461	17550125	SPI-seq_Control_only	R-loop-Proximal	10.2837	chr20	17540549	17550442	-
chr10	99087066	99088103	SPI-seq_Control_only	R-loop-Proximal	7.11337	chr10	99083359	99092322	-
chr7	5526061	5526744	SPI-seq_Control_only	R-loop-Proximal	5.19041	chr7	5520991	5528064	-
chr1	225839802	225840104	SPI-seq_Control_only	R-loop-Proximal	5.88755	chr1	225833028	225844347	-
chr12	57521413	57521637	SPI-seq_Control_only	R-loop-Proximal	4.68645	chr12	57519809	57528869	-
chr1	154244512	154245096	SPI-seq_Control_only	R-loop-Proximal	5.74717	chr1	154241076	154250542	-
chr1	227975664	227975944	SPI-seq_Control_only	R-loop-Proximal	6.35438	chr1	227969255	227978531	-
chr15	89010379	89010601	SPI-seq_Control_only	R-loop-Proximal	6.09402	chr15	89010353	89020931	-
chr3	169581454	169581672	SPI-seq_Control_only	R-loop-Proximal	5.64566	chr3	169577609	169585618	-
chr3	27504435	27505710	SPI-seq_Control_only	R-loop-Proximal	9.5219	chr3	27500715	27509663	-
chr3	27506107	27506924	SPI-seq_Control_only	R-loop-Proximal	7.23665	chr3	27500715	27509663	-
chr6	52369034	52369253	SPI-seq_Control_only	R-loop-Proximal	5.17391	chr6	52358667	52371670	-
chr7	73667324	73667558	SPI-seq_Control_only	R-loop-Proximal	5.28361	chr7	73662183	73671566	-
chr12	120912254	120912891	SPI-seq_Control_only	R-loop-Proximal	6.35438	chr12	120907303	120914401	-
chr10	35931025	35931308	SPI-seq_Control_only	R-loop-Proximal	7.61752	chr10	35930873	35937339	-
chr10	94832325	94832595	SPI-seq_Control_only	R-loop-Proximal	5.32218	chr10	94822174	94832949	-
chr12	67988891	67989634	SPI-seq_Control_only	R-loop-Proximal	6.85898	chr12	67982582	67989289	-
chr17	38219526	38220115	SPI-seq_Control_only	R-loop-Proximal	5.29879	chr17	38218278	38227274	-
chr17	38225070	38225606	SPI-seq_Control_only	R-loop-Proximal	5.38435	chr17	38218278	38227274	-
chr7	4764565	4764829	SPI-seq_Control_only	R-loop-Proximal	5.28361	chr7	4763850	4774899	-
chr10	88293996	88294289	SPI-seq_Control_only	R-loop-Proximal	4.62764	chr10	88288188	88294757	-
chr1	43833580	43834116	SPI-seq_Control_only	R-loop-Proximal	6.09402	chr1	43831603	43844415	-
chr12	48221972	48222280	SPI-seq_Control_only	R-loop-Proximal	4.60305	chr12	48215237	48223706	-
chr12	48222760	48223156	SPI-seq_Control_only	R-loop-Proximal	5.04549	chr12	48215237	48223706	-
chr12	48223250	48223492	SPI-seq_Control_only	R-loop-Proximal	4.68253	chr12	48215237	48223706	-
chr20	45771583	45771875	SPI-seq_Control_only	R-loop-Proximal	4.82898	chr20	45771832	45779615	-
chr20	45775470	45775734	SPI-seq_Control_only	R-loop-Proximal	4.7788	chr20	45771832	45779615	-
chr8	91013115	91014270	SPI-seq_Control_only	R-loop-Proximal	5.24409	chr8	91012508	91021298	-
chr1	240275597	240276315	SPI-seq_Control_only	R-loop-Proximal	6.03594	chr1	240275153	240283852	-
chr11	45881302	45881653	SPI-seq_Control_only	R-loop-Proximal	5.32771	chr11	45876512	45885431	-
chr11	112096619	112097623	SPI-seq_Control_only	R-loop-Proximal	6.31273	chr11	112093981	112104815	-
chr10	93169078	93169817	SPI-seq_Control_only	R-loop-Proximal	11.2396	chr10	93167481	93176840	-
chr10	93169886	93170716	SPI-seq_Control_only	R-loop-Proximal	7.38437	chr10	93167481	93176840	-
chr10	104466859	104467792	SPI-seq_Control_only	R-loop-Proximal	5.33227	chr10	104465220	104473256	-
chr10	104468665	104469308	SPI-seq_Control_only	R-loop-Proximal	6.09402	chr10	104465220	104473256	-
chr10	104472290	104472925	SPI-seq_Control_only	R-loop-Proximal	8.37928	chr10	104465220	104473256	-
chr10	104473103	104474211	SPI-seq_Control_only	R-loop-Proximal	7.16985	chr10	104465220	104473256	-
chr17	41149516	41149769	SPI-seq_Control_only	R-loop-Proximal	5.27455	chr17	41144858	41157138	-
chr7	48029846	48030154	SPI-seq_Control_only	R-loop-Proximal	5.311	chr7	48029167	48036616	-
chr1	147735264	147736454	SPI-seq_Control_only	R-loop-Proximal	10.1225	chr1	147734156	147742970	-
chr9	125703217	125703796	SPI-seq_Control_only	R-loop-Proximal	10.5491	chr9	125697837	125706854	-
chr3	122873735	122874172	SPI-seq_Control_only	R-loop-Proximal	5.88043	chr3	122866710	122878884	-
chr1	165567615	165568124	SPI-seq_Control_only	R-loop-Proximal	4.92291	chr1	165562876	165570021	-
chr14	69864714	69865301	SPI-seq_Control_only	R-loop-Proximal	4.90647	chr14	69865058	69873170	-
chr11	63581319	63581670	SPI-seq_Control_only	R-loop-Proximal	4.73179	chr11	63578135	63587830	-
chr10	88767330	88767894	SPI-seq_Control_only	R-loop-Proximal	10.1975	chr10	88765891	88773993	-
chr10	88768132	88769025	SPI-seq_Control_only	R-loop-Proximal	6.47489	chr10	88765891	88773993	-
chr17	59488891	59489338	SPI-seq_Control_only	R-loop-Proximal	5.86376	chr17	59477991	59489569	-
chr17	59489390	59490060	SPI-seq_Control_only	R-loop-Proximal	4.7799	chr17	59477991	59489569	-
chr19	50143821	50144401	SPI-seq_Control_only	R-loop-Proximal	6.09402	chr19	50131148	50144453	-
chr16	90088579	90089316	SPI-seq_Control_only	R-loop-Proximal	6.54152	chr16	90088778	90095270	-
chr9	131450768	131451622	SPI-seq_Control_only	R-loop-Proximal	5.71314	chr9	131451215	131459319	-
chr14	61447651	61448076	SPI-seq_Control_only	R-loop-Proximal	6.4763	chr14	61445118	61456905	-
chr12	64199976	64200198	SPI-seq_Control_only	R-loop-Proximal	5.79011	chr12	64195119	64203685	-
chr11	65769431	65770531	SPI-seq_Control_only	R-loop-Proximal	8.57532	chr11	65767433	65776215	-
chr21	34775964	34776870	SPI-seq_Control_only	R-loop-Proximal	6.39227	chr21	34775275	34784447	-
chr3	186288133	186288924	SPI-seq_Control_only	R-loop-Proximal	7.20187	chr3	186284735	186292090	-
chr10	94672477	94672704	SPI-seq_Control_only	R-loop-Proximal	5.71314	chr10	94664067	94675131	-
chr10	70393790	70394250	SPI-seq_Control_only	R-loop-Proximal	5.12217	chr10	70388214	70394776	-
chr5	166854688	166854907	SPI-seq_Control_only	R-loop-Proximal	4.95504	chr5	166851990	166856674	-
chr17	40346297	40346533	SPI-seq_Control_only	R-loop-Proximal	5.43306	chr17	40344570	40351202	-
chr1	203966300	203966630	SPI-seq_Control_only	R-loop-Proximal	5.12751	chr1	203964053	203971922	-
chr5	125758832	125759453	SPI-seq_Control_only	R-loop-Proximal	5.71314	chr5	125759153	125769299	-
chr17	44836083	44836476	SPI-seq_Control_only	R-loop-Proximal	7.61752	chr17	44833617	44842953	-
chr17	44836594	44836820	SPI-seq_Control_only	R-loop-Proximal	5.33227	chr17	44833617	44842953	-
chr12	120875627	120875985	SPI-seq_Control_only	R-loop-Proximal	4.81367	chr12	120869082	120878676	-
chr1	159883538	159884271	SPI-seq_Control_only	R-loop-Proximal	6.35664	chr1	159880414	159889040	-
chr11	119252470	119252745	SPI-seq_Control_only	R-loop-Proximal	6.98918	chr11	119252573	119259198	-
chr14	62004311	62004846	SPI-seq_Control_only	R-loop-Proximal	4.82128	chr14	61996987	62008716	-
chr1	215320532	215321255	SPI-seq_Control_only	R-loop-Proximal	6.34826	chr1	215319339	215327478	-
chr12	51422126	51422412	SPI-seq_Control_only	R-loop-Proximal	6.0964	chr12	51421079	51429230	-
chr12	51422533	51423340	SPI-seq_Control_only	R-loop-Proximal	9.43302	chr12	51421079	51429230	-
chr8	37921286	37922193	SPI-seq_Control_only	R-loop-Proximal	5.22004	chr8	37917769	37926534	-
chr3	37033958	37034237	SPI-seq_Control_only	R-loop-Proximal	5.14402	chr3	37033810	37041665	-
chr3	37034359	37034642	SPI-seq_Control_only	R-loop-Proximal	6.35438	chr3	37033810	37041665	-
chr3	37034772	37035114	SPI-seq_Control_only	R-loop-Proximal	5.71314	chr3	37033810	37041665	-
chr9	123837181	123837822	SPI-seq_Control_only	R-loop-Proximal	8.37928	chr9	123833389	123841793	-
chr14	74550893	74551178	SPI-seq_Control_only	R-loop-Proximal	5.79011	chr14	74548312	74557644	-
chr14	104072946	104073206	SPI-seq_Control_only	R-loop-Proximal	5.20207	chr14	104070534	104079262	-
chr5	157602796	157603495	SPI-seq_Control_only	R-loop-Proximal	5.44661	chr5	157600315	157607384	-
chr7	43801527	43801958	SPI-seq_Control_only	R-loop-Proximal	7.61752	chr7	43801306	43809424	-
chr7	43803001	43803288	SPI-seq_Control_only	R-loop-Proximal	5.27455	chr7	43801306	43809424	-
chr14	35760999	35761720	SPI-seq_Control_only	R-loop-Proximal	7.9984	chr14	35757447	35766240	-
chr5	150016994	150017438	SPI-seq_Control_only	R-loop-Proximal	6.10765	chr5	150012276	150021878	-
chr9	132172403	132173031	SPI-seq_Control_only	R-loop-Proximal	10.4921	chr9	132170531	132174596	-
chr20	32031471	32031734	SPI-seq_Control_only	R-loop-Proximal	4.66909	chr20	32022430	32031534	-
chr19	56645770	56646057	SPI-seq_Control_only	R-loop-Proximal	9.14103	chr19	56639721	56653072	-
chr19	56649202	56649733	SPI-seq_Control_only	R-loop-Proximal	6.47489	chr19	56639721	56653072	-
chr14	68722557	68723258	SPI-seq_Control_only	R-loop-Proximal	5.311	chr14	68721546	68732135	-
chr11	67275406	67275629	SPI-seq_Control_only	R-loop-Proximal	4.64245	chr11	67275206	67282787	-
chr11	67276679	67276963	SPI-seq_Control_only	R-loop-Proximal	4.25861	chr11	67275206	67282787	-
chr15	43622160	43622882	SPI-seq_Control_only	R-loop-Proximal	5.33227	chr15	43622125	43631497	-
chr17	57970550	57970750	SPI-seq_Control_only	R-loop-Proximal	5.608	chr17	57965097	57973149	-
chr17	57970849	57971056	SPI-seq_Control_only	R-loop-Proximal	5.44798	chr17	57965097	57973149	-
chr8	95625375	95625648	SPI-seq_Control_only	R-loop-Proximal	6.4763	chr8	95622251	95629368	-
chr1	230888921	230889126	SPI-seq_Control_only	R-loop-Proximal	4.93835	chr1	230886544	230895148	-
chr1	230890405	230890960	SPI-seq_Control_only	R-loop-Proximal	5.77199	chr1	230886544	230895148	-
chr1	230893824	230894549	SPI-seq_Control_only	R-loop-Proximal	8.7625	chr1	230886544	230895148	-
chr1	230894755	230895052	SPI-seq_Control_only	R-loop-Proximal	5.79011	chr1	230886544	230895148	-
chr5	42931346	42931713	SPI-seq_Control_only	R-loop-Proximal	5.10892	chr5	42931377	42938157	-
chr5	142382428	142382740	SPI-seq_Control_only	R-loop-Proximal	4.70964	chr5	142376547	142386258	-
chr17	29233008	29233527	SPI-seq_Control_only	R-loop-Proximal	8.37928	chr17	29231045	29239503	-
chr9	136223422	136224102	SPI-seq_Control_only	R-loop-Proximal	5.24604	chr9	136222928	136233618	-
chr5	147537653	147537858	SPI-seq_Control_only	R-loop-Proximal	5.03722	chr5	147532809	147538771	-
chr16	2953768	2954516	SPI-seq_Control_only	R-loop-Proximal	7.23665	chr16	2953136	2961766	-
chr16	2955098	2955590	SPI-seq_Control_only	R-loop-Proximal	5.71314	chr16	2953136	2961766	-
chr16	2961557	2962490	SPI-seq_Control_only	R-loop-Proximal	5.71314	chr16	2953136	2961766	-
chr5	130233484	130233703	SPI-seq_Control_only	R-loop-Proximal	7.736	chr5	130230477	130239790	-
chr12	64237489	64238420	SPI-seq_Control_only	R-loop-Proximal	7.36709	chr12	64231290	64240355	-
chr6	42847440	42848114	SPI-seq_Control_only	R-loop-Proximal	5.57655	chr6	42847802	42858970	-
chr6	42858096	42858971	SPI-seq_Control_only	R-loop-Proximal	5.44661	chr6	42847802	42858970	-
chr14	77428114	77428536	SPI-seq_Control_only	R-loop-Proximal	5.66797	chr14	77427797	77434904	-
chr11	122929344	122930654	SPI-seq_Control_only	R-loop-Proximal	4.69314	chr11	122927265	122935231	-
chr11	122931096	122931533	SPI-seq_Control_only	R-loop-Proximal	4.61241	chr11	122927265	122935231	-
chr11	122934119	122934407	SPI-seq_Control_only	R-loop-Proximal	4.88982	chr11	122927265	122935231	-
chr20	44501129	44502091	SPI-seq_Control_only	R-loop-Proximal	13.3139	chr20	44496569	44504369	-
chr20	44502142	44502356	SPI-seq_Control_only	R-loop-Proximal	5.44798	chr20	44496569	44504369	-
chr20	44502840	44503568	SPI-seq_Control_only	R-loop-Proximal	5.29164	chr20	44496569	44504369	-
chr8	37594381	37594621	SPI-seq_Control_only	R-loop-Proximal	5.7492	chr8	37593823	37603362	-
chr3	196013788	196015389	SPI-seq_Control_only	R-loop-Proximal	7.7129	chr3	196014333	196019863	-
chr3	196015466	196015745	SPI-seq_Control_only	R-loop-Proximal	4.45663	chr3	196014333	196019863	-
chr12	110887585	110888455	SPI-seq_Control_only	R-loop-Proximal	8.18721	chr12	110882290	110890411	-
chr12	44152638	44153389	SPI-seq_Control_only	R-loop-Proximal	5.99547	chr12	44152081	44162595	-
chr16	28549352	28549754	SPI-seq_Control_only	R-loop-Proximal	5.10892	chr16	28545992	28555391	-
chr16	28550023	28550843	SPI-seq_Control_only	R-loop-Proximal	9.75099	chr16	28545992	28555391	-
chr10	85899037	85899502	SPI-seq_Control_only	R-loop-Proximal	7.54648	chr10	85899458	85909742	-
chr3	190062767	190063408	SPI-seq_Control_only	R-loop-Proximal	7.31324	chr3	190060890	190067864	-
chr17	42263910	42264507	SPI-seq_Control_only	R-loop-Proximal	7.49434	chr17	42263964	42272375	-
chr10	5411909	5412172	SPI-seq_Control_only	R-loop-Proximal	4.90992	chr10	5409965	5414941	-
chr10	5412229	5412482	SPI-seq_Control_only	R-loop-Proximal	5.18743	chr10	5409965	5414941	-
chr12	1714381	1714672	SPI-seq_Control_only	R-loop-Proximal	5.43306	chr12	1705333	1715489	-
chr17	43210175	43210885	SPI-seq_Control_only	R-loop-Proximal	6.65697	chr17	43210371	43219859	-
chr17	43213001	43213255	SPI-seq_Control_only	R-loop-Proximal	5.5631	chr17	43210371	43219859	-
chr11	60727837	60728209	SPI-seq_Control_only	R-loop-Proximal	5.9585	chr11	60723618	60731474	-
chr10	51572021	51572518	SPI-seq_Control_only	R-loop-Proximal	5.67962	chr10	51566285	51576570	-
chr11	47234369	47234878	SPI-seq_Control_only	R-loop-Proximal	5.12751	chr11	47233387	47242011	-
chr11	47236013	47237200	SPI-seq_Control_only	R-loop-Proximal	7.80916	chr11	47233387	47242011	-
chr11	35974518	35974960	SPI-seq_Control_only	R-loop-Proximal	5.80274	chr11	35966644	35975541	-
chr14	68604288	68604593	SPI-seq_Control_only	R-loop-Proximal	5.71314	chr14	68600016	68611201	-
chr14	68604677	68605073	SPI-seq_Control_only	R-loop-Proximal	5.44661	chr14	68600016	68611201	-
chr14	68606529	68607546	SPI-seq_Control_only	R-loop-Proximal	5.14402	chr14	68600016	68611201	-
chr14	68610005	68610392	SPI-seq_Control_only	R-loop-Proximal	4.92291	chr14	68600016	68611201	-
chr14	68610496	68610760	SPI-seq_Control_only	R-loop-Proximal	5.27455	chr14	68600016	68611201	-
chr14	68610886	68611233	SPI-seq_Control_only	R-loop-Proximal	6.09402	chr14	68600016	68611201	-
chr5	177026691	177027442	SPI-seq_Control_only	R-loop-Proximal	6.58565	chr5	177018083	177029415	-
chr6	36098107	36098863	SPI-seq_Control_only	R-loop-Proximal	5.82671	chr6	36098282	36107721	-
chr16	30825911	30826361	SPI-seq_Control_only	R-loop-Proximal	4.92291	chr16	30818953	30826894	-
chr20	32398953	32399954	SPI-seq_Control_only	R-loop-Proximal	6.05179	chr20	32397875	32406271	-
chr9	140615449	140615925	SPI-seq_Control_only	R-loop-Proximal	5.00536	chr9	140613907	140621801	-
chr12	121623072	121623403	SPI-seq_Control_only	R-loop-Proximal	5.08785	chr12	121618230	121625664	-
chr17	38295887	38297239	SPI-seq_Control_only	R-loop-Proximal	12.5689	chr17	38292642	38301141	-
chr3	194312948	194313282	SPI-seq_Control_only	R-loop-Proximal	5.6351	chr3	194311361	194317176	-
chr7	75926699	75926988	SPI-seq_Control_only	R-loop-Proximal	4.51435	chr7	75923821	75930634	-
chr7	75928758	75928958	SPI-seq_Control_only	R-loop-Proximal	4.05317	chr7	75923821	75930634	-
chr7	75929280	75929766	SPI-seq_Control_only	R-loop-Proximal	5.29164	chr7	75923821	75930634	-
chr7	75930394	75934991	SPI-seq_Control_only	R-loop-Proximal	9.03003	chr7	75923821	75930634	-
chr8	128806336	128806915	SPI-seq_Control_only	R-loop-Proximal	7.51367	chr8	128805893	128814977	-
chr8	128807094	128807568	SPI-seq_Control_only	R-loop-Proximal	6.848	chr8	128805893	128814977	-
chr8	128808196	128808439	SPI-seq_Control_only	R-loop-Proximal	4.58559	chr8	128805893	128814977	-
chr16	82077350	82077960	SPI-seq_Control_only	R-loop-Proximal	9.90278	chr16	82075713	82083969	-
chr16	82078087	82078491	SPI-seq_Control_only	R-loop-Proximal	4.92291	chr16	82075713	82083969	-
chr16	82080571	82080821	SPI-seq_Control_only	R-loop-Proximal	6.09402	chr16	82075713	82083969	-
chr12	76424526	76425972	SPI-seq_Control_only	R-loop-Proximal	5.33311	chr12	76424676	76432499	-
chr12	76431831	76432312	SPI-seq_Control_only	R-loop-Proximal	5.71314	chr12	76424676	76432499	-
chr14	105487180	105488175	SPI-seq_Control_only	R-loop-Proximal	10.2233	chr14	105486663	105495893	-
chr14	105491174	105491497	SPI-seq_Control_only	R-loop-Proximal	4.84143	chr14	105486663	105495893	-
chr14	105493546	105493944	SPI-seq_Control_only	R-loop-Proximal	6.09402	chr14	105486663	105495893	-
chr14	105495703	105495980	SPI-seq_Control_only	R-loop-Proximal	6.32946	chr14	105486663	105495893	-
chr11	118185561	118186268	SPI-seq_Control_only	R-loop-Proximal	13.1592	chr11	118183281	118191225	-
chr11	118186483	118186798	SPI-seq_Control_only	R-loop-Proximal	4.47982	chr11	118183281	118191225	-
chr11	118187088	118187689	SPI-seq_Control_only	R-loop-Proximal	7.15604	chr11	118183281	118191225	-
chr11	65258789	65259746	SPI-seq_Control_only	R-loop-Proximal	5.78914	chr11	65259466	65266459	-
chr11	65260268	65260889	SPI-seq_Control_only	R-loop-Proximal	4.7607	chr11	65259466	65266459	-
chr11	65263022	65263525	SPI-seq_Control_only	R-loop-Proximal	4.62764	chr11	65259466	65266459	-
chr14	92572248	92573103	SPI-seq_Control_only	R-loop-Proximal	6.8119	chr14	92569645	92577609	-
chr20	45824416	45825339	SPI-seq_Control_only	R-loop-Proximal	5.70107	chr20	45824636	45832565	-
chr5	175815771	175816353	SPI-seq_Control_only	R-loop-Proximal	7.19418	chr5	175810283	175821463	-
chr21	41751907	41752723	SPI-seq_Control_only	R-loop-Proximal	12.9498	chr21	41747667	41759488	-
chr21	41754368	41754603	SPI-seq_Control_only	R-loop-Proximal	5.33227	chr21	41747667	41759488	-
chr21	41754714	41755514	SPI-seq_Control_only	R-loop-Proximal	11.4263	chr21	41747667	41759488	-
chr21	41759094	41759346	SPI-seq_Control_only	R-loop-Proximal	5.62618	chr21	41747667	41759488	-
chr17	18314824	18315835	SPI-seq_Control_only	R-loop-Proximal	5.7492	chr17	18312128	18318763	-
chr12	123235765	123236095	SPI-seq_Control_only	R-loop-Proximal	4.84143	chr12	123236077	123243897	-
chr12	123236927	123237386	SPI-seq_Control_only	R-loop-Proximal	6.95152	chr12	123236077	123243897	-
chr12	122110167	122110774	SPI-seq_Control_only	R-loop-Proximal	6.37076	chr12	122107526	122114322	-
chr11	64901783	64902514	SPI-seq_Control_only	R-loop-Proximal	7.86733	chr11	64900890	64907752	-
chr11	64902631	64903268	SPI-seq_Control_only	R-loop-Proximal	6.39051	chr11	64900890	64907752	-
chr17	33390616	33390958	SPI-seq_Control_only	R-loop-Proximal	7.9984	chr17	33387788	33394402	-
chr20	32978359	32978593	SPI-seq_Control_only	R-loop-Proximal	5.19223	chr20	32976017	32984214	-
chr20	32978758	32978958	SPI-seq_Control_only	R-loop-Proximal	5.19223	chr20	32976017	32984214	-
chr12	65694741	65694959	SPI-seq_Control_only	R-loop-Proximal	4.95504	chr12	65689596	65699265	-
chr8	128859838	128860156	SPI-seq_Control_only	R-loop-Proximal	9.65796	chr8	128853896	128865043	-
chr8	128861072	128862209	SPI-seq_Control_only	R-loop-Proximal	7.90818	chr8	128853896	128865043	-
chr8	128864550	128865048	SPI-seq_Control_only	R-loop-Proximal	6.39103	chr8	128853896	128865043	-
chr10	38284358	38284565	SPI-seq_Control_only	R-loop-Proximal	4.84143	chr10	38282274	38287466	-
chr14	77787067	77787690	SPI-seq_Control_only	R-loop-Proximal	11.604	chr14	77785565	77796748	-
chr14	77787763	77787963	SPI-seq_Control_only	R-loop-Proximal	5.24057	chr14	77785565	77796748	-
chr14	77791797	77792194	SPI-seq_Control_only	R-loop-Proximal	5.44661	chr14	77785565	77796748	-
chr5	140855256	140855525	SPI-seq_Control_only	R-loop-Proximal	5.19223	chr5	140850841	140858691	-
chr5	140855800	140856240	SPI-seq_Control_only	R-loop-Proximal	5.97782	chr5	140850841	140858691	-
chr1	204053334	204053826	SPI-seq_Control_only	R-loop-Proximal	5.20497	chr1	204049398	204056870	-
chr8	125575446	125576275	SPI-seq_Control_only	R-loop-Proximal	9.07768	chr8	125565612	125578184	-
chr17	27046764	27047591	SPI-seq_Control_only	R-loop-Proximal	6.1781	chr17	27044083	27054339	-
chr10	79788864	79789677	SPI-seq_Control_only	R-loop-Proximal	5.88247	chr10	79789276	79798828	-
chr10	79793200	79793901	SPI-seq_Control_only	R-loop-Proximal	4.02498	chr10	79789276	79798828	-
chr14	76101076	76101619	SPI-seq_Control_only	R-loop-Proximal	5.09739	chr14	76100113	76107261	-
chr20	47835854	47836362	SPI-seq_Control_only	R-loop-Proximal	7.39264	chr20	47829034	47837437	-
chr1	203594640	203595149	SPI-seq_Control_only	R-loop-Proximal	4.99087	chr1	203592699	203600721	-
chr4	6580837	6581060	SPI-seq_Control_only	R-loop-Proximal	6.09402	chr4	6578903	6583314	-
chr12	122596654	122596946	SPI-seq_Control_only	R-loop-Proximal	9.37265	chr12	122591077	122598964	-
chr8	67446857	67447152	SPI-seq_Control_only	R-loop-Proximal	5.50662	chr8	67445763	67454283	-
chr8	67447265	67447742	SPI-seq_Control_only	R-loop-Proximal	7.38437	chr8	67445763	67454283	-
chr8	67447987	67448443	SPI-seq_Control_only	R-loop-Proximal	6.56351	chr8	67445763	67454283	-
chr8	67451911	67452160	SPI-seq_Control_only	R-loop-Proximal	5.30897	chr8	67445763	67454283	-
chr8	67453919	67454952	SPI-seq_Control_only	R-loop-Proximal	11.342	chr8	67445763	67454283	-
chr10	104417841	104418635	SPI-seq_Control_only	R-loop-Proximal	9.34913	chr10	104411313	104421789	-
chr12	54378620	54380531	SPI-seq_Control_only	R-loop-Proximal	6.63875	chr12	54378643	54388160	-
chr12	54381608	54382062	SPI-seq_Control_only	R-loop-Proximal	4.7799	chr12	54378643	54388160	-
chr12	54383096	54383314	SPI-seq_Control_only	R-loop-Proximal	6.38792	chr12	54378643	54388160	-
chr12	54383463	54385010	SPI-seq_Control_only	R-loop-Proximal	5.195	chr12	54378643	54388160	-
chr11	43665454	43666364	SPI-seq_Control_only	R-loop-Proximal	9.14103	chr11	43665666	43675309	-
chr3	101404878	101405902	SPI-seq_Control_only	R-loop-Proximal	9.14103	chr3	101405846	101414223	-
chr11	107991927	107992518	SPI-seq_Control_only	R-loop-Proximal	6.69032	chr11	107989361	107997772	-
chr3	187882076	187882358	SPI-seq_Control_only	R-loop-Proximal	4.80704	chr3	187876813	187884876	-
chr7	30329256	30329542	SPI-seq_Control_only	R-loop-Proximal	6.95956	chr7	30326470	30335465	-
chr20	44486175	44486515	SPI-seq_Control_only	R-loop-Proximal	5.70148	chr20	44485292	44490973	-
chr9	132524159	132524721	SPI-seq_Control_only	R-loop-Proximal	7.9984	chr9	132521295	132528281	-
chr9	132524773	132525025	SPI-seq_Control_only	R-loop-Proximal	4.84143	chr9	132521295	132528281	-
chr11	64085761	64086067	SPI-seq_Control_only	R-loop-Proximal	5.19816	chr11	64084133	64093211	-
chr11	91760124	91760457	SPI-seq_Control_only	R-loop-Proximal	5.26422	chr11	91755924	91764826	-
chr19	47538883	47539385	SPI-seq_Control_only	R-loop-Proximal	9.14103	chr19	47534701	47544954	-
chr19	2154315	2154856	SPI-seq_Control_only	R-loop-Proximal	5.62618	chr19	2150810	2159407	-
chr10	75531961	75532599	SPI-seq_Control_only	R-loop-Proximal	6.15133	chr10	75522281	75532934	-
chr1	215742521	215743084	SPI-seq_Control_only	R-loop-Proximal	8.73925	chr1	215738578	215747750	-
chr7	7819287	7820045	SPI-seq_Control_only	R-loop-Proximal	7.9984	chr7	7811385	7819572	-
chr5	150284577	150285006	SPI-seq_Control_only	R-loop-Proximal	5.2917	chr5	150280966	150290810	-
chr1	180470906	180472349	SPI-seq_Control_only	R-loop-Proximal	8.16992	chr1	180467670	180475967	-
chr8	103818407	103819935	SPI-seq_Control_only	R-loop-Proximal	7.25304	chr8	103819479	103827816	-
chr8	103820016	103820332	SPI-seq_Control_only	R-loop-Proximal	4.73179	chr8	103819479	103827816	-
chr8	103820827	103821032	SPI-seq_Control_only	R-loop-Proximal	5.06762	chr8	103819479	103827816	-
chr17	72989394	72990257	SPI-seq_Control_only	R-loop-Proximal	6.09402	chr17	72989393	72995856	-
chr10	6205464	6206235	SPI-seq_Control_only	R-loop-Proximal	8.40437	chr10	6204772	6214952	-
chr3	9851770	9852054	SPI-seq_Control_only	R-loop-Proximal	5.48804	chr3	9849456	9858582	-
chr16	89306995	89307912	SPI-seq_Control_only	R-loop-Proximal	7.03273	chr16	89300917	89308834	-
chr19	17326108	17326413	SPI-seq_Control_only	R-loop-Proximal	6.09402	chr19	17326028	17334446	-
chr5	148737133	148737340	SPI-seq_Control_only	R-loop-Proximal	4.86859	chr5	148736822	148746828	-
chr17	56084186	56085248	SPI-seq_Control_only	R-loop-Proximal	7.23665	chr17	56079464	56089335	-
chr20	49404290	49404921	SPI-seq_Control_only	R-loop-Proximal	6.9427	chr20	49399868	49406316	-
chr8	67438865	67439345	SPI-seq_Control_only	R-loop-Proximal	6.67572	chr8	67435249	67443285	-
chr8	67443229	67443657	SPI-seq_Control_only	R-loop-Proximal	4.98759	chr8	67435249	67443285	-
chr11	44117416	44117740	SPI-seq_Control_only	R-loop-Proximal	4.89986	chr11	44117448	44124604	-
chr10	82167200	82168188	SPI-seq_Control_only	R-loop-Proximal	4.79288	chr10	82166244	82176064	-
chr12	50920802	50921341	SPI-seq_Control_only	R-loop-Proximal	6.47489	chr12	50920528	50928047	-
chr5	33440291	33440511	SPI-seq_Control_only	R-loop-Proximal	5.33227	chr5	33436842	33447926	-
chr5	33440562	33441033	SPI-seq_Control_only	R-loop-Proximal	9.14103	chr5	33436842	33447926	-
chr6	7201306	7201990	SPI-seq_Control_only	R-loop-Proximal	12.188	chr6	7197986	7209306	-
chr6	34216810	34217164	SPI-seq_Control_only	R-loop-Proximal	6.85577	chr6	34205499	34216949	-
chr22	29516232	29516542	SPI-seq_Control_only	R-loop-Proximal	6.05179	chr22	29514352	29518291	-
chr14	50052662	50053066	SPI-seq_Control_only	R-loop-Proximal	5.67962	chr14	50046112	50055144	-
chr14	50053131	50053684	SPI-seq_Control_only	R-loop-Proximal	6.09402	chr14	50046112	50055144	-
chr12	110684898	110686465	SPI-seq_Control_only	R-loop-Proximal	5.67815	chr12	110678644	110686828	-
chr12	102107129	102107359	SPI-seq_Control_only	R-loop-Proximal	5.33227	chr12	102101290	102111758	-
chr12	102107434	102108044	SPI-seq_Control_only	R-loop-Proximal	5.311	chr12	102101290	102111758	-
chr5	149886909	149887109	SPI-seq_Control_only	R-loop-Proximal	5.55509	chr5	149886356	149896030	-
chr5	149889807	149890597	SPI-seq_Control_only	R-loop-Proximal	5.33759	chr5	149886356	149896030	-
chr5	149891321	149891712	SPI-seq_Control_only	R-loop-Proximal	5.15879	chr5	149886356	149896030	-
chr5	149891819	149892294	SPI-seq_Control_only	R-loop-Proximal	6.65697	chr5	149886356	149896030	-
chr11	120686224	120687272	SPI-seq_Control_only	R-loop-Proximal	10.8138	chr11	120678225	120687041	-
chr10	8129125	8129329	SPI-seq_Control_only	R-loop-Proximal	5.02056	chr10	8123561	8129957	-
chr19	47291604	47291941	SPI-seq_Control_only	R-loop-Proximal	5.71314	chr19	47290861	47300066	-
chr14	102414271	102414957	SPI-seq_Control_only	R-loop-Proximal	6.58351	chr14	102408972	102415657	-
chr11	85339512	85339930	SPI-seq_Control_only	R-loop-Proximal	4.96838	chr11	85337996	85346503	-
chr3	188761209	188761497	SPI-seq_Control_only	R-loop-Proximal	6.32946	chr3	188758023	188766471	-
chr3	188762353	188762575	SPI-seq_Control_only	R-loop-Proximal	5.02056	chr3	188758023	188766471	-
chr10	45360281	45360643	SPI-seq_Control_only	R-loop-Proximal	5.73779	chr10	45359558	45366139	-
chr11	67374090	67374463	SPI-seq_Control_only	R-loop-Proximal	6.75347	chr11	67373645	67383061	-
chr11	67381936	67382155	SPI-seq_Control_only	R-loop-Proximal	4.39924	chr11	67373645	67383061	-
chr20	3184610	3184877	SPI-seq_Control_only	R-loop-Proximal	6.47489	chr20	3184186	3193906	-
chr20	3185086	3185526	SPI-seq_Control_only	R-loop-Proximal	6.05826	chr20	3184186	3193906	-
chr16	89160010	89160468	SPI-seq_Control_only	R-loop-Proximal	7.78834	chr16	89159289	89168386	-
chr16	89160547	89160830	SPI-seq_Control_only	R-loop-Proximal	5.12217	chr16	89159289	89168386	-
chr12	53345387	53346341	SPI-seq_Control_only	R-loop-Proximal	5.91474	chr12	53341457	53348361	-
chr7	23221010	23222131	SPI-seq_Control_only	R-loop-Proximal	8.37928	chr7	23219564	23226337	-
chr5	178977584	178978029	SPI-seq_Control_only	R-loop-Proximal	5.33227	chr5	178974121	178983687	-
chr1	236313902	236314329	SPI-seq_Control_only	R-loop-Proximal	5.26144	chr1	236311206	236318549	-
chr11	34460159	34460729	SPI-seq_Control_only	R-loop-Proximal	5.53644	chr11	34460279	34470254	-
chr15	75747829	75748164	SPI-seq_Control_only	R-loop-Proximal	4.80704	chr15	75747091	75753673	-
chr15	51057042	51058171	SPI-seq_Control_only	R-loop-Proximal	9.14103	chr15	51052211	51061354	-
chr17	56070788	56071363	SPI-seq_Control_only	R-loop-Proximal	5.71314	chr17	56067923	56075634	-
chr9	114679433	114679824	SPI-seq_Control_only	R-loop-Proximal	6.47489	chr9	114675325	114683828	-
chr17	20435249	20435770	SPI-seq_Control_only	R-loop-Proximal	6.68109	chr17	20432445	20439126	-
chr12	49797613	49798143	SPI-seq_Control_only	R-loop-Proximal	4.69314	chr12	49790041	49799155	-
chr3	160744518	160744783	SPI-seq_Control_only	R-loop-Proximal	5.608	chr3	160740508	160747951	-
chr3	160744922	160745347	SPI-seq_Control_only	R-loop-Proximal	5.39866	chr3	160740508	160747951	-
chr9	124497873	124498472	SPI-seq_Control_only	R-loop-Proximal	4.51435	chr9	124488461	124498415	-
chr17	76210197	76210570	SPI-seq_Control_only	R-loop-Proximal	7.26836	chr17	76209812	76217191	-
chr16	85745376	85745663	SPI-seq_Control_only	R-loop-Proximal	5.75976	chr16	85743099	85747021	-
chr12	70636429	70637495	SPI-seq_Control_only	R-loop-Proximal	9.14103	chr12	70634025	70643941	-
chr20	47662741	47663281	SPI-seq_Control_only	R-loop-Proximal	9.36792	chr20	47657176	47663523	-
chr8	144733324	144733620	SPI-seq_Control_only	R-loop-Proximal	4.33397	chr8	144728081	144734482	-
chr1	155532320	155533294	SPI-seq_Control_only	R-loop-Proximal	7.57086	chr1	155527524	155536849	-
chr1	155533383	155533736	SPI-seq_Control_only	R-loop-Proximal	5.62618	chr1	155527524	155536849	-
chr7	75522092	75522415	SPI-seq_Control_only	R-loop-Proximal	5.20497	chr7	75515975	75523773	-
chr3	43779736	43780029	SPI-seq_Control_only	R-loop-Proximal	6.14855	chr3	43774359	43784760	-
chr7	30224168	30224986	SPI-seq_Control_only	R-loop-Proximal	4.51435	chr7	30216051	30224559	-
chr20	62258592	62259063	SPI-seq_Control_only	R-loop-Proximal	4.71004	chr20	62257079	62265793	-
chr20	62259334	62260009	SPI-seq_Control_only	R-loop-Proximal	6.91369	chr20	62257079	62265793	-
chr12	123717325	123717678	SPI-seq_Control_only	R-loop-Proximal	6.05179	chr12	123714507	123724679	-
chr11	75062272	75063677	SPI-seq_Control_only	R-loop-Proximal	7.77929	chr11	75063574	75068875	-
chr16	1769828	1770586	SPI-seq_Control_only	R-loop-Proximal	9.90278	chr16	1765399	1773060	-
chr16	1772162	1772456	SPI-seq_Control_only	R-loop-Proximal	8.72203	chr16	1765399	1773060	-
chr1	156163326	156163609	SPI-seq_Control_only	R-loop-Proximal	5.46412	chr1	156162696	156172130	-
chr1	234853576	234853843	SPI-seq_Control_only	R-loop-Proximal	4.27837	chr1	234848452	234855902	-
chr1	241964531	241964877	SPI-seq_Control_only	R-loop-Proximal	7.1443	chr1	241960929	241968898	-
chr10	17492182	17492827	SPI-seq_Control_only	R-loop-Proximal	5.44539	chr10	17486548	17493743	-
chr16	85599128	85600041	SPI-seq_Control_only	R-loop-Proximal	3.98737	chr16	85596716	85601965	-
chr16	85600095	85601138	SPI-seq_Control_only	R-loop-Proximal	5.1066	chr16	85596716	85601965	-
chr16	85601210	85601959	SPI-seq_Control_only	R-loop-Proximal	4.43999	chr16	85596716	85601965	-
chr17	66432558	66432877	SPI-seq_Control_only	R-loop-Proximal	6.47489	chr17	66429855	66437735	-
chr17	66434201	66434423	SPI-seq_Control_only	R-loop-Proximal	5.71314	chr17	66429855	66437735	-
chr16	2885720	2886549	SPI-seq_Control_only	R-loop-Proximal	6.85577	chr16	2882165	2889985	-
chr14	89884548	89884748	SPI-seq_Control_only	R-loop-Proximal	5.05398	chr14	89882578	89890989	-
chr8	96147530	96147961	SPI-seq_Control_only	R-loop-Proximal	5.71314	chr8	96141903	96151744	-
chr1	244997195	244997395	SPI-seq_Control_only	R-loop-Proximal	5.26422	chr1	244991919	244999463	-
chr1	244997952	244999261	SPI-seq_Control_only	R-loop-Proximal	6.09402	chr1	244991919	244999463	-
chr10	94608411	94608828	SPI-seq_Control_only	R-loop-Proximal	5.27455	chr10	94607820	94613892	-
chr11	119039107	119039603	SPI-seq_Control_only	R-loop-Proximal	5.77447	chr11	119038478	119045258	-
chr8	58944207	58944834	SPI-seq_Control_only	R-loop-Proximal	6.85577	chr8	58937972	58947972	-
chr8	117778112	117778945	SPI-seq_Control_only	R-loop-Proximal	6.09402	chr8	117778079	117786266	-
chr11	114270601	114271193	SPI-seq_Control_only	R-loop-Proximal	5.39702	chr11	114268038	114276783	-
chr11	114271293	114271791	SPI-seq_Control_only	R-loop-Proximal	7.06506	chr11	114268038	114276783	-
chr17	73545398	73545969	SPI-seq_Control_only	R-loop-Proximal	4.99904	chr17	73540335	73550057	-
chr17	73546582	73547081	SPI-seq_Control_only	R-loop-Proximal	4.95504	chr17	73540335	73550057	-
chr1	201991835	201992427	SPI-seq_Control_only	R-loop-Proximal	5.76845	chr1	201986434	201993432	-
chr17	34135961	34136883	SPI-seq_Control_only	R-loop-Proximal	7.9984	chr17	34135759	34143342	-
chr5	114506584	114506816	SPI-seq_Control_only	R-loop-Proximal	5.71314	chr5	114506503	114515431	-
chr12	123193580	123193810	SPI-seq_Control_only	R-loop-Proximal	4.7799	chr12	123193204	123199006	-
chr12	123193897	123194646	SPI-seq_Control_only	R-loop-Proximal	10.0911	chr12	123193204	123199006	-
chr12	120968044	120968413	SPI-seq_Control_only	R-loop-Proximal	6.39227	chr12	120961966	120969713	-
chr12	15378714	15379143	SPI-seq_Control_only	R-loop-Proximal	6.35438	chr12	15378191	15384070	-
chr7	77463655	77463927	SPI-seq_Control_only	R-loop-Proximal	5.6629	chr7	77461962	77467958	-
chr12	53845467	53845997	SPI-seq_Control_only	R-loop-Proximal	9.50681	chr12	53841889	53851043	-
chr12	53846063	53846832	SPI-seq_Control_only	R-loop-Proximal	6.63875	chr12	53841889	53851043	-
chr16	85606030	85606839	SPI-seq_Control_only	R-loop-Proximal	5.86355	chr16	85603221	85607848	-
chr17	28926711	28927707	SPI-seq_Control_only	R-loop-Proximal	5.8421	chr17	28925153	28934186	-
chr17	28927855	28928097	SPI-seq_Control_only	R-loop-Proximal	5.64024	chr17	28925153	28934186	-
chr15	59062981	59063336	SPI-seq_Control_only	R-loop-Proximal	5.71314	chr15	59060091	59068390	-
chr15	59063412	59063954	SPI-seq_Control_only	R-loop-Proximal	5.14402	chr15	59060091	59068390	-
chr15	93461015	93461425	SPI-seq_Control_only	R-loop-Proximal	8.37928	chr15	93458125	93469004	-
chr15	74890540	74891246	SPI-seq_Control_only	R-loop-Proximal	6.45501	chr15	74882940	74892819	-
chr14	95794883	95795306	SPI-seq_Control_only	R-loop-Proximal	4.9774	chr14	95789319	95797411	-
chr3	178577345	178578242	SPI-seq_Control_only	R-loop-Proximal	7.55134	chr3	178575533	178581721	-
chr16	21512628	21514294	SPI-seq_Control_only	R-loop-Proximal	5.75976	chr16	21512621	21518598	-
chr7	70203184	70203404	SPI-seq_Control_only	R-loop-Proximal	5.71314	chr7	70203219	70210619	-
chr11	35818244	35818507	SPI-seq_Control_only	R-loop-Proximal	4.7799	chr11	35815693	35824753	-
chr10	43902548	43903558	SPI-seq_Control_only	R-loop-Proximal	8.07288	chr10	43901531	43909017	-
chr17	71227461	71228412	SPI-seq_Control_only	R-loop-Proximal	7.61752	chr17	71227430	71235677	-
chr17	71228614	71228884	SPI-seq_Control_only	R-loop-Proximal	6.65697	chr17	71227430	71235677	-
chr17	71229052	71229291	SPI-seq_Control_only	R-loop-Proximal	5.10892	chr17	71227430	71235677	-
chr12	46272459	46272765	SPI-seq_Control_only	R-loop-Proximal	6.85577	chr12	46266282	46274541	-
chr14	105272842	105273169	SPI-seq_Control_only	R-loop-Proximal	4.69314	chr14	105268154	105275409	-
chr14	70438500	70438731	SPI-seq_Control_only	R-loop-Proximal	4.73706	chr14	70429760	70439545	-
chr14	71374454	71374952	SPI-seq_Control_only	R-loop-Proximal	6.13071	chr14	71373867	71381654	-
chr14	56065885	56066652	SPI-seq_Control_only	R-loop-Proximal	6.85577	chr14	56060733	56066920	-
chr14	34609014	34609330	SPI-seq_Control_only	R-loop-Proximal	8.99672	chr14	34608109	34614004	-
chr7	44961194	44961891	SPI-seq_Control_only	R-loop-Proximal	6.85577	chr7	44956649	44962846	-
chr4	169598228	169598743	SPI-seq_Control_only	R-loop-Proximal	5.71314	chr4	169592831	169603384	-
chr4	169600785	169601406	SPI-seq_Control_only	R-loop-Proximal	7.61752	chr4	169592831	169603384	-
chr21	33984696	33985189	SPI-seq_Control_only	R-loop-Proximal	7.23665	chr21	33983930	33991800	-
chr5	34915559	34916146	SPI-seq_Control_only	R-loop-Proximal	6.76829	chr5	34914419	34923892	-
chr5	79286840	79287248	SPI-seq_Control_only	R-loop-Proximal	5.71314	chr5	79286136	79295954	-
chr20	30101937	30102294	SPI-seq_Control_only	R-loop-Proximal	6.59178	chr20	30101854	30110216	-
chr5	87564415	87564894	SPI-seq_Control_only	R-loop-Proximal	7.9984	chr5	87562999	87573620	-
chr14	93581512	93581815	SPI-seq_Control_only	R-loop-Proximal	6.67073	chr14	93581624	93588580	-
chr11	46260745	46261022	SPI-seq_Control_only	R-loop-Proximal	5.07704	chr11	46252903	46261045	-
chr12	105351640	105353074	SPI-seq_Control_only	R-loop-Proximal	7.68326	chr12	105348775	105357735	-
chr11	67072813	67073465	SPI-seq_Control_only	R-loop-Proximal	4.87219	chr11	67070417	67080356	-
chr17	80544078	80544416	SPI-seq_Control_only	R-loop-Proximal	4.17891	chr17	80542334	80549873	-
chr8	67025833	67027322	SPI-seq_Control_only	R-loop-Proximal	6.83336	chr8	67025194	67032221	-
chr8	67027758	67028017	SPI-seq_Control_only	R-loop-Proximal	4.95339	chr8	67025194	67032221	-
chr12	120971727	120972115	SPI-seq_Control_only	R-loop-Proximal	6.09402	chr12	120970137	120978022	-
chr12	120972196	120972942	SPI-seq_Control_only	R-loop-Proximal	5.33227	chr12	120970137	120978022	-
chr12	120973027	120973254	SPI-seq_Control_only	R-loop-Proximal	5.33227	chr12	120970137	120978022	-
chr22	29977847	29978386	SPI-seq_Control_only	R-loop-Proximal	7.23665	chr22	29977914	29985662	-
chr12	79943132	79943416	SPI-seq_Control_only	R-loop-Proximal	5.79527	chr12	79940986	79947533	-
chr7	43848119	43848579	SPI-seq_Control_only	R-loop-Proximal	7.26658	chr7	43846766	43854646	-
chr7	148028573	148028796	SPI-seq_Control_only	R-loop-Proximal	3.35355	chr7	148025485	148030916	-
chr8	101170013	101170422	SPI-seq_Control_only	R-loop-Proximal	7.65381	chr8	101169162	101176882	-
chr3	42581383	42581583	SPI-seq_Control_only	R-loop-Proximal	4.59306	chr3	42577129	42586277	-
chr7	75947309	75948413	SPI-seq_Control_only	R-loop-Proximal	4.90647	chr7	75946646	75953613	-
chr14	77511821	77512237	SPI-seq_Control_only	R-loop-Proximal	4.78335	chr14	77511966	77519482	-
chr11	64071930	64073047	SPI-seq_Control_only	R-loop-Proximal	7.5748	chr11	64071927	64079504	-
chr11	64073598	64074126	SPI-seq_Control_only	R-loop-Proximal	7.42316	chr11	64071927	64079504	-
chr11	64078184	64078946	SPI-seq_Control_only	R-loop-Proximal	4.47982	chr11	64071927	64079504	-
chr6	44185847	44186745	SPI-seq_Control_only	R-loop-Proximal	6.83336	chr6	44178960	44186178	-
chr11	64889286	64889486	SPI-seq_Control_only	R-loop-Proximal	4.60305	chr11	64889214	64900374	-
chr11	64889583	64890034	SPI-seq_Control_only	R-loop-Proximal	7.56474	chr11	64889214	64900374	-
chr7	1014323	1014987	SPI-seq_Control_only	R-loop-Proximal	4.92291	chr7	1009287	1015691	-
chr7	1015061	1015383	SPI-seq_Control_only	R-loop-Proximal	12.9267	chr7	1009287	1015691	-
chr7	1015566	1015772	SPI-seq_Control_only	R-loop-Proximal	5.24057	chr7	1009287	1015691	-
chr1	211242205	211242666	SPI-seq_Control_only	R-loop-Proximal	7.16985	chr1	211240668	211247959	-
chr10	70166207	70166939	SPI-seq_Control_only	R-loop-Proximal	7.59519	chr10	70165717	70172187	-
chr16	74640317	74640704	SPI-seq_Control_only	R-loop-Proximal	6.47489	chr16	74634556	74643042	-
chr16	74640755	74641701	SPI-seq_Control_only	R-loop-Proximal	6.09402	chr16	74634556	74643042	-
chr10	75413824	75414041	SPI-seq_Control_only	R-loop-Proximal	4.40647	chr10	75409927	75416317	-
chr16	69757590	69758174	SPI-seq_Control_only	R-loop-Proximal	6.85577	chr16	69749197	69759359	-
chr7	56019306	56019810	SPI-seq_Control_only	R-loop-Proximal	10.2837	chr7	56016201	56023328	-
chr9	133587777	133587986	SPI-seq_Control_only	R-loop-Proximal	5.33227	chr9	133582587	133589329	-
chr6	27446942	27447561	SPI-seq_Control_only	R-loop-Proximal	6.09402	chr6	27439588	27451021	-
chr6	3157333	3157668	SPI-seq_Control_only	R-loop-Proximal	4.99904	chr6	3148066	3158192	-
chr20	34251771	34252001	SPI-seq_Control_only	R-loop-Proximal	4.05317	chr20	34251585	34258274	-
chr20	34252521	34253144	SPI-seq_Control_only	R-loop-Proximal	4.27837	chr20	34251585	34258274	-
chr5	42583164	42583996	SPI-seq_Control_only	R-loop-Proximal	6.85577	chr5	42581875	42590510	-
chr5	42586612	42587080	SPI-seq_Control_only	R-loop-Proximal	6.01626	chr5	42581875	42590510	-
chr5	42587278	42588005	SPI-seq_Control_only	R-loop-Proximal	6.65697	chr5	42581875	42590510	-
chr7	55432801	55433245	SPI-seq_Control_only	R-loop-Proximal	5.71314	chr7	55432776	55441667	-
chr17	55979322	55979951	SPI-seq_Control_only	R-loop-Proximal	5.97782	chr17	55979702	55986999	-
chr17	55980520	55981113	SPI-seq_Control_only	R-loop-Proximal	7.73544	chr17	55979702	55986999	-
chr19	34882265	34882470	SPI-seq_Control_only	R-loop-Proximal	3.19386	chr19	34880662	34885301	-
chr17	62224321	62224929	SPI-seq_Control_only	R-loop-Proximal	7.736	chr17	62224093	62232840	-
chr17	62227681	62227936	SPI-seq_Control_only	R-loop-Proximal	5.33227	chr17	62224093	62232840	-
chr1	224690603	224691771	SPI-seq_Control_only	R-loop-Proximal	4.66141	chr1	224686788	224694634	-
chr20	52486193	52486472	SPI-seq_Control_only	R-loop-Proximal	5.71314	chr20	52484490	52491795	-
chr20	52486977	52487464	SPI-seq_Control_only	R-loop-Proximal	6.54152	chr20	52484490	52491795	-
chr14	69823970	69824810	SPI-seq_Control_only	R-loop-Proximal	6.95956	chr14	69823837	69829182	-
chr17	41116151	41116446	SPI-seq_Control_only	R-loop-Proximal	6.47489	chr17	41113402	41120306	-
chr1	212964935	212965607	SPI-seq_Control_only	R-loop-Proximal	8.25564	chr1	212962559	212970042	-
chr20	61493406	61493613	SPI-seq_Control_only	R-loop-Proximal	4.72331	chr20	61492292	61498716	-
chr7	55841677	55842966	SPI-seq_Control_only	R-loop-Proximal	7.736	chr7	55836969	55843454	-
chr17	40812358	40813142	SPI-seq_Control_only	R-loop-Proximal	8.37928	chr17	40810817	40819222	-
chr20	2644755	2645023	SPI-seq_Control_only	R-loop-Proximal	6.8119	chr20	2634232	2645535	-
chr3	148847003	148847474	SPI-seq_Control_only	R-loop-Proximal	7.07077	chr3	148846365	148853976	-
chr3	148847579	148848521	SPI-seq_Control_only	R-loop-Proximal	8.37928	chr3	148846365	148853976	-
chr6	24690683	24691136	SPI-seq_Control_only	R-loop-Proximal	5.62618	chr6	24684076	24691611	-
chr12	51663331	51664498	SPI-seq_Control_only	R-loop-Proximal	7.55583	chr12	51663537	51669641	-
chr12	51665433	51665729	SPI-seq_Control_only	R-loop-Proximal	5.88247	chr12	51663537	51669641	-
chr3	32727000	32727380	SPI-seq_Control_only	R-loop-Proximal	5.71314	chr3	32726308	32734540	-
chr15	50646903	50647926	SPI-seq_Control_only	R-loop-Proximal	7.9984	chr15	50645920	50657273	-
chr1	154980431	154980683	SPI-seq_Control_only	R-loop-Proximal	4.7607	chr1	154980484	154990331	-
chr1	154989617	154990272	SPI-seq_Control_only	R-loop-Proximal	5.35373	chr1	154980484	154990331	-
chr11	67233534	67233746	SPI-seq_Control_only	R-loop-Proximal	4.46755	chr11	67230755	67239624	-
chr11	67235578	67235982	SPI-seq_Control_only	R-loop-Proximal	3.92184	chr11	67230755	67239624	-
chr11	67236216	67237051	SPI-seq_Control_only	R-loop-Proximal	5.97125	chr11	67230755	67239624	-
chr20	39715519	39715751	SPI-seq_Control_only	R-loop-Proximal	4.92291	chr20	39707771	39716010	-
chr11	75525560	75525873	SPI-seq_Control_only	R-loop-Proximal	5.44661	chr11	75523224	75530808	-
chr7	56147339	56147581	SPI-seq_Control_only	R-loop-Proximal	4.84143	chr7	56145320	56153020	-
chr5	96038854	96039131	SPI-seq_Control_only	R-loop-Proximal	5.71314	chr5	96037864	96047871	-
chr17	27477412	27477645	SPI-seq_Control_only	R-loop-Proximal	5.81468	chr17	27471384	27478955	-
chr17	27478336	27478685	SPI-seq_Control_only	R-loop-Proximal	5.44661	chr17	27471384	27478955	-
chr9	139980904	139981286	SPI-seq_Control_only	R-loop-Proximal	7.9984	chr9	139972587	139982020	-
chr11	118965445	118965944	SPI-seq_Control_only	R-loop-Proximal	6.63875	chr11	118964674	118973372	-
chr15	41116987	41117285	SPI-seq_Control_only	R-loop-Proximal	4.92291	chr15	41110867	41119244	-
chr15	41117847	41118606	SPI-seq_Control_only	R-loop-Proximal	5.27455	chr15	41110867	41119244	-
chr7	25018699	25019191	SPI-seq_Control_only	R-loop-Proximal	6.32946	chr7	25013510	25022310	-
chr7	25019404	25020680	SPI-seq_Control_only	R-loop-Proximal	7.23665	chr7	25013510	25022310	-
chr7	25021011	25021211	SPI-seq_Control_only	R-loop-Proximal	5.33227	chr7	25013510	25022310	-
chr7	25021415	25021669	SPI-seq_Control_only	R-loop-Proximal	5.33227	chr7	25013510	25022310	-
chr1	210552433	210552692	SPI-seq_Control_only	R-loop-Proximal	4.84143	chr1	210550351	210558328	-
chr1	210557686	210558475	SPI-seq_Control_only	R-loop-Proximal	8.46672	chr1	210550351	210558328	-
chr11	61582175	61582735	SPI-seq_Control_only	R-loop-Proximal	6.08574	chr11	61573791	61583424	-
chr7	29489272	29490221	SPI-seq_Control_only	R-loop-Proximal	12.188	chr7	29484964	29493520	-
chr12	104359178	104360016	SPI-seq_Control_only	R-loop-Proximal	4.85564	chr12	104359882	104367220	-
chr14	50359170	50360360	SPI-seq_Control_only	R-loop-Proximal	4.26649	chr14	50357626	50367818	-
chr14	50360488	50360770	SPI-seq_Control_only	R-loop-Proximal	5.311	chr14	50357626	50367818	-
chr14	50364739	50365144	SPI-seq_Control_only	R-loop-Proximal	5.44661	chr14	50357626	50367818	-
chr9	140610552	140611106	SPI-seq_Control_only	R-loop-Proximal	17.525	chr9	140608699	140613830	-
chr17	77998099	77998833	SPI-seq_Control_only	R-loop-Proximal	8.37928	chr17	77996449	78000694	-
chr7	36331611	36331876	SPI-seq_Control_only	R-loop-Proximal	5.85391	chr7	36330870	36338369	-
chr12	56479864	56480294	SPI-seq_Control_only	R-loop-Proximal	12.5462	chr12	56476726	56482684	-
chr3	181854046	181854343	SPI-seq_Control_only	R-loop-Proximal	5.22152	chr3	181853938	181859435	-
chr3	181857909	181858206	SPI-seq_Control_only	R-loop-Proximal	5.18408	chr3	181853938	181859435	-
chr7	16841035	16841539	SPI-seq_Control_only	R-loop-Proximal	7.9984	chr7	16835363	16842931	-
chr7	16842624	16843278	SPI-seq_Control_only	R-loop-Proximal	5.71314	chr7	16835363	16842931	-
chr17	7155509	7155791	SPI-seq_Control_only	R-loop-Proximal	6.47489	chr17	7154775	7164984	-
chr12	79257296	79257644	SPI-seq_Control_only	R-loop-Proximal	5.62618	chr12	79255982	79262630	-
chr6	36086052	36086601	SPI-seq_Control_only	R-loop-Proximal	7.61752	chr6	36085422	36094760	-
chr6	36088143	36088595	SPI-seq_Control_only	R-loop-Proximal	5.44661	chr6	36085422	36094760	-
chr6	36088658	36089538	SPI-seq_Control_only	R-loop-Proximal	7.23665	chr6	36085422	36094760	-
chr6	36091533	36091998	SPI-seq_Control_only	R-loop-Proximal	10.4201	chr6	36085422	36094760	-
chr17	55991815	55992053	SPI-seq_Control_only	R-loop-Proximal	5.89367	chr17	55986083	55992450	-
chr3	12271322	12272136	SPI-seq_Control_only	R-loop-Proximal	5.04545	chr3	12271783	12279671	-
chr17	47178520	47178753	SPI-seq_Control_only	R-loop-Proximal	6.09402	chr17	47176056	47185027	-
chr1	209548443	209548790	SPI-seq_Control_only	R-loop-Proximal	4.66909	chr1	209546676	209553461	-
chr12	106751299	106751723	SPI-seq_Control_only	R-loop-Proximal	4.8912	chr12	106750726	106758543	-
chr12	106751874	106752468	SPI-seq_Control_only	R-loop-Proximal	9.5667	chr12	106750726	106758543	-
chr17	79818908	79819249	SPI-seq_Control_only	R-loop-Proximal	8.30113	chr17	79818274	79828306	-
chr17	79825267	79826194	SPI-seq_Control_only	R-loop-Proximal	4.42747	chr17	79818274	79828306	-
chr17	79826378	79826836	SPI-seq_Control_only	R-loop-Proximal	10.0088	chr17	79818274	79828306	-
chr17	79826898	79827848	SPI-seq_Control_only	R-loop-Proximal	3.92184	chr17	79818274	79828306	-
chr14	74180881	74181396	SPI-seq_Control_only	R-loop-Proximal	4.81367	chr14	74174329	74181913	-
chr3	185026087	185026310	SPI-seq_Control_only	R-loop-Proximal	4.43264	chr3	185025486	185030052	-
chr3	185026544	185026776	SPI-seq_Control_only	R-loop-Proximal	4.47982	chr3	185025486	185030052	-
chr10	46913877	46914418	SPI-seq_Control_only	R-loop-Proximal	7.17502	chr10	46912844	46919314	-
chr14	100617919	100618196	SPI-seq_Control_only	R-loop-Proximal	4.58559	chr14	100612788	100622477	-
chr14	100621241	100623429	SPI-seq_Control_only	R-loop-Proximal	8.22026	chr14	100612788	100622477	-
chr16	30621391	30622084	SPI-seq_Control_only	R-loop-Proximal	6.85577	chr16	30615301	30622369	-
chr14	55658003	55658757	SPI-seq_Control_only	R-loop-Proximal	7.7618	chr14	55654013	55662103	-
chr1	154166023	154166854	SPI-seq_Control_only	R-loop-Proximal	5.57655	chr1	154164428	154171185	-
chr1	154168995	154170102	SPI-seq_Control_only	R-loop-Proximal	5.57655	chr1	154164428	154171185	-
chr15	85652940	85653298	SPI-seq_Control_only	R-loop-Proximal	4.92291	chr15	85642778	85653361	-
chr9	116113311	116113714	SPI-seq_Control_only	R-loop-Proximal	5.50662	chr9	116110945	116117757	-
chr11	85565819	85566380	SPI-seq_Control_only	R-loop-Proximal	6.35438	chr11	85563005	85569042	-
chr12	112450544	112452312	SPI-seq_Control_only	R-loop-Proximal	8.97072	chr12	112450914	112460058	-
chr11	61393284	61393508	SPI-seq_Control_only	R-loop-Proximal	4.73179	chr11	61387602	61394691	-
chr1	181103800	181104563	SPI-seq_Control_only	R-loop-Proximal	7.5859	chr1	181102090	181107705	-
chr8	57124248	57124738	SPI-seq_Control_only	R-loop-Proximal	6.68109	chr8	57123227	57132426	-
chr11	85955509	85956946	SPI-seq_Control_only	R-loop-Proximal	7.4354	chr11	85954201	85962473	-
chr8	142010743	142011116	SPI-seq_Control_only	R-loop-Proximal	4.1001	chr8	142010720	142016876	-
chr8	142011568	142012103	SPI-seq_Control_only	R-loop-Proximal	6.74833	chr8	142010720	142016876	-
chr7	23250318	23250518	SPI-seq_Control_only	R-loop-Proximal	5.19223	chr7	23242719	23252804	-
chr7	23251366	23252176	SPI-seq_Control_only	R-loop-Proximal	7.26836	chr7	23242719	23252804	-
chr12	50560887	50561461	SPI-seq_Control_only	R-loop-Proximal	5.5968	chr12	50560956	50566371	-
chr17	72983699	72983990	SPI-seq_Control_only	R-loop-Proximal	5.71314	chr17	72981460	72989512	-
chr17	72985519	72985725	SPI-seq_Control_only	R-loop-Proximal	5.33227	chr17	72981460	72989512	-
chr1	164559340	164560310	SPI-seq_Control_only	R-loop-Proximal	9.38027	chr1	164554288	164563686	-
chr19	37329033	37329588	SPI-seq_Control_only	R-loop-Proximal	5.71314	chr19	37320201	37330325	-
chr5	78985506	78986075	SPI-seq_Control_only	R-loop-Proximal	5.26422	chr5	78982519	78991879	-
chr20	32580687	32582777	SPI-seq_Control_only	R-loop-Proximal	9.38027	chr20	32581468	32589511	-
chr5	172438419	172438944	SPI-seq_Control_only	R-loop-Proximal	6.85577	chr5	172438074	172443393	-
chr14	60714742	60716145	SPI-seq_Control_only	R-loop-Proximal	9.90278	chr14	60715739	60725128	-
chr14	60716424	60716889	SPI-seq_Control_only	R-loop-Proximal	7.61752	chr14	60715739	60725128	-
chr7	45150876	45151855	SPI-seq_Control_only	R-loop-Proximal	8.25564	chr7	45146738	45153749	-
chr12	110689136	110689590	SPI-seq_Control_only	R-loop-Proximal	7.49309	chr12	110688017	110694019	-
chr17	33894746	33894963	SPI-seq_Control_only	R-loop-Proximal	5.33227	chr17	33892137	33898445	-
chr17	42856582	42856909	SPI-seq_Control_only	R-loop-Proximal	6.51968	chr17	42853655	42862451	-
chr5	60139405	60140276	SPI-seq_Control_only	R-loop-Proximal	6.32946	chr5	60139138	60144413	-
chr12	116721527	116722266	SPI-seq_Control_only	R-loop-Proximal	11.4263	chr12	116721507	116729219	-
chr12	116723496	116723945	SPI-seq_Control_only	R-loop-Proximal	5.97483	chr12	116721507	116729219	-
chr12	116725680	116726259	SPI-seq_Control_only	R-loop-Proximal	6.05179	chr12	116721507	116729219	-
chr20	45343831	45344333	SPI-seq_Control_only	R-loop-Proximal	6.52506	chr20	45340194	45347478	-
chr17	40306165	40307691	SPI-seq_Control_only	R-loop-Proximal	8.55935	chr17	40301054	40308039	-
chr8	141601436	141601713	SPI-seq_Control_only	R-loop-Proximal	5.12751	chr8	141600512	141606525	-
chr17	78674250	78674696	SPI-seq_Control_only	R-loop-Proximal	5.07704	chr17	78668111	78676308	-
chr8	124407243	124409172	SPI-seq_Control_only	R-loop-Proximal	13.9191	chr8	124407707	124414133	-
chr20	30697093	30697766	SPI-seq_Control_only	R-loop-Proximal	5.04545	chr20	30696254	30703559	-
chr16	31140021	31140375	SPI-seq_Control_only	R-loop-Proximal	5.94406	chr16	31132367	31141665	-
chr20	25213953	25214649	SPI-seq_Control_only	R-loop-Proximal	10.9007	chr20	25207413	25215721	-
chr1	169336864	169337821	SPI-seq_Control_only	R-loop-Proximal	8.15921	chr1	169334142	169341986	-
chr5	173909518	173909947	SPI-seq_Control_only	R-loop-Proximal	5.33227	chr5	173903644	173909585	-
chr5	162930105	162930672	SPI-seq_Control_only	R-loop-Proximal	6.47489	chr5	162927400	162934141	-
chr5	162931271	162931821	SPI-seq_Control_only	R-loop-Proximal	5.33227	chr5	162927400	162934141	-
chr6	26087598	26088298	SPI-seq_Control_only	R-loop-Proximal	6.85577	chr6	26088034	26095756	-
chr17	41561025	41561697	SPI-seq_Control_only	R-loop-Proximal	8.37928	chr17	41559740	41566102	-
chr20	35093811	35094011	SPI-seq_Control_only	R-loop-Proximal	4.73574	chr20	35091045	35098380	-
chr5	167741591	167742444	SPI-seq_Control_only	R-loop-Proximal	6.2175	chr5	167737004	167744149	-
chr5	117583235	117583526	SPI-seq_Control_only	R-loop-Proximal	4.92291	chr5	117582569	117588743	-
chr5	117583599	117583943	SPI-seq_Control_only	R-loop-Proximal	5.26422	chr5	117582569	117588743	-
chr3	43029564	43030344	SPI-seq_Control_only	R-loop-Proximal	4.93742	chr3	43023993	43031693	-
chr1	161171680	161173130	SPI-seq_Control_only	R-loop-Proximal	6.29775	chr1	161171442	161177312	-
chr17	65362518	65362953	SPI-seq_Control_only	R-loop-Proximal	6.85577	chr17	65359500	65365489	-
chr3	177324550	177325048	SPI-seq_Control_only	R-loop-Proximal	5.9617	chr3	177320688	177325419	-
chr20	33999615	34000100	SPI-seq_Control_only	R-loop-Proximal	5.71829	chr20	33996617	34002712	-
chr12	122186775	122187078	SPI-seq_Control_only	R-loop-Proximal	4.35357	chr12	122186056	122193464	-
chr17	46185017	46185324	SPI-seq_Control_only	R-loop-Proximal	4.92291	chr17	46183785	46191002	-
chr11	88070859	88071459	SPI-seq_Control_only	R-loop-Proximal	6.05179	chr11	88067796	88075410	-
chr11	60883914	60884502	SPI-seq_Control_only	R-loop-Proximal	5.43146	chr11	60882150	60886106	-
chr2	10539222	10539594	SPI-seq_Control_only	R-loop-Proximal	6.09402	chr2	10537704	10541846	-
chr5	79783355	79784548	SPI-seq_Control_only	R-loop-Proximal	7.61752	chr5	79774434	79783724	-
chr1	161014919	161015995	SPI-seq_Control_only	R-loop-Proximal	9.64257	chr1	161015108	161025054	-
chr15	79165581	79166067	SPI-seq_Control_only	R-loop-Proximal	7.26836	chr15	79161688	79170092	-
chr1	149582994	149583417	SPI-seq_Control_only	R-loop-Proximal	8.76015	chr1	149579188	149587007	-
chr1	149584793	149584996	SPI-seq_Control_only	R-loop-Proximal	4.84143	chr1	149579188	149587007	-
chr14	64970156	64970539	SPI-seq_Control_only	R-loop-Proximal	7.15249	chr14	64970422	64979699	-
chr14	64970603	64972574	SPI-seq_Control_only	R-loop-Proximal	4.43332	chr14	64970422	64979699	-
chr16	78235954	78236154	SPI-seq_Control_only	R-loop-Proximal	5.33227	chr16	78232489	78241081	-
chr17	30668740	30669435	SPI-seq_Control_only	R-loop-Proximal	6.85577	chr17	30664346	30670343	-
chr21	43970949	43971327	SPI-seq_Control_only	R-loop-Proximal	5.00402	chr21	43966866	43977260	-
chr20	48729077	48729726	SPI-seq_Control_only	R-loop-Proximal	7.40014	chr20	48728494	48736051	-
chr20	48729792	48730152	SPI-seq_Control_only	R-loop-Proximal	6.01734	chr20	48728494	48736051	-
chr3	12704965	12706180	SPI-seq_Control_only	R-loop-Proximal	8.16992	chr3	12704901	12710583	-
chr10	9243555	9243755	SPI-seq_Control_only	R-loop-Proximal	4.25861	chr10	9241943	9248872	-
chr17	55485735	55485977	SPI-seq_Control_only	R-loop-Proximal	5.71314	chr17	55483495	55489837	-
chr8	131455190	131456220	SPI-seq_Control_only	R-loop-Proximal	6.82626	chr8	131455324	131462517	-
chr8	144117044	144117517	SPI-seq_Control_only	R-loop-Proximal	6.65697	chr8	144114313	144121432	-
chr11	61734660	61735500	SPI-seq_Control_only	R-loop-Proximal	8.16992	chr11	61733791	61741825	-
chr11	61736330	61736686	SPI-seq_Control_only	R-loop-Proximal	5.44661	chr11	61733791	61741825	-
chr11	61739972	61740647	SPI-seq_Control_only	R-loop-Proximal	8.14719	chr11	61733791	61741825	-
chr6	35888574	35889214	SPI-seq_Control_only	R-loop-Proximal	6.09402	chr6	35887839	35895818	-
chr19	49999017	49999274	SPI-seq_Control_only	R-loop-Proximal	5.33227	chr19	49990593	50000489	-
chr1	180142788	180143246	SPI-seq_Control_only	R-loop-Proximal	4.47982	chr1	180138414	180149329	-
chr1	156307575	156308553	SPI-seq_Control_only	R-loop-Proximal	8.03554	chr1	156302987	156310808	-
chr5	89705212	89705550	SPI-seq_Control_only	R-loop-Proximal	7.9984	chr5	89700995	89708823	-
chr5	89705703	89706137	SPI-seq_Control_only	R-loop-Proximal	8.37928	chr5	89700995	89708823	-
chr11	57548987	57549662	SPI-seq_Control_only	R-loop-Proximal	6.32946	chr11	57547742	57555810	-
chr7	64838763	64839012	SPI-seq_Control_only	R-loop-Proximal	5.22798	chr7	64835400	64845563	-
chr1	167312270	167312573	SPI-seq_Control_only	R-loop-Proximal	5.82003	chr1	167311097	167317005	-
chr16	89626691	89627956	SPI-seq_Control_only	R-loop-Proximal	8.51487	chr16	89624335	89632130	-
chr16	89628526	89628828	SPI-seq_Control_only	R-loop-Proximal	6.05179	chr16	89624335	89632130	-
chr16	89629422	89629705	SPI-seq_Control_only	R-loop-Proximal	4.98037	chr16	89624335	89632130	-
chr16	89630562	89631182	SPI-seq_Control_only	R-loop-Proximal	4.25861	chr16	89624335	89632130	-
chr16	89631681	89632606	SPI-seq_Control_only	R-loop-Proximal	8.7041	chr16	89624335	89632130	-
chr8	116672899	116673354	SPI-seq_Control_only	R-loop-Proximal	6.54152	chr8	116671136	116677726	-
chr8	116673867	116674143	SPI-seq_Control_only	R-loop-Proximal	6.0964	chr8	116671136	116677726	-
chr10	99496398	99496779	SPI-seq_Control_only	R-loop-Proximal	5.10133	chr10	99496115	99503057	-
chr5	169010502	169011019	SPI-seq_Control_only	R-loop-Proximal	4.84143	chr5	169008802	169015891	-
chr8	129169609	129169931	SPI-seq_Control_only	R-loop-Proximal	5.76845	chr8	129167462	129173582	-
chr17	26707221	26707503	SPI-seq_Control_only	R-loop-Proximal	9.48063	chr17	26705263	26712887	-
chr19	52693362	52693836	SPI-seq_Control_only	R-loop-Proximal	6.47489	chr19	52693432	52703185	-
chr12	48512898	48513352	SPI-seq_Control_only	R-loop-Proximal	5.8421	chr12	48511257	48518500	-
chr7	41598981	41599322	SPI-seq_Control_only	R-loop-Proximal	6.68109	chr7	41597247	41603906	-
chr12	100535716	100536085	SPI-seq_Control_only	R-loop-Proximal	5.97782	chr12	100532444	100539787	-
chr12	100536188	100536929	SPI-seq_Control_only	R-loop-Proximal	6.8119	chr12	100532444	100539787	-
chr14	35868477	35868749	SPI-seq_Control_only	R-loop-Proximal	5.44329	chr14	35866190	35874102	-
chr14	35870173	35870658	SPI-seq_Control_only	R-loop-Proximal	4.91112	chr14	35866190	35874102	-
chr14	35871176	35871679	SPI-seq_Control_only	R-loop-Proximal	4.82796	chr14	35866190	35874102	-
chr14	91554323	91554751	SPI-seq_Control_only	R-loop-Proximal	4.86453	chr14	91554287	91561317	-
chr7	34758061	34758407	SPI-seq_Control_only	R-loop-Proximal	5.27455	chr7	34757895	34763883	-
chr7	34762204	34762501	SPI-seq_Control_only	R-loop-Proximal	5.44661	chr7	34757895	34763883	-
chr17	9550374	9550662	SPI-seq_Control_only	R-loop-Proximal	7.61752	chr17	9548832	9557099	-
chr5	172571269	172571964	SPI-seq_Control_only	R-loop-Proximal	9.14103	chr5	172564443	172572326	-
chr8	128843568	128844591	SPI-seq_Control_only	R-loop-Proximal	4.76481	chr8	128840651	128849534	-
chr10	94350628	94350964	SPI-seq_Control_only	R-loop-Proximal	5.93931	chr10	94346452	94352230	-
chr10	94351285	94351909	SPI-seq_Control_only	R-loop-Proximal	7.55583	chr10	94346452	94352230	-
chr14	62217537	62218190	SPI-seq_Control_only	R-loop-Proximal	13.3307	chr14	62217732	62227502	-
chr1	156022967	156024107	SPI-seq_Control_only	R-loop-Proximal	5.04986	chr1	156022672	156029280	-
chr1	156024244	156024486	SPI-seq_Control_only	R-loop-Proximal	4.94762	chr1	156022672	156029280	-
chr1	156024770	156025019	SPI-seq_Control_only	R-loop-Proximal	4.48354	chr1	156022672	156029280	-
chr14	73991397	73991726	SPI-seq_Control_only	R-loop-Proximal	5.25164	chr14	73990937	73997839	-
chr14	73992864	73993622	SPI-seq_Control_only	R-loop-Proximal	5.5631	chr14	73990937	73997839	-
chr8	124169772	124170094	SPI-seq_Control_only	R-loop-Proximal	5.26758	chr8	124169912	124176048	-
chr7	4723546	4723826	SPI-seq_Control_only	R-loop-Proximal	5.26422	chr7	4723813	4731320	-
chr10	101419276	101419637	SPI-seq_Control_only	R-loop-Proximal	5.57199	chr10	101414379	101422317	-
chr5	36151873	36152266	SPI-seq_Control_only	R-loop-Proximal	5.71314	chr5	36151049	36159990	-
chr16	85044992	85045407	SPI-seq_Control_only	R-loop-Proximal	5.71314	chr16	85044423	85051244	-
chr8	102512732	102513322	SPI-seq_Control_only	R-loop-Proximal	5.71314	chr8	102509538	102517110	-
chr8	102513639	102514085	SPI-seq_Control_only	R-loop-Proximal	6.47489	chr8	102509538	102517110	-
chr8	102514625	102515061	SPI-seq_Control_only	R-loop-Proximal	4.80704	chr8	102509538	102517110	-
chr1	202895652	202896711	SPI-seq_Control_only	R-loop-Proximal	10.0479	chr1	202893625	202899199	-
chr16	8779775	8780400	SPI-seq_Control_only	R-loop-Proximal	5.33227	chr16	8775920	8784723	-
chr17	78903931	78904188	SPI-seq_Control_only	R-loop-Proximal	4.42747	chr17	78902206	78907786	-
chr7	33102495	33102796	SPI-seq_Control_only	R-loop-Proximal	6.32946	chr7	33102626	33108466	-
chr16	433153	433993	SPI-seq_Control_only	R-loop-Proximal	4.47982	chr16	431455	438669	-
chr20	62371730	62372977	SPI-seq_Control_only	R-loop-Proximal	7.56474	chr20	62371461	62379359	-
chr1	230202345	230203091	SPI-seq_Control_only	R-loop-Proximal	6.26202	chr1	230201925	230209884	-
chr1	230203150	230203369	SPI-seq_Control_only	R-loop-Proximal	5.22374	chr1	230201925	230209884	-
chr1	230203501	230203908	SPI-seq_Control_only	R-loop-Proximal	5.75398	chr1	230201925	230209884	-
chr1	230204032	230204269	SPI-seq_Control_only	R-loop-Proximal	4.83561	chr1	230201925	230209884	-
chr5	139554298	139555682	SPI-seq_Control_only	R-loop-Proximal	6.95956	chr5	139553744	139560642	-
chr17	59357081	59357643	SPI-seq_Control_only	R-loop-Proximal	6.47489	chr17	59351876	59358844	-
chr11	64808249	64808852	SPI-seq_Control_only	R-loop-Proximal	4.86859	chr11	64808227	64816133	-
chr1	205244553	205244792	SPI-seq_Control_only	R-loop-Proximal	4.7799	chr1	205237415	205245930	-
chr5	55008226	55008632	SPI-seq_Control_only	R-loop-Proximal	6.51968	chr5	55008083	55014210	-
chr5	68337501	68337749	SPI-seq_Control_only	R-loop-Proximal	5.33227	chr5	68336478	68343933	-
chr11	47290632	47290939	SPI-seq_Control_only	R-loop-Proximal	5.15879	chr11	47288913	47297324	-
chr11	47291121	47291674	SPI-seq_Control_only	R-loop-Proximal	9.07643	chr11	47288913	47297324	-
chr3	38006462	38006700	SPI-seq_Control_only	R-loop-Proximal	5.17391	chr3	38002975	38010218	-
chr9	140134620	140135453	SPI-seq_Control_only	R-loop-Proximal	5.71829	chr9	140134877	140142919	-
chr1	146419013	146419391	SPI-seq_Control_only	R-loop-Proximal	7.54923	chr1	146410891	146419191	-
chr11	101876321	101876899	SPI-seq_Control_only	R-loop-Proximal	4.71004	chr11	101872548	101879985	-
chr12	110317703	110318448	SPI-seq_Control_only	R-loop-Proximal	6.63189	chr12	110314744	110322315	-
chr11	125406547	125406934	SPI-seq_Control_only	R-loop-Proximal	5.61384	chr11	125404303	125411414	-
chr20	36474994	36475213	SPI-seq_Control_only	R-loop-Proximal	4.7799	chr20	36469010	36476772	-
chr20	30457999	30458461	SPI-seq_Control_only	R-loop-Proximal	4.73706	chr20	30455913	30463314	-
chr6	35227138	35227926	SPI-seq_Control_only	R-loop-Proximal	11.8072	chr6	35226993	35235425	-
chr14	105864362	105865201	SPI-seq_Control_only	R-loop-Proximal	7.57162	chr14	105863788	105871619	-
chr17	20059068	20060627	SPI-seq_Control_only	R-loop-Proximal	8.76015	chr17	20055483	20063734	-
chr20	55043327	55043925	SPI-seq_Control_only	R-loop-Proximal	5.83743	chr20	55043300	55050098	-
chr3	20082734	20083255	SPI-seq_Control_only	R-loop-Proximal	6.32946	chr3	20081100	20087912	-
chr3	171176360	171177578	SPI-seq_Control_only	R-loop-Proximal	5.73524	chr3	171177532	171184918	-
chr7	70217574	70217836	SPI-seq_Control_only	R-loop-Proximal	5.43306	chr7	70212468	70221747	-
chr7	70217958	70218377	SPI-seq_Control_only	R-loop-Proximal	4.92291	chr7	70212468	70221747	-
chr7	47857578	47858057	SPI-seq_Control_only	R-loop-Proximal	8.3322	chr7	47853866	47862065	-
chr16	68992868	68993222	SPI-seq_Control_only	R-loop-Proximal	5.33227	chr16	68987792	68995267	-
chr5	141390819	141391047	SPI-seq_Control_only	R-loop-Proximal	5.38192	chr5	141384768	141392567	-
chr1	212359783	212360044	SPI-seq_Control_only	R-loop-Proximal	5.79772	chr1	212356353	212361252	-
chr17	46908179	46909048	SPI-seq_Control_only	R-loop-Proximal	6.85577	chr17	46908064	46913751	-
chr17	46913448	46913692	SPI-seq_Control_only	R-loop-Proximal	6.01626	chr17	46908064	46913751	-
chr17	57930362	57931128	SPI-seq_Control_only	R-loop-Proximal	5.33227	chr17	57930146	57937139	-
chr17	57934528	57935020	SPI-seq_Control_only	R-loop-Proximal	7.99519	chr17	57930146	57937139	-
chr3	20963324	20963602	SPI-seq_Control_only	R-loop-Proximal	8.37928	chr3	20960085	20966944	-
chr7	12674105	12674701	SPI-seq_Control_only	R-loop-Proximal	6.3732	chr7	12671591	12678260	-
chr7	12677684	12678068	SPI-seq_Control_only	R-loop-Proximal	5.33227	chr7	12671591	12678260	-
chr17	74721864	74722340	SPI-seq_Control_only	R-loop-Proximal	6.47489	chr17	74717211	74723886	-
chr17	74722411	74724089	SPI-seq_Control_only	R-loop-Proximal	7.23665	chr17	74717211	74723886	-
chr11	118394196	118394757	SPI-seq_Control_only	R-loop-Proximal	5.79527	chr11	118393282	118400345	-
chr11	118397629	118398242	SPI-seq_Control_only	R-loop-Proximal	8.97314	chr11	118393282	118400345	-
chr14	104315005	104315356	SPI-seq_Control_only	R-loop-Proximal	5.8421	chr14	104314351	104319614	-
chr12	109490023	109490809	SPI-seq_Control_only	R-loop-Proximal	6.35438	chr12	109490630	109496913	-
chr21	35574159	35574807	SPI-seq_Control_only	R-loop-Proximal	5.71314	chr21	35569666	35577704	-
chr16	88086564	88086974	SPI-seq_Control_only	R-loop-Proximal	7.3605	chr16	88084424	88089843	-
chr16	88087983	88088214	SPI-seq_Control_only	R-loop-Proximal	4.92291	chr16	88084424	88089843	-
chr1	160990141	160991608	SPI-seq_Control_only	R-loop-Proximal	5.04986	chr1	160987685	160994514	-
chr11	93092628	93092923	SPI-seq_Control_only	R-loop-Proximal	5.33227	chr11	93090478	93096742	-
chr11	47160636	47160946	SPI-seq_Control_only	R-loop-Proximal	4.05317	chr11	47158878	47165247	-
chr11	47164799	47165341	SPI-seq_Control_only	R-loop-Proximal	6.40939	chr11	47158878	47165247	-
chr10	80955307	80955642	SPI-seq_Control_only	R-loop-Proximal	5.05934	chr10	80955403	80963648	-
chr1	219346967	219347664	SPI-seq_Control_only	R-loop-Proximal	5.311	chr1	219346775	219355518	-
chr11	107728729	107730196	SPI-seq_Control_only	R-loop-Proximal	7.89633	chr11	107728673	107735078	-
chr11	107730265	107730684	SPI-seq_Control_only	R-loop-Proximal	7.95146	chr11	107728673	107735078	-
chr15	75315861	75316066	SPI-seq_Control_only	R-loop-Proximal	5.08785	chr15	75313728	75322556	-
chr15	70660613	70661423	SPI-seq_Control_only	R-loop-Proximal	11.4263	chr15	70659356	70667092	-
chr21	37575935	37576173	SPI-seq_Control_only	R-loop-Proximal	6.85577	chr21	37568359	37577713	-
chr12	1058293	1059349	SPI-seq_Control_only	R-loop-Proximal	8.76015	chr12	1052912	1061495	-
chr10	14995363	14996587	SPI-seq_Control_only	R-loop-Proximal	6.9427	chr10	14996346	15002642	-
chr10	15001050	15001250	SPI-seq_Control_only	R-loop-Proximal	5.33227	chr10	14996346	15002642	-
chr10	15001379	15002408	SPI-seq_Control_only	R-loop-Proximal	9.5219	chr10	14996346	15002642	-
chr17	40687897	40688265	SPI-seq_Control_only	R-loop-Proximal	8.99321	chr17	40688165	40696203	-
chr9	140168176	140168844	SPI-seq_Control_only	R-loop-Proximal	6.83076	chr9	140166029	140174496	-
chr3	174691236	174691768	SPI-seq_Control_only	R-loop-Proximal	12.7443	chr3	174687014	174692562	-
chr16	30389007	30389682	SPI-seq_Control_only	R-loop-Proximal	5.46669	chr16	30389441	30399108	-
chr16	30390009	30390397	SPI-seq_Control_only	R-loop-Proximal	5.51884	chr16	30389441	30399108	-
chr16	22251487	22252015	SPI-seq_Control_only	R-loop-Proximal	7.9984	chr16	22248282	22255252	-
chr11	34766919	34767170	SPI-seq_Control_only	R-loop-Proximal	4.80704	chr11	34760811	34767118	-
chr12	111331744	111332006	SPI-seq_Control_only	R-loop-Proximal	5.27455	chr12	111328522	111333546	-
chr6	34430270	34430622	SPI-seq_Control_only	R-loop-Proximal	6.47489	chr6	34426844	34434626	-
chr6	34433675	34433921	SPI-seq_Control_only	R-loop-Proximal	5.20703	chr6	34426844	34434626	-
chr17	45400870	45401771	SPI-seq_Control_only	R-loop-Proximal	7.38437	chr17	45395954	45402460	-
chr3	188037229	188037675	SPI-seq_Control_only	R-loop-Proximal	6.83942	chr3	188031968	188037820	-
chr11	57566540	57567109	SPI-seq_Control_only	R-loop-Proximal	8.33124	chr11	57560631	57567661	-
chr11	57243511	57243782	SPI-seq_Control_only	R-loop-Proximal	3.92184	chr11	57237843	57245157	-
chr11	57243982	57245239	SPI-seq_Control_only	R-loop-Proximal	7.55844	chr11	57237843	57245157	-
chr14	55114038	55114447	SPI-seq_Control_only	R-loop-Proximal	5.33227	chr14	55112541	55120525	-
chr14	55117256	55118244	SPI-seq_Control_only	R-loop-Proximal	9.02438	chr14	55112541	55120525	-
chr6	21103901	21104229	SPI-seq_Control_only	R-loop-Proximal	6.85577	chr6	21098881	21107443	-
chr8	96110316	96110542	SPI-seq_Control_only	R-loop-Proximal	5.07086	chr8	96108463	96114244	-
chr8	96112214	96112581	SPI-seq_Control_only	R-loop-Proximal	5.608	chr8	96108463	96114244	-
chr7	99717502	99717734	SPI-seq_Control_only	R-loop-Proximal	5.33227	chr7	99717314	99725975	-
chr17	36981168	36981878	SPI-seq_Control_only	R-loop-Proximal	5.7492	chr17	36979294	36985627	-
chr1	245132876	245133387	SPI-seq_Control_only	R-loop-Proximal	5.7492	chr1	245130332	245137852	-
chr1	245133450	245134643	SPI-seq_Control_only	R-loop-Proximal	7.9665	chr1	245130332	245137852	-
chr3	153936546	153937126	SPI-seq_Control_only	R-loop-Proximal	6.11662	chr3	153935339	153942291	-
chr3	153942256	153942585	SPI-seq_Control_only	R-loop-Proximal	6.47489	chr3	153935339	153942291	-
chr3	44551873	44552079	SPI-seq_Control_only	R-loop-Proximal	4.84143	chr3	44548183	44554422	-
chr12	48591533	48592375	SPI-seq_Control_only	R-loop-Proximal	6.35438	chr12	48592363	48600077	-
chr12	48592573	48592832	SPI-seq_Control_only	R-loop-Proximal	5.27455	chr12	48592363	48600077	-
chr17	36452393	36453339	SPI-seq_Control_only	R-loop-Proximal	9.90278	chr17	36448601	36455423	-
chr19	52193770	52194204	SPI-seq_Control_only	R-loop-Proximal	5.71314	chr19	52192514	52201888	-
chr17	19280579	19281718	SPI-seq_Control_only	R-loop-Proximal	6.47489	chr17	19276974	19282734	-
chr16	30668870	30670537	SPI-seq_Control_only	R-loop-Proximal	9.14103	chr16	30670057	30680039	-
chr16	30670925	30671870	SPI-seq_Control_only	R-loop-Proximal	11.8072	chr16	30670057	30680039	-
chr16	30678315	30679589	SPI-seq_Control_only	R-loop-Proximal	12.0342	chr16	30670057	30680039	-
chr7	76092496	76092922	SPI-seq_Control_only	R-loop-Proximal	4.64698	chr7	76090662	76096729	-
chr15	57998446	57999241	SPI-seq_Control_only	R-loop-Proximal	6.1781	chr15	57998059	58006175	-
chr14	100773696	100773910	SPI-seq_Control_only	R-loop-Proximal	5.35309	chr14	100773031	100780172	-
chr14	100774498	100774797	SPI-seq_Control_only	R-loop-Proximal	4.16771	chr14	100773031	100780172	-
chr14	38111103	38111758	SPI-seq_Control_only	R-loop-Proximal	5.64024	chr14	38110835	38118574	-
chr11	61730613	61731253	SPI-seq_Control_only	R-loop-Proximal	5.311	chr11	61723640	61733256	-
chr1	214724964	214726100	SPI-seq_Control_only	R-loop-Proximal	9.98545	chr1	214724849	214731142	-
chr10	5488270	5488844	SPI-seq_Control_only	R-loop-Proximal	4.51435	chr10	5482636	5488952	-
chr21	37632471	37632692	SPI-seq_Control_only	R-loop-Proximal	5.71314	chr21	37628253	37635731	-
chr17	55055522	55055742	SPI-seq_Control_only	R-loop-Proximal	5.33227	chr17	55055138	55061254	-
chr15	63334475	63335244	SPI-seq_Control_only	R-loop-Proximal	6.47489	chr15	63333550	63343688	-
chr15	63335463	63335701	SPI-seq_Control_only	R-loop-Proximal	4.92291	chr15	63333550	63343688	-
chr15	63335991	63336347	SPI-seq_Control_only	R-loop-Proximal	5.71314	chr15	63333550	63343688	-
chr15	63336431	63336700	SPI-seq_Control_only	R-loop-Proximal	5.44661	chr15	63333550	63343688	-
chr5	156694516	156695132	SPI-seq_Control_only	R-loop-Proximal	7.02023	chr5	156692274	156700821	-
chr17	63189482	63190366	SPI-seq_Control_only	R-loop-Proximal	5.58219	chr17	63185446	63192530	-
chr17	63190718	63191458	SPI-seq_Control_only	R-loop-Proximal	4.26649	chr17	63185446	63192530	-
chr1	31904716	31904924	SPI-seq_Control_only	R-loop-Proximal	3.42492	chr1	31901598	31906752	-
chr7	45026147	45026626	SPI-seq_Control_only	R-loop-Proximal	5.7492	chr7	45022643	45029907	-
chr6	52860252	52860694	SPI-seq_Control_only	R-loop-Proximal	7.23665	chr6	52856027	52864354	-
chr12	116943961	116944201	SPI-seq_Control_only	R-loop-Proximal	5.46959	chr12	116942407	116949260	-
chr12	116947367	116947886	SPI-seq_Control_only	R-loop-Proximal	5.82003	chr12	116942407	116949260	-
chr11	129325718	129326197	SPI-seq_Control_only	R-loop-Proximal	4.26649	chr11	129320951	129326591	-
chr11	47600277	47600699	SPI-seq_Control_only	R-loop-Proximal	7.66541	chr11	47599572	47607254	-
chr5	41925127	41925974	SPI-seq_Control_only	R-loop-Proximal	5.71314	chr5	41919016	41925912	-
chr21	47705920	47707103	SPI-seq_Control_only	R-loop-Proximal	6.65697	chr21	47706073	47712915	-
chr21	47709696	47710070	SPI-seq_Control_only	R-loop-Proximal	5.33311	chr21	47706073	47712915	-
chr21	47710837	47711326	SPI-seq_Control_only	R-loop-Proximal	5.73456	chr21	47706073	47712915	-
chr5	167721710	167723144	SPI-seq_Control_only	R-loop-Proximal	5.71777	chr5	167722884	167730789	-
chr5	173314650	173315572	SPI-seq_Control_only	R-loop-Proximal	6.95956	chr5	173313976	173324738	-
chr7	4229026	4229263	SPI-seq_Control_only	R-loop-Proximal	5.03722	chr7	4223657	4231312	-
chr3	149687692	149688554	SPI-seq_Control_only	R-loop-Proximal	6.09402	chr3	149681702	149689654	-
chr3	149688629	149689415	SPI-seq_Control_only	R-loop-Proximal	7.23665	chr3	149681702	149689654	-
chr5	1345013	1345547	SPI-seq_Control_only	R-loop-Proximal	6.08993	chr5	1344273	1351917	-
chr5	179921083	179921816	SPI-seq_Control_only	R-loop-Proximal	9.14103	chr5	179921543	179930584	-
chr5	107717166	107717581	SPI-seq_Control_only	R-loop-Proximal	6.47489	chr5	107715705	107725107	-
chr8	42911147	42911746	SPI-seq_Control_only	R-loop-Proximal	6.68109	chr8	42911144	42917619	-
chr16	70168504	70168908	SPI-seq_Control_only	R-loop-Proximal	5.44952	chr16	70167102	70172970	-
chr11	46696656	46696945	SPI-seq_Control_only	R-loop-Proximal	4.51435	chr11	46694445	46701565	-
chr3	159345139	159345822	SPI-seq_Control_only	R-loop-Proximal	6.60794	chr3	159344502	159350745	-
chr11	63655920	63656170	SPI-seq_Control_only	R-loop-Proximal	5.00442	chr11	63653530	63661063	-
chr17	7789185	7789445	SPI-seq_Control_only	R-loop-Proximal	5.33227	chr17	7788387	7798184	-
chr17	7791492	7792054	SPI-seq_Control_only	R-loop-Proximal	6.85577	chr17	7788387	7798184	-
chr14	97041097	97041368	SPI-seq_Control_only	R-loop-Proximal	5.51313	chr14	97038599	97046698	-
chr10	27836141	27836415	SPI-seq_Control_only	R-loop-Proximal	5.33227	chr10	27832688	27842345	-
chr5	180472655	180473362	SPI-seq_Control_only	R-loop-Proximal	7.51329	chr5	180471157	180475402	-
chr21	33893315	33893607	SPI-seq_Control_only	R-loop-Proximal	4.84143	chr21	33885601	33893570	-
chr7	64254751	64255267	SPI-seq_Control_only	R-loop-Proximal	4.84143	chr7	64254135	64261212	-
chr20	32235122	32236091	SPI-seq_Control_only	R-loop-Proximal	10.0289	chr20	32235790	32243144	-
chr5	154520013	154520760	SPI-seq_Control_only	R-loop-Proximal	5.28361	chr5	154518193	154524051	-
chr11	36028837	36029207	SPI-seq_Control_only	R-loop-Proximal	5.21004	chr11	36028698	36037497	-
chr7	77427317	77427807	SPI-seq_Control_only	R-loop-Proximal	6.47489	chr7	77421820	77428344	-
chr7	77427915	77428999	SPI-seq_Control_only	R-loop-Proximal	10.6645	chr7	77421820	77428344	-
chr20	39043750	39044330	SPI-seq_Control_only	R-loop-Proximal	10.5906	chr20	39040062	39047169	-
chr3	113234485	113234813	SPI-seq_Control_only	R-loop-Proximal	5.97782	chr3	113231029	113238436	-
chr11	69468735	69470104	SPI-seq_Control_only	R-loop-Proximal	8.24257	chr11	69463795	69472531	-
chr10	13389110	13389997	SPI-seq_Control_only	R-loop-Proximal	5.62618	chr10	13383938	13390802	-
chr10	13390216	13390616	SPI-seq_Control_only	R-loop-Proximal	10.264	chr10	13383938	13390802	-
chr10	13390791	13391273	SPI-seq_Control_only	R-loop-Proximal	5.17391	chr10	13383938	13390802	-
chr9	132804148	132804401	SPI-seq_Control_only	R-loop-Proximal	6.09402	chr9	132800316	132806232	-
chr9	132805493	132805693	SPI-seq_Control_only	R-loop-Proximal	5.33227	chr9	132800316	132806232	-
chr17	74553160	74553769	SPI-seq_Control_only	R-loop-Proximal	6.47489	chr17	74549912	74557334	-
chr3	101231515	101232336	SPI-seq_Control_only	R-loop-Proximal	5.44661	chr3	101227936	101235821	-
chr12	69632982	69634108	SPI-seq_Control_only	R-loop-Proximal	6.85577	chr12	69634094	69642755	-
chr19	18682389	18682725	SPI-seq_Control_only	R-loop-Proximal	5.33227	chr19	18675295	18685221	-
chr10	70660254	70661590	SPI-seq_Control_only	R-loop-Proximal	6.93474	chr10	70660046	70666094	-
chr9	113017736	113018038	SPI-seq_Control_only	R-loop-Proximal	5.97782	chr9	113012039	113019010	-
chr9	113018536	113019642	SPI-seq_Control_only	R-loop-Proximal	7.04659	chr9	113012039	113019010	-
chr8	128866018	128866373	SPI-seq_Control_only	R-loop-Proximal	8.40437	chr8	128864212	128872624	-
chr8	128866876	128867606	SPI-seq_Control_only	R-loop-Proximal	6.62468	chr8	128864212	128872624	-
chr10	76585166	76586853	SPI-seq_Control_only	R-loop-Proximal	7.80745	chr10	76584281	76590678	-
chr10	43633448	43634275	SPI-seq_Control_only	R-loop-Proximal	5.51884	chr10	43633943	43639123	-
chr11	45168472	45169093	SPI-seq_Control_only	R-loop-Proximal	5.26455	chr11	45168773	45178367	-
chr11	45172942	45173185	SPI-seq_Control_only	R-loop-Proximal	5.32771	chr11	45168773	45178367	-
chr20	49294863	49295526	SPI-seq_Control_only	R-loop-Proximal	6.63875	chr20	49294047	49299955	-
chr8	38126093	38127252	SPI-seq_Control_only	R-loop-Proximal	7.52032	chr8	38122221	38130258	-
chr20	48531286	48531923	SPI-seq_Control_only	R-loop-Proximal	5.17336	chr20	48531293	48537558	-
chr20	48532067	48533404	SPI-seq_Control_only	R-loop-Proximal	5.96222	chr20	48531293	48537558	-
chr14	75535039	75535478	SPI-seq_Control_only	R-loop-Proximal	5.26422	chr14	75531517	75537213	-
chr14	75535625	75537330	SPI-seq_Control_only	R-loop-Proximal	9.77641	chr14	75531517	75537213	-
chr6	76311439	76312016	SPI-seq_Control_only	R-loop-Proximal	7.23665	chr6	76311997	76320571	-
chr15	69714747	69715153	SPI-seq_Control_only	R-loop-Proximal	6.09402	chr15	69709598	69717457	-
chr5	149737135	149737466	SPI-seq_Control_only	R-loop-Proximal	5.8486	chr5	149736499	149745240	-
chr1	156084237	156084792	SPI-seq_Control_only	R-loop-Proximal	4.26649	chr1	156079595	156085713	-
chr1	156084981	156085930	SPI-seq_Control_only	R-loop-Proximal	7.89301	chr1	156079595	156085713	-
chr17	79398881	79399155	SPI-seq_Control_only	R-loop-Proximal	6.79117	chr17	79396630	79401254	-
chr7	8007972	8009119	SPI-seq_Control_only	R-loop-Proximal	9.49418	chr7	8007918	8014677	-
chr5	153449474	153450191	SPI-seq_Control_only	R-loop-Proximal	4.95504	chr5	153445360	153451848	-
chr10	3507840	3508252	SPI-seq_Control_only	R-loop-Proximal	6.09402	chr10	3508087	3515275	-
chr8	99703086	99703385	SPI-seq_Control_only	R-loop-Proximal	5.64024	chr8	99701003	99706190	-
chr10	13391481	13392477	SPI-seq_Control_only	R-loop-Proximal	7.66149	chr10	13389223	13395319	-
chr1	117594106	117594421	SPI-seq_Control_only	R-loop-Proximal	5.71314	chr1	117589827	117597208	-
chr16	89632680	89632924	SPI-seq_Control_only	R-loop-Proximal	5.7492	chr16	89631249	89637314	-
chr16	83956954	83957238	SPI-seq_Control_only	R-loop-Proximal	4.82796	chr16	83950276	83957038	-
chr10	103575879	103576095	SPI-seq_Control_only	R-loop-Proximal	5.33227	chr10	103572381	103580004	-
chr10	103577205	103578777	SPI-seq_Control_only	R-loop-Proximal	8.72203	chr10	103572381	103580004	-
chr1	154979663	154979972	SPI-seq_Control_only	R-loop-Proximal	4.46719	chr1	154970839	154979709	-
chr10	75503534	75504539	SPI-seq_Control_only	R-loop-Proximal	8.4725	chr10	75500675	75507685	-
chr7	128074758	128075789	SPI-seq_Control_only	R-loop-Proximal	12.188	chr7	128073373	128081633	-
chr5	141488343	141489313	SPI-seq_Control_only	R-loop-Proximal	6.39227	chr5	141488453	141494045	-
chr11	133935586	133935802	SPI-seq_Control_only	R-loop-Proximal	4.25861	chr11	133933500	133937872	-
chr8	38814896	38815111	SPI-seq_Control_only	R-loop-Proximal	4.25861	chr8	38812752	38819405	-
chr10	11916384	11916792	SPI-seq_Control_only	R-loop-Proximal	8.6907	chr10	11910936	11918342	-
chr10	11917693	11918307	SPI-seq_Control_only	R-loop-Proximal	5.38844	chr10	11910936	11918342	-
chr11	102139141	102139596	SPI-seq_Control_only	R-loop-Proximal	8.10755	chr11	102134051	102141580	-
chr7	30655981	30656310	SPI-seq_Control_only	R-loop-Proximal	5.97782	chr7	30649156	30657387	-
chr7	30656904	30657454	SPI-seq_Control_only	R-loop-Proximal	6.95956	chr7	30649156	30657387	-
chr15	83679859	83680655	SPI-seq_Control_only	R-loop-Proximal	6.68109	chr15	83679514	83688434	-
chr16	30689633	30690035	SPI-seq_Control_only	R-loop-Proximal	9.53666	chr16	30684177	30692716	-
chr14	102991213	102991875	SPI-seq_Control_only	R-loop-Proximal	6.2175	chr14	102987757	102993917	-
chr16	69482591	69483067	SPI-seq_Control_only	R-loop-Proximal	5.33227	chr16	69479898	69486616	-
chr11	126173330	126174525	SPI-seq_Control_only	R-loop-Proximal	4.46719	chr11	126169859	126175093	-
chr5	133681468	133682080	SPI-seq_Control_only	R-loop-Proximal	8.08764	chr5	133679070	133685982	-
chr8	61564103	61565357	SPI-seq_Control_only	R-loop-Proximal	11.9556	chr8	61565254	61572125	-
chr17	46048063	46048366	SPI-seq_Control_only	R-loop-Proximal	7.736	chr17	46045355	46051703	-
chr16	84544851	84545067	SPI-seq_Control_only	R-loop-Proximal	5.61384	chr16	84540635	84546462	-
chr11	47264883	47265766	SPI-seq_Control_only	R-loop-Proximal	14.7607	chr11	47260397	47268100	-
chr5	92919561	92919984	SPI-seq_Control_only	R-loop-Proximal	6.09402	chr5	92919582	92927885	-
chr14	67777678	67777878	SPI-seq_Control_only	R-loop-Proximal	5.97782	chr14	67776372	67784599	-
chr17	75325027	75325253	SPI-seq_Control_only	R-loop-Proximal	5.14402	chr17	75325118	75332391	-
chr17	75328836	75329051	SPI-seq_Control_only	R-loop-Proximal	5.71314	chr17	75325118	75332391	-
chr10	98345734	98346303	SPI-seq_Control_only	R-loop-Proximal	5.97782	chr10	98345823	98352039	-
chr10	98346384	98347646	SPI-seq_Control_only	R-loop-Proximal	6.47489	chr10	98345823	98352039	-
chr11	125170215	125170997	SPI-seq_Control_only	R-loop-Proximal	5.31065	chr11	125167630	125175566	-
chr11	125173981	125174195	SPI-seq_Control_only	R-loop-Proximal	4.85564	chr11	125167630	125175566	-
chr12	113681654	113682449	SPI-seq_Control_only	R-loop-Proximal	7.26215	chr12	113679350	113685652	-
chr8	41347443	41348339	SPI-seq_Control_only	R-loop-Proximal	9.49418	chr8	41344534	41351307	-
chr15	42264553	42264798	SPI-seq_Control_only	R-loop-Proximal	6.09402	chr15	42264663	42272258	-
chr21	34144091	34144643	SPI-seq_Control_only	R-loop-Proximal	20.5673	chr21	34142406	34150429	-
chr3	112280480	112281444	SPI-seq_Control_only	R-loop-Proximal	5.8421	chr3	112280064	112287293	-
chr3	193851499	193852038	SPI-seq_Control_only	R-loop-Proximal	3.78877	chr3	193851858	193857037	-
chr16	18812570	18813043	SPI-seq_Control_only	R-loop-Proximal	6.68109	chr16	18810396	18816950	-
chr16	18813097	18813438	SPI-seq_Control_only	R-loop-Proximal	5.71314	chr16	18810396	18816950	-
chr10	103113428	103114729	SPI-seq_Control_only	R-loop-Proximal	9.07768	chr10	103112787	103120159	-
chr9	140163345	140164009	SPI-seq_Control_only	R-loop-Proximal	8.22594	chr9	140160793	140168004	-
chr12	132221644	132222125	SPI-seq_Control_only	R-loop-Proximal	6.08574	chr12	132214730	132223160	-
chr6	12334555	12334788	SPI-seq_Control_only	R-loop-Proximal	5.33227	chr6	12332353	12340528	-
chr6	12335925	12336982	SPI-seq_Control_only	R-loop-Proximal	6.09402	chr6	12332353	12340528	-
chr8	99129414	99129895	SPI-seq_Control_only	R-loop-Proximal	6.35438	chr8	99124630	99132134	-
chr3	173629963	173630265	SPI-seq_Control_only	R-loop-Proximal	4.72286	chr3	173629564	173635379	-
chr20	49277593	49277875	SPI-seq_Control_only	R-loop-Proximal	5.08785	chr20	49274520	49281736	-
chr20	49279586	49280489	SPI-seq_Control_only	R-loop-Proximal	8.08764	chr20	49274520	49281736	-
chr17	40679969	40680278	SPI-seq_Control_only	R-loop-Proximal	5.10892	chr17	40678202	40684651	-
chr16	74401180	74402607	SPI-seq_Control_only	R-loop-Proximal	10.1225	chr16	74398125	74403074	-
chr1	226315383	226315696	SPI-seq_Control_only	R-loop-Proximal	5.311	chr1	226310820	226317128	-
chr1	226315761	226316020	SPI-seq_Control_only	R-loop-Proximal	4.62764	chr1	226310820	226317128	-
chr16	11891102	11891585	SPI-seq_Control_only	R-loop-Proximal	5.33227	chr16	11890417	11896958	-
chr14	64854494	64854945	SPI-seq_Control_only	R-loop-Proximal	5.62618	chr14	64853974	64862302	-
chr14	64855061	64855268	SPI-seq_Control_only	R-loop-Proximal	5.27455	chr14	64853974	64862302	-
chr8	73920977	73921585	SPI-seq_Control_only	R-loop-Proximal	4.7799	chr8	73921220	73928645	-
chr20	55182084	55182458	SPI-seq_Control_only	R-loop-Proximal	5.44661	chr20	55179654	55185272	-
chr9	127962410	127963323	SPI-seq_Control_only	R-loop-Proximal	5.04545	chr9	127962798	127968294	-
chr16	89700942	89701457	SPI-seq_Control_only	R-loop-Proximal	11.4555	chr16	89699518	89703243	-
chr11	64145968	64146168	SPI-seq_Control_only	R-loop-Proximal	4.61611	chr11	64143132	64149419	-
chr3	194991420	194992630	SPI-seq_Control_only	R-loop-Proximal	5.05406	chr3	194991293	194995932	-
chr16	81105337	81105614	SPI-seq_Control_only	R-loop-Proximal	5.28254	chr16	81102058	81107792	-
chr8	57232418	57233064	SPI-seq_Control_only	R-loop-Proximal	4.96851	chr8	57230075	57237077	-
chr12	51632409	51633149	SPI-seq_Control_only	R-loop-Proximal	5.12751	chr12	51629983	51637512	-
chr12	100622820	100624211	SPI-seq_Control_only	R-loop-Proximal	8.76015	chr12	100619707	100624407	-
chr6	36561372	36561963	SPI-seq_Control_only	R-loop-Proximal	6.47489	chr6	36556342	36562988	-
chr6	36562103	36562337	SPI-seq_Control_only	R-loop-Proximal	6.05179	chr6	36556342	36562988	-
chr14	76184125	76184471	SPI-seq_Control_only	R-loop-Proximal	4.84143	chr14	76179864	76188274	-
chr3	133109681	133110289	SPI-seq_Control_only	R-loop-Proximal	4.84143	chr3	133106777	133115668	-
chr3	133110446	133110717	SPI-seq_Control_only	R-loop-Proximal	4.92291	chr3	133106777	133115668	-
chr3	133112106	133113283	SPI-seq_Control_only	R-loop-Proximal	6.848	chr3	133106777	133115668	-
chr11	122953781	122954125	SPI-seq_Control_only	R-loop-Proximal	5.47717	chr11	122950106	122954390	-
chr11	122954372	122954720	SPI-seq_Control_only	R-loop-Proximal	5.41639	chr11	122950106	122954390	-
chr3	177239079	177239556	SPI-seq_Control_only	R-loop-Proximal	4.78729	chr3	177234884	177240602	-
chr8	99080593	99081151	SPI-seq_Control_only	R-loop-Proximal	7.15249	chr8	99080942	99085276	-
chr9	127951505	127952575	SPI-seq_Control_only	R-loop-Proximal	5.71314	chr9	127952511	127956711	-
chr12	56881714	56882325	SPI-seq_Control_only	R-loop-Proximal	5.311	chr12	56878179	56884038	-
chr2	130702799	130703121	SPI-seq_Control_only	R-loop-Proximal	5.71314	chr2	130701962	130708585	-
chr17	66015678	66016870	SPI-seq_Control_only	R-loop-Proximal	10.6645	chr17	66015111	66020760	-
chr17	47966730	47967292	SPI-seq_Control_only	R-loop-Proximal	7.83368	chr17	47962666	47968467	-
chr17	47967347	47969008	SPI-seq_Control_only	R-loop-Proximal	5.8421	chr17	47962666	47968467	-
chr5	140097909	140098663	SPI-seq_Control_only	R-loop-Proximal	7.69126	chr5	140096127	140101536	-
chr9	140316903	140318782	SPI-seq_Control_only	R-loop-Proximal	8.37928	chr9	140316862	140324851	-
chr11	86652775	86653569	SPI-seq_Control_only	R-loop-Proximal	4.84143	chr11	86652968	86658113	-
chr3	160784896	160785144	SPI-seq_Control_only	R-loop-Proximal	4.95194	chr3	160779513	160786672	-
chr3	194047311	194048363	SPI-seq_Control_only	R-loop-Proximal	6.09402	chr3	194045750	194050377	-
chr8	59323935	59324325	SPI-seq_Control_only	R-loop-Proximal	6.68109	chr8	59323744	59330351	-
chr5	73611926	73612633	SPI-seq_Control_only	R-loop-Proximal	6.32946	chr5	73611011	73617196	-
chr10	14879793	14880030	SPI-seq_Control_only	R-loop-Proximal	4.25861	chr10	14874701	14880738	-
chr1	214500627	214501260	SPI-seq_Control_only	R-loop-Proximal	6.99873	chr1	214495006	214503513	-
chr1	214503155	214503949	SPI-seq_Control_only	R-loop-Proximal	6.95956	chr1	214495006	214503513	-
chr3	196595227	196595555	SPI-seq_Control_only	R-loop-Proximal	5.83833	chr3	196595148	196600482	-
chr16	85550208	85550437	SPI-seq_Control_only	R-loop-Proximal	4.54863	chr16	85548427	85551992	-
chr16	85551710	85552069	SPI-seq_Control_only	R-loop-Proximal	3.88451	chr16	85548427	85551992	-
chr17	63052240	63052717	SPI-seq_Control_only	R-loop-Proximal	5.88755	chr17	63052088	63058346	-
chr17	63052777	63053441	SPI-seq_Control_only	R-loop-Proximal	5.71314	chr17	63052088	63058346	-
chr17	63054635	63054943	SPI-seq_Control_only	R-loop-Proximal	5.33227	chr17	63052088	63058346	-
chr1	155064076	155064375	SPI-seq_Control_only	R-loop-Proximal	4.56148	chr1	155063560	155069852	-
chr3	155572170	155572629	SPI-seq_Control_only	R-loop-Proximal	7.711	chr3	155572041	155578639	-
chr9	110042779	110043202	SPI-seq_Control_only	R-loop-Proximal	6.85577	chr9	110039081	110046485	-
chr14	77840658	77841428	SPI-seq_Control_only	R-loop-Proximal	4.98373	chr14	77837200	77846397	-
chr14	77843526	77843741	SPI-seq_Control_only	R-loop-Proximal	6.05179	chr14	77837200	77846397	-
chr12	113370056	113370789	SPI-seq_Control_only	R-loop-Proximal	5.44661	chr12	113368700	113374113	-
chr10	75361214	75361554	SPI-seq_Control_only	R-loop-Proximal	6.309	chr10	75359261	75365704	-
chr10	75361613	75361874	SPI-seq_Control_only	R-loop-Proximal	4.97126	chr10	75359261	75365704	-
chr16	4321994	4322238	SPI-seq_Control_only	R-loop-Proximal	5.94406	chr16	4321839	4329098	-
chr16	4322908	4323229	SPI-seq_Control_only	R-loop-Proximal	4.80704	chr16	4321839	4329098	-
chr5	32174210	32174624	SPI-seq_Control_only	R-loop-Proximal	5.44661	chr5	32167286	32175178	-
chr10	89248470	89248876	SPI-seq_Control_only	R-loop-Proximal	6.95956	chr10	89246102	89251530	-
chr11	47594236	47594564	SPI-seq_Control_only	R-loop-Proximal	5.15879	chr11	47592726	47598815	-
chr11	47598646	47599313	SPI-seq_Control_only	R-loop-Proximal	8.21091	chr11	47592726	47598815	-
chr10	53340780	53341243	SPI-seq_Control_only	R-loop-Proximal	5.33227	chr10	53339844	53347258	-
chr3	46037246	46037627	SPI-seq_Control_only	R-loop-Proximal	7.07862	chr3	46036380	46043402	-
chr12	56509528	56509961	SPI-seq_Control_only	R-loop-Proximal	5.50134	chr12	56506714	56515026	-
chr12	56510312	56510844	SPI-seq_Control_only	R-loop-Proximal	7.73651	chr12	56506714	56515026	-
chr12	56511496	56511897	SPI-seq_Control_only	R-loop-Proximal	5.14402	chr12	56506714	56515026	-
chr12	56511974	56512258	SPI-seq_Control_only	R-loop-Proximal	5.7165	chr12	56506714	56515026	-
chr12	56513388	56513623	SPI-seq_Control_only	R-loop-Proximal	4.51435	chr12	56506714	56515026	-
chr5	55393266	55393585	SPI-seq_Control_only	R-loop-Proximal	5.88247	chr5	55390676	55396451	-
chr5	55393664	55394017	SPI-seq_Control_only	R-loop-Proximal	5.9013	chr5	55390676	55396451	-
chr16	19132787	19134347	SPI-seq_Control_only	R-loop-Proximal	9.14103	chr16	19132110	19139802	-
chr1	206859203	206859664	SPI-seq_Control_only	R-loop-Proximal	8.50816	chr1	206858450	206867637	-
chr11	128016830	128017226	SPI-seq_Control_only	R-loop-Proximal	4.96838	chr11	128013114	128018302	-
chr11	128017313	128017555	SPI-seq_Control_only	R-loop-Proximal	4.45607	chr11	128013114	128018302	-
chr16	75087419	75088062	SPI-seq_Control_only	R-loop-Proximal	5.62618	chr16	75082852	75089259	-
chr16	75088313	75089034	SPI-seq_Control_only	R-loop-Proximal	5.27455	chr16	75082852	75089259	-
chr14	31559798	31560370	SPI-seq_Control_only	R-loop-Proximal	5.8421	chr14	31554694	31560148	-
chr1	164740998	164741265	SPI-seq_Control_only	R-loop-Proximal	4.77483	chr1	164740865	164749775	-
chr5	107006434	107007028	SPI-seq_Control_only	R-loop-Proximal	6.09402	chr5	107002587	107011470	-
chr5	107007276	107008742	SPI-seq_Control_only	R-loop-Proximal	7.61752	chr5	107002587	107011470	-
chr11	101088502	101089173	SPI-seq_Control_only	R-loop-Proximal	6.95956	chr11	101088247	101094870	-
chr16	87350763	87351331	SPI-seq_Control_only	R-loop-Proximal	7.83368	chr16	87350570	87357589	-
chr17	74349741	74350225	SPI-seq_Control_only	R-loop-Proximal	5.37918	chr17	74349769	74354713	-
chr17	74350292	74350543	SPI-seq_Control_only	R-loop-Proximal	5.62618	chr17	74349769	74354713	-
chr7	54842059	54842317	SPI-seq_Control_only	R-loop-Proximal	5.33227	chr7	54839095	54844210	-
chr1	150331403	150331725	SPI-seq_Control_only	R-loop-Proximal	4.7799	chr1	150329513	150337238	-
chr1	150335958	150337192	SPI-seq_Control_only	R-loop-Proximal	5.43831	chr1	150329513	150337238	-
chr20	55152790	55153024	SPI-seq_Control_only	R-loop-Proximal	4.80866	chr20	55150445	55155686	-
chr3	121468124	121468681	SPI-seq_Control_only	R-loop-Proximal	6.09402	chr3	121468039	121474351	-
chr12	49760441	49761006	SPI-seq_Control_only	R-loop-Proximal	6.54152	chr12	49759991	49767221	-
chr12	49761065	49761388	SPI-seq_Control_only	R-loop-Proximal	8.97314	chr12	49759991	49767221	-
chr11	76512977	76513346	SPI-seq_Control_only	R-loop-Proximal	4.79288	chr11	76507348	76515142	-
chr19	51522071	51522352	SPI-seq_Control_only	R-loop-Proximal	5.81468	chr19	51519454	51527205	-
chr13	55166362	55166596	SPI-seq_Control_only	R-loop-Proximal	5.71314	chr13	55166560	55174053	-
chr5	217375	217794	SPI-seq_Control_only	R-loop-Proximal	5.00402	chr5	212915	219183	-
chr5	218066	218358	SPI-seq_Control_only	R-loop-Proximal	4.93892	chr5	212915	219183	-
chr5	218762	219339	SPI-seq_Control_only	R-loop-Proximal	5.64448	chr5	212915	219183	-
chr7	1609400	1609952	SPI-seq_Control_only	R-loop-Proximal	5.76845	chr7	1607428	1614491	-
chr7	1610479	1610707	SPI-seq_Control_only	R-loop-Proximal	5.2575	chr7	1607428	1614491	-
chr5	173294980	173295687	SPI-seq_Control_only	R-loop-Proximal	7.61752	chr5	173291745	173299135	-
chr1	153700941	153701373	SPI-seq_Control_only	R-loop-Proximal	6.85495	chr1	153697566	153704110	-
chr10	103874663	103875385	SPI-seq_Control_only	R-loop-Proximal	4.25861	chr10	103871941	103878713	-
chr10	103876287	103876508	SPI-seq_Control_only	R-loop-Proximal	4.83561	chr10	103871941	103878713	-
chr3	39425418	39425932	SPI-seq_Control_only	R-loop-Proximal	5.19223	chr3	39424784	39432945	-
chr20	33734771	33735055	SPI-seq_Control_only	R-loop-Proximal	5.44661	chr20	33734696	33739412	-
chr15	65281827	65282390	SPI-seq_Control_only	R-loop-Proximal	4.92291	chr15	65276888	65283430	-
chr3	194303843	194305259	SPI-seq_Control_only	R-loop-Proximal	7.19426	chr3	194303365	194308186	-
chr21	37432156	37433390	SPI-seq_Control_only	R-loop-Proximal	5.33227	chr21	37427585	37433773	-
chr1	33282753	33283309	SPI-seq_Control_only	R-loop-Proximal	7.61752	chr1	33282649	33291141	-
chr14	75599145	75599666	SPI-seq_Control_only	R-loop-Proximal	5.33227	chr14	75595305	75602840	-
chr12	116733046	116733575	SPI-seq_Control_only	R-loop-Proximal	4.92291	chr12	116731455	116737175	-
chr1	157963580	157963802	SPI-seq_Control_only	R-loop-Proximal	5.20207	chr1	157962456	157971345	-
chr14	103994649	103994849	SPI-seq_Control_only	R-loop-Proximal	4.60453	chr14	103988366	103996356	-
chr11	65848722	65849478	SPI-seq_Control_only	R-loop-Proximal	7.29279	chr11	65846876	65853069	-
chr22	24922182	24922483	SPI-seq_Control_only	R-loop-Proximal	8.37928	chr22	24921437	24930571	-
chr7	40938611	40939263	SPI-seq_Control_only	R-loop-Proximal	7.61752	chr7	40932172	40938835	-
chr7	1546383	1547021	SPI-seq_Control_only	R-loop-Proximal	14.5367	chr7	1544960	1551625	-
chr17	72427843	72428625	SPI-seq_Control_only	R-loop-Proximal	7.31739	chr17	72427626	72434274	-
chr17	74785076	74785683	SPI-seq_Control_only	R-loop-Proximal	6.85577	chr17	74782317	74788752	-
chr11	101205041	101205789	SPI-seq_Control_only	R-loop-Proximal	7.23665	chr11	101204227	101210872	-
chr8	48647669	48648126	SPI-seq_Control_only	R-loop-Proximal	6.35308	chr8	48642192	48649077	-
chr8	48648863	48649204	SPI-seq_Control_only	R-loop-Proximal	5.68305	chr8	48642192	48649077	-
chr20	33114397	33114803	SPI-seq_Control_only	R-loop-Proximal	5.18883	chr20	33109759	33116963	-
chr6	43149681	43150171	SPI-seq_Control_only	R-loop-Proximal	5.15799	chr6	43147385	43156063	-
chr5	68513462	68514210	SPI-seq_Control_only	R-loop-Proximal	6.09402	chr5	68508997	68515262	-
chr11	101785778	101786396	SPI-seq_Control_only	R-loop-Proximal	5.33227	chr11	101784949	101790999	-
chr3	4533775	4535308	SPI-seq_Control_only	R-loop-Proximal	7.736	chr3	4534295	4541508	-
chr12	70326382	70327261	SPI-seq_Control_only	R-loop-Proximal	7.61752	chr12	70321455	70328430	-
chr7	18535672	18536171	SPI-seq_Control_only	R-loop-Proximal	5.71314	chr7	18528755	18536356	-
chr1	227127822	227128185	SPI-seq_Control_only	R-loop-Proximal	4.49066	chr1	227127650	227135739	-
chr5	179720223	179720691	SPI-seq_Control_only	R-loop-Proximal	7.61752	chr5	179718294	179726363	-
chr8	41685712	41686686	SPI-seq_Control_only	R-loop-Proximal	4.95067	chr8	41685962	41691228	-
chr16	30441491	30441772	SPI-seq_Control_only	R-loop-Proximal	7.61752	chr16	30438496	30446018	-
chr19	47615402	47616482	SPI-seq_Control_only	R-loop-Proximal	5.311	chr19	47614469	47621201	-
chr19	47616669	47617011	SPI-seq_Control_only	R-loop-Proximal	6.09402	chr19	47614469	47621201	-
chr8	102372612	102373748	SPI-seq_Control_only	R-loop-Proximal	12.188	chr8	102371310	102378217	-
chr8	102373985	102375049	SPI-seq_Control_only	R-loop-Proximal	7.11962	chr8	102371310	102378217	-
chr1	240379482	240379742	SPI-seq_Control_only	R-loop-Proximal	5.17453	chr1	240378672	240383623	-
chr5	122490808	122491717	SPI-seq_Control_only	R-loop-Proximal	11.0454	chr5	122487163	122496068	-
chr3	125635032	125635879	SPI-seq_Control_only	R-loop-Proximal	5.97782	chr3	125635134	125644034	-
chr11	67780676	67781021	SPI-seq_Control_only	R-loop-Proximal	6.47208	chr11	67779236	67787046	-
chr11	67785646	67785930	SPI-seq_Control_only	R-loop-Proximal	4.51435	chr11	67779236	67787046	-
chr10	89577695	89578184	SPI-seq_Control_only	R-loop-Proximal	8.43927	chr10	89577440	89584509	-
chr10	89578248	89579128	SPI-seq_Control_only	R-loop-Proximal	5.33227	chr10	89577440	89584509	-
chr8	110346043	110346971	SPI-seq_Control_only	R-loop-Proximal	8.13141	chr8	110345275	110352957	-
chr7	26444031	26444338	SPI-seq_Control_only	R-loop-Proximal	5.64024	chr7	26439439	26444149	-
chr11	76534494	76534892	SPI-seq_Control_only	R-loop-Proximal	4.7799	chr11	76531445	76537802	-
chr11	76535440	76536554	SPI-seq_Control_only	R-loop-Proximal	11.1531	chr11	76531445	76537802	-
chr11	76536654	76537128	SPI-seq_Control_only	R-loop-Proximal	6.70282	chr11	76531445	76537802	-
chr3	194582241	194582481	SPI-seq_Control_only	R-loop-Proximal	4.13633	chr3	194579590	194584770	-
[truncated: 21,896 more rows]

## Sheet: Fig 4B
#This table contains the quantification results of SPI-seq of A3B, related to Figure 4.
#A3B SPI-seq: Results from Diffbind using edgeR statistics
#ssDRIPseq: Results form DESeq2 using general linear model with an interaction term.
#R-loop proximal to A3B peaks are shown in the same line. Proximity of R-loop and A3B peaks is defined as distance < 1500 bp.
#ssDRIPseq: Test 1 denote siNT_E2 treated samples v.s. siNT_DMSO samples
#ssDRIPseq: Test 2 denote siA3B_E2 treated samples v.s. siA3B_DMSO samples
#ssDRIPseq: Test 3 evaluates the effect of A3B siRNA on E2 response.
A3B_chr	A3B_start	A3B_end	Fold	FDR	R-loop_chr	R-loop_chrstart	R-loop_chrend	R-loop_chrstrand	log2FoldChange_Test1	FDR_Test1	log2FoldChange_Test2	FDR_Test2	log2FoldChange_Test3	FDR_Test3
chr1	1609443	1610618	1.43	0.013	chr1	1611531	1613886	-	-0.271	0.564	-0.329	0.45	-0.059	1
chr1	1609443	1610618	1.43	0.013	chr1	1608492	1609287	+	0.892	0.012	0.469	0.38	-0.423	1
chr1	1623639	1625106	1.07	0.0358	chr1	1626138	1626778	-	1.71	0	1.291	0.002	-0.419	1
chr1	1677107	1678359	2.27	1.61e-05	chr1	1674626	1675720	-	0.895	0.012	1.161	0.002	0.267	1
chr1	1790067	1791241	1.59	0.00966	chr1	1790174	1792122	+	1.247	0	1.093	0.001	-0.155	1
chr1	6671358	6672271	1.71	0.0417	chr1	6672010	6672596	+	1.13	0.012	1.124	0.031	-0.006	1
chr1	6672590	6672922	2.96	0.0231	chr1	6672010	6672596	+	1.13	0.012	1.124	0.031	-0.006	1
chr1	6672974	6673955	1.83	0.00889	chr1	6672010	6672596	+	1.13	0.012	1.124	0.031	-0.006	1
chr1	6682346	6683055	2.25	0.00931	chr1	6680589	6681429	-	0.993	0.001	1.249	0	0.257	1
chr1	8077525	8078056	3.13	0.000343	chr1	8076517	8077120	+	1.638	0	1.152	0.013	-0.486	1
chr1	8180460	8181688	3.21	8.39e-08	chr1	8181905	8182308	-	2.38	0	3.225	0	0.845	1
chr1	8973463	8973899	3.3	0.00217	chr1	8972319	8974178	+	0.688	0.006	0.734	0.01	0.046	1
chr1	8975411	8975982	1.61	0.0284	chr1	8972319	8974178	+	0.688	0.006	0.734	0.01	0.046	1
chr1	9187803	9188341	2.26	0.0336	chr1	9185027	9187319	+	1.035	0	0.692	0.022	-0.344	1
chr1	9221806	9222586	3.18	3.37e-05	chr1	9221797	9222604	-	0.813	0.03	1.052	0.014	0.239	1
chr1	10009971	10011126	3.09	8.41e-06	chr1	10011078	10012535	-	1.209	0	1.055	0.005	-0.154	1
chr1	10695455	10696476	2.73	6.62e-05	chr1	10696531	10698093	-	2.105	0	1.38	0.001	-0.724	1
chr1	12675315	12676607	2.31	0.000154	chr1	12677537	12678273	-	0.848	0.005	0.98	0.003	0.132	1
chr1	12676707	12677179	2.44	0.0295	chr1	12677537	12678273	-	0.848	0.005	0.98	0.003	0.132	1
chr1	12677831	12678532	1.8	0.0338	chr1	12677537	12678273	-	0.848	0.005	0.98	0.003	0.132	1
chr1	12678553	12679104	3.19	0.00628	chr1	12677537	12678273	-	0.848	0.005	0.98	0.003	0.132	1
chr1	15281815	15282115	3.31	0.0276	chr1	15282751	15283411	-	0.703	0.01	0.968	0.001	0.265	1
chr1	15850432	15851473	1.72	0.00929	chr1	15852069	15853075	-	1.025	0.001	1.211	0.001	0.186	1
chr1	15943592	15944147	1.64	0.0398	chr1	15944498	15945966	+	0.988	0.001	0.702	0.058	-0.286	1
chr1	16146948	16147529	2.15	0.0438	chr1	16144527	16154900	-	1.426	0	1.377	0	-0.049	1
chr1	16153155	16153978	2.8	0.000407	chr1	16144527	16154900	-	1.426	0	1.377	0	-0.049	1
chr1	16158394	16159127	1.82	0.0364	chr1	16160053	16160708	-	1.376	0	0.94	0.006	-0.436	1
chr1	16160568	16161110	1.66	0.0463	chr1	16160053	16160708	-	1.376	0	0.94	0.006	-0.436	1
chr1	16161197	16161760	3	3.21e-05	chr1	16160053	16160708	-	1.376	0	0.94	0.006	-0.436	1
chr1	16447190	16447916	2.05	0.0393	chr1	16447615	16448330	+	1.498	0	1.128	0.001	-0.369	1
chr1	16508425	16508882	2.9	0.00914	chr1	16506762	16507171	-	1.391	0	1.445	0.005	0.054	1
chr1	17641630	17642231	4.64	0.000845	chr1	17638751	17640251	-	0.788	0.004	0.904	0.002	0.116	1
chr1	17735964	17736653	2.87	0.000218	chr1	17734937	17735781	-	0.945	0.006	0.324	0.637	-0.622	1
chr1	17754665	17755795	1.44	0.0124	chr1	17752904	17753473	+	0.916	0.006	0.703	0.122	-0.212	1
chr1	17877161	17878109	1.93	0.00363	chr1	17876963	17877648	-	1.168	0.004	0.864	0.074	-0.304	1
chr1	17908189	17909327	2.16	0.00128	chr1	17907611	17908179	-	1.297	0.003	1.348	0.007	0.051	1
chr1	18992627	18993613	1.9	0.00162	chr1	18991716	18994063	+	0.854	0.002	1.084	0	0.231	1
chr1	18995064	18995758	1.8	0.0218	chr1	18991716	18994063	+	0.854	0.002	1.084	0	0.231	1
chr1	19922405	19923949	2.18	2.27e-05	chr1	19924719	19925643	-	0.925	0.019	0.893	0.085	-0.032	1
chr1	20939907	20941015	2.66	2.92e-06	chr1	20939247	20942242	-	1.063	0	0.854	0.002	-0.209	1
chr1	21578192	21579219	2.7	0.000174	chr1	21579312	21580489	+	1.271	0	0.766	0.058	-0.506	1
chr1	21580750	21581277	1.92	0.0429	chr1	21579312	21580489	+	1.271	0	0.766	0.058	-0.506	1
chr1	22771120	22772120	1.77	0.0193	chr1	22772027	22773980	-	0.772	0.001	0.708	0.004	-0.064	1
chr1	22773705	22774226	2.29	0.0132	chr1	22772027	22773980	-	0.772	0.001	0.708	0.004	-0.064	1
chr1	22776705	22776983	3.26	0.0292	chr1	22777755	22778372	-	1.327	0.002	1.173	0.029	-0.154	1
chr1	22777057	22777694	1.73	0.0425	chr1	22777755	22778372	-	1.327	0.002	1.173	0.029	-0.154	1
chr1	22777943	22779318	2.03	0.000329	chr1	22777755	22778372	-	1.327	0.002	1.173	0.029	-0.154	1
chr1	22793735	22794286	2.21	0.0187	chr1	22794377	22794810	-	1.217	0.001	0.778	0.144	-0.438	1
chr1	22795690	22797467	1.88	0.000264	chr1	22794377	22794810	-	1.217	0.001	0.778	0.144	-0.438	1
chr1	23799373	23799772	2.94	0.0261	chr1	23798208	23801612	+	0.979	0	1.173	0	0.194	1
chr1	23801652	23802472	1.59	0.0259	chr1	23798208	23801612	+	0.979	0	1.173	0	0.194	1
chr1	24151818	24152356	1.92	0.0413	chr1	24152102	24154050	-	2.146	0	1.614	0	-0.533	1
chr1	24645078	24646411	1.23	0.032	chr1	24642842	24643851	+	1.206	0	1.2	0.005	-0.006	1
chr1	24701246	24702209	2.17	0.00159	chr1	24699916	24701379	+	0.803	0.008	0.892	0.012	0.089	1
chr1	24885509	24886131	1.72	0.00134	chr1	24886660	24888081	-	0.787	0.004	1.128	0	0.341	1
chr1	24924187	24924985	2.96	5.44e-07	chr1	24925653	24926044	-	1.374	0	2.025	0	0.651	1
chr1	25826780	25828724	1.62	7.99e-05	chr1	25828697	25829294	-	1.037	0.012	1.246	0.02	0.209	1
chr1	26092983	26093618	1.83	0.00883	chr1	26093498	26097830	-	1.004	0	1.245	0	0.24	1
chr1	26734930	26735467	1.63	0.0333	chr1	26731546	26734594	-	0.813	0	0.968	0	0.155	1
chr1	26826819	26828083	2.45	2.34e-05	chr1	26825693	26826343	+	1.208	0.002	1.295	0.008	0.087	1
chr1	27019226	27020127	2.53	8.84e-05	chr1	27017013	27018609	+	1.215	0	1.083	0.002	-0.132	1
chr1	27110498	27111211	2.45	0.00107	chr1	27109506	27111119	-	1.345	0	1.049	0.016	-0.296	1
chr1	27111293	27111966	2.78	0.00735	chr1	27109506	27111119	-	1.345	0	1.049	0.016	-0.296	1
chr1	27113229	27113574	2.14	0.0471	chr1	27112255	27112541	-	1.119	0.003	0.923	0.055	-0.196	1
chr1	27334504	27335133	3.63	2.88e-05	chr1	27333423	27335698	+	1.212	0	1.716	0	0.504	1
chr1	27675624	27676257	1.95	0.0246	chr1	27674839	27675477	-	1.284	0.001	1.018	0.017	-0.266	1
chr1	28099251	28099805	3.22	0.003	chr1	28098507	28099016	-	1.866	0	0.987	0.089	-0.879	1
chr1	28414565	28415525	1.39	0.0495	chr1	28414193	28417049	+	0.836	0	0.364	0.284	-0.473	1
chr1	28853375	28854181	2.67	6.64e-05	chr1	28852681	28855202	-	1.475	0	1.305	0	-0.17	1
chr1	31538071	31538836	1.93	0.01	chr1	31539025	31539783	-	1.167	0.001	1.056	0.01	-0.111	1
chr1	31701749	31702391	1.74	0.0258	chr1	31702129	31705081	+	0.951	0	1.08	0	0.129	1
chr1	31730853	31732196	1.88	0.00105	chr1	31731603	31732816	+	0.914	0.003	1.05	0.002	0.136	1
chr1	31904713	31905075	5.55	1.53e-05	chr1	31903819	31905293	+	1.286	0	1.595	0	0.309	1
chr1	32014719	32015407	2.3	0.0247	chr1	32015838	32016329	-	1.416	0.001	1.504	0.002	0.088	1
chr1	32345339	32347678	1.88	3.95e-05	chr1	32345331	32346204	-	1.38	0	1.184	0.006	-0.195	1
chr1	32362938	32363688	2.23	0.000613	chr1	32363451	32363895	+	1.4	0	1.222	0.008	-0.177	1
chr1	32379307	32379892	2.58	0.0105	chr1	32380624	32381174	+	0.977	0.002	0.707	0.116	-0.27	1
chr1	32403719	32404864	1.97	0.000401	chr1	32405910	32406607	+	1.279	0	0.766	0.151	-0.514	1
chr1	32405040	32405512	3.76	0.0024	chr1	32405910	32406607	+	1.279	0	0.766	0.151	-0.514	1
chr1	32538599	32538875	2.51	0.0235	chr1	32536588	32537567	-	1.65	0	2.142	0	0.492	1
chr1	32757777	32758313	1.97	0.0309	chr1	32756532	32757346	-	1.218	0	1.139	0.007	-0.079	1
chr1	32816850	32817253	2.34	0.0404	chr1	32818190	32818615	+	1.198	0.002	1.768	0	0.571	1
chr1	33220229	33220906	1.81	0.0206	chr1	33222016	33223044	-	1.123	0.003	0.983	0.019	-0.14	1
chr1	33224450	33226240	2.01	8.16e-07	chr1	33222016	33223044	-	1.123	0.003	0.983	0.019	-0.14	1
chr1	33226490	33227588	2.05	0.00193	chr1	33225909	33226383	+	1.147	0.003	0.468	0.474	-0.679	1
chr1	33471223	33471480	3.19	0.0333	chr1	33471863	33472642	+	1.078	0.032	0.844	0.199	-0.234	1
chr1	33473175	33474952	1.06	0.00951	chr1	33471863	33472642	+	1.078	0.032	0.844	0.199	-0.234	1
chr1	35730358	35731263	2.1	0.00226	chr1	35729145	35731654	+	1.423	0	1.428	0	0.006	1
chr1	36915917	36916447	1.86	0.0245	chr1	36916441	36918511	+	1.182	0	1.417	0	0.235	1
chr1	40770724	40772569	2.74	7e-09	chr1	40770529	40771128	+	1.136	0.001	1.053	0.007	-0.082	1
chr1	41509935	41510590	1.84	0.0399	chr1	41504832	41509325	+	0.77	0.008	0.367	0.41	-0.403	1
chr1	41511304	41512682	1.53	0.0157	chr1	41512720	41513881	+	1.467	0	1.041	0.013	-0.426	1
chr1	42631092	42632261	2.88	8.31e-06	chr1	42631805	42633303	-	1.392	0	1.275	0.001	-0.117	1
chr1	43997057	43997667	1.65	0.05	chr1	43997697	44000324	-	1.098	0	1.032	0.003	-0.067	1
chr1	43997763	43998104	2.09	0.05	chr1	43997697	44000324	-	1.098	0	1.032	0.003	-0.067	1
chr1	44015585	44016529	4.03	9.11e-09	chr1	44015325	44016579	-	1.349	0	0.656	0.168	-0.693	1
chr1	44457070	44457873	1.54	0.0488	chr1	44458413	44460090	-	0.679	0.006	0.377	0.334	-0.303	1
chr1	45265517	45266038	2.61	0.0023	chr1	45264987	45265492	-	1.126	0.001	1.177	0.008	0.051	1
chr1	45280474	45280941	2.19	0.0291	chr1	45279676	45280348	+	1.164	0.005	1.092	0.015	-0.071	1
chr1	45452260	45452543	2.29	0.016	chr1	45451549	45452890	+	0.933	0.008	0.94	0.024	0.007	1
chr1	46016139	46016795	1.69	0.0138	chr1	46015648	46016252	-	1.03	0.022	0.688	0.274	-0.342	1
chr1	46767533	46769276	1.55	0.00178	chr1	46769731	46770482	+	0.907	0.021	0.882	0.076	-0.026	1
chr1	51425679	51426432	2.47	0.00045	chr1	51422368	51425448	+	0.976	0	0.715	0.016	-0.261	1
chr1	51763022	51763380	2.97	0.0133	chr1	51762748	51764218	+	1.171	0	0.917	0.037	-0.255	1
chr1	51786840	51788028	1.8	0.00627	chr1	51785094	51786869	+	1.621	0	2.013	0	0.391	1
chr1	51789588	51790517	3.36	1.33e-05	chr1	51788542	51789999	+	1.46	0	0.964	0.053	-0.496	1
chr1	53163039	53164319	2.15	0.00036	chr1	53162625	53163729	-	0.749	0.019	1.012	0.003	0.263	1
chr1	54481777	54482506	2.4	0.00352	chr1	54481046	54481368	+	1.67	0	1.119	0.048	-0.551	1
chr1	55353479	55354538	1.73	0.00479	chr1	55354755	55358185	-	0.627	0.007	0.225	0.582	-0.402	1
chr1	55680889	55681153	2.34	0.0304	chr1	55681562	55682603	+	1.253	0.024	0.749	0.314	-0.504	1
chr1	56881910	56882536	3.36	4.73e-10	chr1	56882681	56883344	-	1.548	0	1.999	0	0.451	1
chr1	57035011	57035794	2.92	3.3e-09	chr1	57034463	57035749	+	1.926	0	1.481	0.001	-0.446	1
chr1	59274682	59275438	2.64	0.00662	chr1	59274532	59274878	-	2.275	0	2.529	0	0.254	1
chr1	61542524	61543220	2.29	0.000225	chr1	61543257	61544158	+	1.171	0	0.587	0.266	-0.585	1
chr1	61648798	61650296	3.17	9.49e-09	chr1	61649468	61650344	-	1.485	0	0.869	0.021	-0.616	1
chr1	62207644	62208576	1.33	0.00417	chr1	62209749	62210250	-	1.343	0	1.106	0.006	-0.236	1
chr1	62208738	62210622	2.5	7.49e-10	chr1	62209749	62210250	-	1.343	0	1.106	0.006	-0.236	1
chr1	65446847	65447464	2.99	0.00332	chr1	65446014	65448677	+	0.917	0.002	0.715	0.043	-0.202	1
chr1	65448663	65449670	1.57	0.0014	chr1	65446014	65448677	+	0.917	0.002	0.715	0.043	-0.202	1
chr1	65455058	65456019	2.18	0.00113	chr1	65455632	65456631	+	1.301	0.001	1.556	0	0.255	1
chr1	65465567	65466030	2.41	0.0394	chr1	65465444	65467827	+	1.512	0	1.06	0.003	-0.452	1
chr1	65467885	65469200	1.38	0.0132	chr1	65465444	65467827	+	1.512	0	1.06	0.003	-0.452	1
chr1	65509521	65510526	2.03	0.00829	chr1	65507454	65509508	+	1.397	0	1.822	0	0.424	1
chr1	66736901	66737479	3.18	0.00266	chr1	66736187	66736706	-	1.379	0	1.694	0	0.315	1
chr1	71339357	71341066	2.97	3.85e-10	chr1	71339123	71340677	+	1.364	0	1.42	0	0.057	1
chr1	84958334	84958874	2.33	0.0234	chr1	84959027	84959533	-	1.334	0	1.086	0.002	-0.248	1
chr1	84971172	84972590	1.04	0.0196	chr1	84973399	84974209	-	1.154	0.004	1.022	0.046	-0.132	1
chr1	85539000	85539742	3.29	0.00243	chr1	85538171	85538878	-	2.338	0	1.574	0	-0.764	1
chr1	85666536	85667866	1.87	0.00532	chr1	85668634	85669327	-	1.889	0	2.519	0	0.63	1
chr1	89458118	89459219	2.19	0.000844	chr1	89458714	89461340	-	0.688	0.001	0.303	0.396	-0.385	1
chr1	93544550	93545256	2.14	0.00349	chr1	93544942	93545811	-	1.469	0.008	0.333	0.766	-1.136	1
chr1	94079443	94080600	2.13	0.00583	chr1	94080286	94080855	+	1.206	0	1.192	0.003	-0.014	1
chr1	94244919	94245915	3.32	1.25e-07	chr1	94242702	94247715	+	0.937	0	1.002	0	0.066	1
chr1	94583100	94584442	2.44	1.59e-09	chr1	94581965	94582741	+	0.783	0.013	1.424	0	0.641	1
chr1	95248608	95249924	1.82	0.000607	chr1	95249086	95250070	+	1.038	0.022	0.986	0.069	-0.052	1
chr1	101448158	101448736	1.64	0.0224	chr1	101448684	101449235	-	1.129	0.001	1.437	0	0.308	1
chr1	107598972	107599273	2.35	0.04	chr1	107598741	107599256	-	2.494	0	1.455	0.002	-1.039	1
chr1	108297192	108298174	1.44	0.0268	chr1	108297355	108298033	+	2.118	0	0.914	0.115	-1.204	1
chr1	108298243	108299565	2.15	0.00176	chr1	108297355	108298033	+	2.118	0	0.914	0.115	-1.204	1
chr1	108309768	108310799	2.56	3.28e-05	chr1	108308848	108309567	+	1.117	0.002	0.509	0.384	-0.607	1
chr1	109642560	109643071	2.25	0.0195	chr1	109640948	109642703	-	1.207	0	1.196	0.001	-0.011	1
chr1	109680565	109681285	2.91	0.00362	chr1	109681465	109682261	-	2.495	0	2.058	0	-0.437	1
chr1	109693368	109695189	1.99	8.87e-06	chr1	109695485	109695840	-	1.841	0	1.882	0	0.041	1
chr1	109782804	109783125	3.1	0.0177	chr1	109783747	109784768	+	0.985	0.011	1.027	0.022	0.043	1
chr1	109817237	109818028	2.5	0.000461	chr1	109819496	109820195	-	1.162	0.001	1.282	0.001	0.12	1
chr1	110036475	110036870	2.31	0.0402	chr1	110037152	110038200	-	0.754	0.042	0.862	0.026	0.107	1
chr1	110271506	110272093	2.24	0.00871	chr1	110270465	110271258	-	1.183	0.001	0.292	0.74	-0.891	1
chr1	110777907	110779150	2.43	0.00185	chr1	110779592	110780284	-	1.035	0.008	1.063	0.027	0.028	1
chr1	110788448	110788983	4.12	0.00459	chr1	110789145	110791425	+	0.618	0.004	0.481	0.072	-0.137	1
chr1	111682122	111683259	2	0.00163	chr1	111683985	111684670	+	1.623	0	0.568	0.421	-1.055	1
chr1	113585493	113585803	2.7	0.0249	chr1	113585776	113586876	-	1.028	0.003	0.438	0.434	-0.59	1
chr1	114447381	114448051	1.97	0.00811	chr1	114448414	114449173	+	1.061	0.002	1.452	0	0.391	1
chr1	116358160	116358891	2.45	0.0119	chr1	116358148	116360908	+	1.541	0	1.588	0	0.047	1
chr1	116557987	116558522	3.07	0.00361	chr1	116558358	116560393	-	0.91	0.001	1.096	0	0.185	1
chr1	145398814	145399599	3.6	3.25e-05	chr1	145400382	145401496	-	1.664	0	1.755	0	0.091	1
chr1	145400953	145401669	2.08	0.0259	chr1	145400382	145401496	-	1.664	0	1.755	0	0.091	1
chr1	145468468	145468902	1.84	0.0399	chr1	145468059	145469225	+	2.211	0	2.326	0	0.115	1
chr1	145470123	145471023	1.04	0.0493	chr1	145468059	145469225	+	2.211	0	2.326	0	0.115	1
chr1	145507007	145508312	2.42	7.92e-06	chr1	145499738	145511970	+	1.112	0	1.304	0	0.193	1
chr1	145749306	145749660	3.87	0.00802	chr1	145750491	145751404	-	1.48	0	1.576	0	0.096	1
chr1	145826583	145827545	2.38	6.61e-05	chr1	145824840	145828091	-	0.784	0	0.781	0	-0.003	1
chr1	145968395	145970314	2.31	1.7e-08	chr1	145967103	145967570	-	1.779	0	1.146	0	-0.633	1
chr1	147009971	147010707	2.03	0.0215	chr1	147009423	147013371	+	0.641	0	0.523	0.01	-0.118	1
chr1	147012555	147013997	2.71	1.57e-07	chr1	147009423	147013371	+	0.641	0	0.523	0.01	-0.118	1
chr1	147399820	147401294	1.59	0.00105	chr1	147399506	147402028	+	0.74	0.001	0.395	0.229	-0.345	1
chr1	147808422	147809507	1.91	0.0137	chr1	147809619	147810007	-	1.922	0	2.263	0	0.341	1
chr1	149576194	149577916	4.04	1.19e-09	chr1	149576421	149577986	+	1.222	0.001	0.854	0.086	-0.368	1
chr1	149803341	149804460	2.1	0.000155	chr1	149804562	149807512	+	0.657	0.003	0.667	0.007	0.01	1
chr1	149807798	149808134	3.43	0.00787	chr1	149807503	149809888	-	1.325	0	1.496	0	0.17	1
chr1	149811295	149815085	0.96	0.00119	chr1	149807503	149809888	-	1.325	0	1.496	0	0.17	1
chr1	149821701	149825580	0.66	0.0228	chr1	149825236	149826924	-	0.692	0.003	0.94	0.001	0.248	1
chr1	149899077	149900547	3.27	6.58e-10	chr1	149900826	149905388	-	1.321	0	1.218	0	-0.104	1
chr1	149908671	149909878	2.62	7.67e-05	chr1	149910277	149912159	-	1.046	0	0.857	0	-0.188	1
chr1	149910818	149911609	2.78	0.000105	chr1	149910277	149912159	-	1.046	0	0.857	0	-0.188	1
chr1	150038828	150040209	1.73	9.05e-05	chr1	150040259	150041737	+	0.583	0.038	0.252	0.586	-0.332	1
chr1	150206117	150206993	2.92	8.3e-05	chr1	150206442	150208828	+	1.346	0	1.322	0	-0.024	1
chr1	150207435	150209033	2.39	3.73e-07	chr1	150206442	150208828	+	1.346	0	1.322	0	-0.024	1
chr1	150227664	150228810	2.34	9.65e-06	chr1	150227459	150241225	+	0.756	0	0.78	0	0.024	1
chr1	150232173	150232941	1.67	0.00944	chr1	150227459	150241225	+	0.756	0	0.78	0	0.024	1
chr1	150240700	150241896	1.54	0.00783	chr1	150242224	150242732	-	0.69	0.034	0.704	0.104	0.014	1
chr1	150253869	150255616	2.24	4.24e-07	chr1	150248320	150257178	-	0.764	0	0.79	0	0.026	1
chr1	150335651	150337734	1.9	0.000176	chr1	150331013	150335738	-	1.496	0	1.339	0	-0.157	1
chr1	150487745	150489137	1.84	4.49e-05	chr1	150487472	150490579	-	0.653	0	0.626	0.002	-0.026	1
chr1	150596625	150597209	3.09	1.91e-06	chr1	150593494	150595645	-	1.055	0	1.537	0	0.482	1
chr1	150600760	150602693	3.69	5.03e-14	chr1	150602018	150604967	-	0.737	0	0.864	0	0.127	1
chr1	150848377	150850060	2.78	1.91e-08	chr1	150849616	150853169	-	1.663	0	1.617	0	-0.046	1
chr1	150878760	150879197	2.33	0.0246	chr1	150878270	150878679	-	1.686	0	0.996	0.062	-0.691	1
chr1	150898450	150899310	2.63	4.36e-06	chr1	150891878	150900576	-	0.651	0	0.629	0	-0.022	1
chr1	150946750	150947718	2.01	0.00129	chr1	150948203	150948674	-	0.789	0.027	1.016	0.015	0.227	1
chr1	150948703	150950448	2.44	9.74e-08	chr1	150948203	150948674	-	0.789	0.027	1.016	0.015	0.227	1
chr1	150951722	150952445	1.47	0.0164	chr1	150950559	150951599	-	0.753	0.041	0.718	0.122	-0.035	1
chr1	150953157	150955031	2.41	1.06e-10	chr1	150952753	150953137	+	1.591	0	1.551	0	-0.039	1
chr1	150976378	150977232	1.89	0.00286	chr1	150974037	150976667	+	0.956	0	1.25	0	0.294	1
chr1	150977291	150979627	2.32	1.51e-08	chr1	150974037	150976667	+	0.956	0	1.25	0	0.294	1
chr1	150979743	150981914	0.8	0.019	chr1	150977061	150978258	-	1.413	0	1.506	0	0.093	1
chr1	151008793	151009651	1.69	0.00231	chr1	151009293	151011367	-	0.856	0	0.895	0	0.038	1
chr1	151029889	151032657	2.53	3.63e-15	chr1	151033272	151043655	-	1.377	0	1.034	0	-0.343	1
chr1	151042712	151043944	3.18	0.0202	chr1	151033272	151043655	-	1.377	0	1.034	0	-0.343	1
chr1	151137471	151139121	2.1	3.98e-06	chr1	151134430	151162890	+	0.933	0	0.776	0	-0.157	1
chr1	151162158	151163145	2.83	0.000102	chr1	151162728	151168368	-	0.675	0	0.57	0	-0.105	1
chr1	151166954	151169361	1.88	1.99e-06	chr1	151162728	151168368	-	0.675	0	0.57	0	-0.105	1
chr1	151169365	151169925	2.19	0.00895	chr1	151162728	151168368	-	0.675	0	0.57	0	-0.105	1
chr1	151169961	151172513	2.17	9.04e-10	chr1	151168751	151169970	+	1.36	0	1.284	0	-0.075	1
chr1	151226719	151227647	3.22	0.0423	chr1	151226383	151226743	-	1.347	0	1.071	0.003	-0.276	1
chr1	151253200	151256059	3.28	2.96e-18	chr1	151247322	151252165	+	1.035	0	1.135	0	0.1	1
chr1	151299365	151301186	2.23	0.000113	chr1	151299029	151300371	-	0.819	0.001	0.852	0.005	0.034	1
chr1	151554079	151555095	4.4	7.62e-08	chr1	151551481	151557205	-	1.05	0	0.848	0	-0.202	1
chr1	151584299	151585080	3.67	2.94e-05	chr1	151580017	151583505	+	1.096	0	0.772	0	-0.325	1
chr1	151762421	151764232	1.22	0.000892	chr1	151765256	151765629	-	1.312	0	0.478	0.42	-0.834	1
chr1	151803145	151805696	3.21	2.04e-14	chr1	151802097	151804333	+	0.972	0	1.283	0	0.312	1
chr1	151808703	151810371	3.8	8.39e-14	chr1	151808924	151809571	-	1.765	0	2.029	0	0.264	1
chr1	151964265	151967252	4.12	3.56e-24	chr1	151967147	151969626	-	0.803	0	0.772	0	-0.03	1
chr1	151973700	151974352	1.74	0.0449	chr1	151973200	151973713	-	1.466	0	0.962	0.081	-0.504	1
chr1	152006633	152010061	3.46	1.33e-17	chr1	152003061	152005597	+	1.226	0	1.015	0	-0.211	1
chr1	152082370	152082885	4.74	0.000555	chr1	152080077	152085539	+	0.771	0	0.507	0.003	-0.264	1
chr1	153580262	153582565	0.98	0.000596	chr1	153583813	153584608	+	1.061	0	1.035	0.001	-0.026	1
chr1	153584478	153585484	2.33	0.000262	chr1	153586576	153587001	+	1.575	0	0.729	0.148	-0.846	1
chr1	153599511	153600432	4.58	1.96e-07	chr1	153599284	153604920	+	0.612	0	0.589	0	-0.023	1
chr1	153603499	153603991	1.52	0.0358	chr1	153604056	153609155	-	1.075	0	1.351	0	0.275	1
chr1	153605227	153606046	2.95	0.000239	chr1	153604056	153609155	-	1.075	0	1.351	0	0.275	1
chr1	153606100	153607193	3.22	2.92e-09	chr1	153604056	153609155	-	1.075	0	1.351	0	0.275	1
chr1	153643650	153644096	1.83	0.0192	chr1	153641150	153642338	+	1.078	0	0.624	0.13	-0.454	1
chr1	153755253	153756558	2.89	1.56e-06	chr1	153755026	153755707	-	1.018	0.001	0.968	0.009	-0.05	1
chr1	153894564	153896316	2.64	2.87e-08	chr1	153896806	153897181	+	1.765	0	1.301	0.012	-0.464	1
chr1	153935239	153937311	2.26	1.49e-10	chr1	153936952	153941346	-	1.448	0	1.274	0	-0.173	1
chr1	153938455	153939072	2.3	0.0144	chr1	153936952	153941346	-	1.448	0	1.274	0	-0.173	1
chr1	153939454	153941380	1.77	9.28e-07	chr1	153936952	153941346	-	1.448	0	1.274	0	-0.173	1
chr1	153949011	153950500	2.7	1.01e-08	chr1	153942468	153952174	-	1.61	0	1.654	0	0.044	1
chr1	153958436	153959131	2.22	0.0256	chr1	153960141	153965032	+	0.79	0	0.672	0	-0.118	1
chr1	153962680	153963867	2.44	6.75e-05	chr1	153960141	153965032	+	0.79	0	0.672	0	-0.118	1
chr1	154152526	154153060	2.27	0.00597	chr1	154152192	154154627	-	1.195	0	1.276	0	0.081	1
chr1	154154358	154156353	4.16	1.32e-12	chr1	154152192	154154627	-	1.195	0	1.276	0	0.081	1
chr1	154158163	154160016	2.37	2.17e-07	chr1	154159492	154160768	+	1.379	0	1.08	0	-0.299	1
chr1	154160263	154160749	1.81	0.0486	chr1	154159492	154160768	+	1.379	0	1.08	0	-0.299	1
chr1	154161780	154165044	0.98	0.00127	chr1	154165928	154169685	-	0.899	0	1.036	0	0.137	1
chr1	154165173	154168155	2.35	2.06e-09	chr1	154165928	154169685	-	0.899	0	1.036	0	0.137	1
chr1	154169055	154170270	1.73	0.000377	chr1	154165928	154169685	-	0.899	0	1.036	0	0.137	1
chr1	154171420	154173144	2.48	4.97e-08	chr1	154169666	154169963	+	1.03	0.008	1.306	0.018	0.276	1
chr1	154244532	154245410	2.13	0.00152	chr1	154242576	154249042	-	0.886	0	0.821	0	-0.065	1
chr1	154300456	154302654	1.27	6.79e-05	chr1	154299278	154301012	-	3.582	0	2.759	0	-0.823	1
chr1	154306641	154307601	2.05	0.00206	chr1	154308114	154309257	-	1.513	0	2.049	0	0.536	1
chr1	154325180	154326418	5.09	3.84e-11	chr1	154325450	154326676	+	1.031	0.001	0.972	0.009	-0.058	1
chr1	154943317	154944105	2.65	5.39e-05	chr1	154939490	154946672	+	0.887	0	0.669	0	-0.218	1
chr1	154944676	154948312	2.71	4.36e-19	chr1	154948147	154949880	+	0.87	0	0.789	0.007	-0.081	1
chr1	154971309	154975007	2.85	7.66e-31	chr1	154972339	154978209	-	0.668	0	0.451	0.03	-0.217	1
chr1	154977637	154978535	1.16	0.0218	chr1	154972339	154978209	-	0.668	0	0.451	0.03	-0.217	1
chr1	154979512	154980696	3.13	9.34e-06	chr1	154981984	154988831	-	0.934	0	0.723	0	-0.211	1
chr1	154980818	154981806	1.99	0.00172	chr1	154981984	154988831	-	0.934	0	0.723	0	-0.211	1
chr1	155010429	155011886	1.66	0.000645	chr1	155012336	155013018	-	1.398	0	1.584	0	0.186	1
chr1	155012496	155012908	2.66	0.0154	chr1	155012336	155013018	-	1.398	0	1.584	0	0.186	1
chr1	155015742	155016583	2.23	0.00252	chr1	155016832	155017260	-	1.139	0.001	1.021	0.007	-0.118	1
chr1	155016967	155017536	3.42	0.000272	chr1	155016832	155017260	-	1.139	0.001	1.021	0.007	-0.118	1
chr1	155022622	155024209	2.41	9.33e-08	chr1	155022021	155022552	-	1.16	0	1.088	0.004	-0.072	1
chr1	155052973	155056407	2.75	4.88e-15	chr1	155056324	155057684	-	0.647	0.035	0.002	0.999	-0.645	1
chr1	155098281	155103275	1.4	7.67e-09	chr1	155101617	155114221	-	0.64	0	0.734	0	0.094	1
chr1	155105788	155106581	3.32	0.00163	chr1	155101617	155114221	-	0.64	0	0.734	0	0.094	1
chr1	155107266	155109082	0.72	0.0237	chr1	155101617	155114221	-	0.64	0	0.734	0	0.094	1
chr1	155112166	155113257	1.41	0.0121	chr1	155101617	155114221	-	0.64	0	0.734	0	0.094	1
chr1	155148238	155150136	1.43	0.000704	chr1	155149607	155150477	-	1.158	0.006	0.981	0.069	-0.177	1
chr1	155151161	155151681	4.31	0.00286	chr1	155149607	155150477	-	1.158	0.006	0.981	0.069	-0.177	1
chr1	155160319	155162021	2.63	3.85e-20	chr1	155162357	155163486	+	1.44	0	1.048	0.004	-0.392	1
chr1	155162075	155164297	2.17	3.64e-13	chr1	155162357	155163486	+	1.44	0	1.048	0.004	-0.392	1
chr1	155178052	155178727	2.05	0.0165	chr1	155163666	155182690	-	1.362	0	1.193	0	-0.169	1
chr1	155188318	155188687	2.04	0.0445	chr1	155188911	155189372	-	1.438	0	1.676	0	0.238	1
chr1	155194606	155195056	1.99	0.0242	chr1	155194361	155196756	-	1.189	0	1.461	0	0.271	1
chr1	155196291	155198079	2.12	0.0022	chr1	155194361	155196756	-	1.189	0	1.461	0	0.271	1
chr1	155246839	155247801	2.51	0.000465	chr1	155242189	155248702	-	0.745	0	0.689	0	-0.057	1
chr1	155247904	155248743	2.23	0.0017	chr1	155242189	155248702	-	0.745	0	0.689	0	-0.057	1
chr1	155295570	155295957	2.64	0.0317	chr1	155294608	155296467	-	0.927	0	0.587	0.125	-0.341	1
chr1	155532000	155533659	3.59	1.99e-12	chr1	155529024	155535349	-	1.515	0	1.117	0	-0.398	1
chr1	155620423	155621866	1.98	0.000492	chr1	155621026	155621371	-	0.909	0.003	1.238	0.001	0.329	1
chr1	155657407	155659645	2.57	1.66e-13	chr1	155659069	155660051	-	1.37	0.001	1.696	0.001	0.326	1
chr1	155659994	155660989	2.82	1.82e-05	chr1	155659069	155660051	-	1.37	0.001	1.696	0.001	0.326	1
chr1	155715060	155715482	1.8	0.0445	chr1	155716897	155719396	-	1.472	0	0.94	0	-0.532	1
chr1	155826555	155827061	3.03	8.12e-05	chr1	155828159	155828583	+	1.246	0	1.535	0	0.289	1
chr1	155946565	155949353	3.09	6.59e-08	chr1	155948626	155955227	-	1.045	0	1.073	0	0.028	1
chr1	155949390	155950155	5.33	4.9e-05	chr1	155948626	155955227	-	1.045	0	1.073	0	0.028	1
chr1	155954255	155954568	3.62	0.0142	chr1	155948626	155955227	-	1.045	0	1.073	0	0.028	1
chr1	156022809	156025170	0.69	0.0369	chr1	156019395	156026391	+	1.126	0	1.004	0	-0.123	1
chr1	156052047	156052731	1.51	0.0222	chr1	156053459	156054105	-	1.371	0.007	0.736	0.334	-0.634	1
chr1	156070102	156070633	2.33	0.0165	chr1	156069549	156071715	-	1.344	0	1.081	0	-0.263	1
chr1	156071616	156072018	2.25	0.0259	chr1	156069549	156071715	-	1.344	0	1.081	0	-0.263	1
chr1	156073651	156074970	3.52	6.79e-10	chr1	156072722	156076236	-	1.025	0	0.839	0	-0.186	1
chr1	156075918	156077117	6.43	1.01e-07	chr1	156072722	156076236	-	1.025	0	0.839	0	-0.186	1
chr1	156092472	156093930	2.01	4.33e-07	chr1	156094873	156097618	+	1.03	0	0.899	0	-0.131	1
chr1	156094944	156095373	1.73	0.0249	chr1	156094873	156097618	+	1.03	0	0.899	0	-0.131	1
chr1	156306740	156308883	2.5	7.96e-09	chr1	156304487	156309308	-	1.101	0	0.846	0	-0.255	1
chr1	156469995	156471674	3.35	1.94e-11	chr1	156473135	156475328	-	0.877	0.001	1.102	0	0.225	1
chr1	156473031	156473747	2.31	7.07e-05	chr1	156473135	156475328	-	0.877	0.001	1.102	0	0.225	1
chr1	156474429	156475922	2.1	1.69e-09	chr1	156473135	156475328	-	0.877	0.001	1.102	0	0.225	1
chr1	156570698	156571504	3.58	2.05e-05	chr1	156572239	156573182	-	1.042	0.001	0.463	0.317	-0.578	1
chr1	156609002	156610170	2.04	7.25e-06	chr1	156609904	156610529	+	1.031	0	1.053	0.001	0.021	1
chr1	156658999	156665076	2.02	1.93e-16	chr1	156664351	156665441	-	1.483	0	1.174	0	-0.309	1
chr1	156666458	156667897	2.2	1.82e-05	chr1	156664351	156665441	-	1.483	0	1.174	0	-0.309	1
chr1	156678210	156678806	2.33	0.00937	chr1	156676591	156679069	+	0.928	0	0.703	0.014	-0.225	1
chr1	156679381	156680094	5.57	1.43e-05	chr1	156676591	156679069	+	0.928	0	0.703	0.014	-0.225	1
chr1	156682067	156682976	1.57	0.0144	chr1	156680212	156697814	+	0.858	0	0.775	0	-0.083	1
chr1	156695286	156696491	2.26	0.000671	chr1	156680212	156697814	+	0.858	0	0.775	0	-0.083	1
chr1	156697900	156699203	1.94	0.000286	chr1	156700335	156700632	-	2.186	0	2.175	0	-0.012	1
chr1	156710331	156711661	0.97	0.022	chr1	156709024	156720862	+	0.705	0	0.546	0.001	-0.159	1
chr1	156716191	156717917	0.75	0.0453	chr1	156718214	156719190	-	1.014	0.004	1.486	0	0.471	1
chr1	156735972	156738382	2.33	1.21e-08	chr1	156738039	156743327	-	0.797	0	0.833	0	0.036	1
chr1	157986417	157987226	1.61	0.0417	chr1	157983558	157990833	-	1.169	0	1.094	0	-0.075	1
chr1	159869708	159871305	4.05	1.53e-16	chr1	159868992	159869263	+	1.657	0	1.897	0	0.239	1
chr1	159883253	159884806	2.15	6.47e-09	chr1	159881914	159887540	-	0.912	0	0.751	0	-0.161	1
chr1	159885298	159887066	2.49	8.62e-13	chr1	159881914	159887540	-	0.912	0	0.751	0	-0.161	1
chr1	159892932	159896258	0.82	0.00508	chr1	159897560	159897893	-	1.649	0	0.81	0.085	-0.839	1
chr1	159915157	159916769	2.6	5.58e-13	chr1	159914747	159919259	+	1.081	0	0.981	0	-0.1	1
chr1	159927629	159928272	2.45	0.0151	chr1	159928032	159931573	+	1.44	0	1.467	0	0.027	1
chr1	160000704	160002399	0.81	0.0387	chr1	159998554	160000617	+	0.805	0	1.076	0	0.271	1
chr1	160175209	160176152	2.48	0.000715	chr1	160176001	160187472	-	1.204	0	1.053	0	-0.151	1
chr1	160184577	160184868	2.6	0.018	chr1	160176001	160187472	-	1.204	0	1.053	0	-0.151	1
chr1	160988470	160988725	2.28	0.0324	chr1	160989185	160993014	-	0.667	0	0.751	0	0.085	1
chr1	160990173	160992028	1.82	4.04e-05	chr1	160992672	160993930	+	1.723	0	1.494	0	-0.23	1
chr1	161001851	161003421	2.76	4.87e-08	chr1	160997030	161000784	+	0.758	0	0.595	0.001	-0.163	1
chr1	161003446	161003943	2.99	0.00183	chr1	161003277	161004651	+	1.171	0	1.298	0	0.127	1
chr1	161007455	161009023	4.38	2.92e-16	chr1	161008976	161011320	-	1.653	0	1.237	0	-0.416	1
chr1	161014871	161016277	3.13	1.65e-08	chr1	161014351	161015094	-	1.423	0	1.201	0.007	-0.222	1
chr1	161016697	161017120	2.04	0.0395	chr1	161016608	161023554	-	0.959	0	0.684	0	-0.276	1
chr1	161052351	161054294	0.75	0.00915	chr1	161055219	161055609	+	1.223	0	1.678	0	0.455	1
chr1	161054359	161054778	4.77	0.000496	chr1	161055219	161055609	+	1.223	0	1.678	0	0.455	1
chr1	161066767	161068472	2.06	6.17e-05	chr1	161066892	161076159	+	1.297	0	1.118	0	-0.179	1
chr1	161087277	161088673	1.03	0.0106	chr1	161085883	161087179	-	1.258	0	0.844	0.03	-0.414	1
chr1	161101397	161103778	4.43	3.32e-18	chr1	161098106	161113226	-	0.621	0	0.53	0	-0.091	1
chr1	161168175	161168674	2.14	0.0435	chr1	161169137	161169482	-	1.565	0	0.702	0.224	-0.863	1
chr1	161195807	161196321	4.89	0.000343	chr1	161195399	161195877	+	1.843	0	1.754	0	-0.089	1
chr1	161197085	161197827	1.34	0.0342	chr1	161195399	161195877	+	1.843	0	1.754	0	-0.089	1
chr1	161205778	161207218	2.91	5.67e-09	chr1	161206270	161207489	+	1.633	0	1.434	0	-0.198	1
chr1	161359361	161360568	2.36	3.85e-06	chr1	161358111	161359950	-	0.675	0.011	0.583	0.086	-0.092	1
chr1	161366892	161370228	2.59	4.71e-15	chr1	161365977	161366805	-	1.077	0	1.048	0	-0.029	1
chr1	161693577	161694030	4.85	0.000389	chr1	161694091	161695716	-	0.805	0	0.719	0.001	-0.086	1
chr1	161695512	161696091	1.57	0.0438	chr1	161694091	161695716	-	0.805	0	0.719	0.001	-0.086	1
chr1	161794183	161795067	3.86	4.94e-07	chr1	161793975	161796283	-	1.257	0	1.511	0	0.254	1
chr1	162104106	162104771	2.12	0.021	chr1	162103511	162104566	-	2.147	0	2.052	0	-0.095	1
chr1	162126847	162130504	2.27	3.53e-12	chr1	162127071	162127968	+	1.741	0	1.687	0	-0.054	1
chr1	162137722	162138800	3.29	1.62e-07	chr1	162140169	162142659	-	1.96	0	1.851	0	-0.108	1
chr1	162148476	162149371	1.5	0.00501	chr1	162148588	162150345	-	1.698	0	1.471	0	-0.227	1
chr1	162210238	162210842	1.37	0.0207	chr1	162208254	162210550	-	1.178	0	1.14	0.001	-0.039	1
chr1	162298393	162298763	2.4	0.0262	chr1	162296488	162299641	-	1.738	0	1.697	0	-0.041	1
chr1	162299248	162300530	1.97	0.000213	chr1	162296488	162299641	-	1.738	0	1.697	0	-0.041	1
chr1	162530405	162532271	1.32	0.0135	chr1	162531960	162535106	-	1.12	0	0.993	0.001	-0.128	1
chr1	162659770	162660446	2.15	0.0115	chr1	162659633	162660049	-	1.048	0	0.815	0.007	-0.233	1
chr1	164557927	164560798	0.9	0.00206	chr1	164555788	164562186	-	0.694	0.003	0.556	0.044	-0.138	1
chr1	164567188	164568922	2.65	3.79e-10	chr1	164564272	164568662	-	0.781	0	1.018	0	0.237	1
chr1	164569641	164572457	0.74	0.0102	chr1	164564272	164568662	-	0.781	0	1.018	0	0.237	1
chr1	164576107	164576607	3.41	0.00315	chr1	164574020	164574866	-	1.255	0.001	1.597	0.001	0.342	1
chr1	164610029	164610825	1.52	0.00275	chr1	164600022	164611551	-	1.001	0	0.972	0	-0.029	1
chr1	164628504	164630402	2.68	1.2e-11	chr1	164628664	164629523	-	1.84	0	0.652	0.258	-1.188	1
chr1	164676073	164677045	1.8	0.0142	chr1	164678224	164683327	-	1.122	0	1.136	0	0.014	1
chr1	165667247	165668448	3.42	4.82e-07	chr1	165666938	165668907	-	1.092	0	1.024	0	-0.068	1
chr1	165807154	165807626	2.14	0.0243	chr1	165807924	165808924	-	0.854	0.001	1.015	0.001	0.161	1
chr1	165840414	165840901	3.58	0.00164	chr1	165838629	165844633	-	1.885	0	2.047	0	0.162	1
chr1	166808115	166810705	1.39	5.71e-05	chr1	166809989	166812528	-	0.717	0.003	0.333	0.405	-0.384	1
chr1	167312220	167312611	1.95	0.0494	chr1	167312562	167313155	+	0.933	0	1.169	0	0.236	1
chr1	167772436	167773043	2.16	0.0026	chr1	167761878	167777161	-	1.04	0	1.04	0	-0.001	1
chr1	167879702	167881400	1.56	0.000364	chr1	167880748	167887856	+	0.924	0	0.771	0	-0.153	1
chr1	167881504	167881938	3.12	0.00743	chr1	167880748	167887856	+	0.924	0	0.771	0	-0.153	1
chr1	167882844	167884064	3.53	8.9e-08	chr1	167880748	167887856	+	0.924	0	0.771	0	-0.153	1
chr1	167895471	167896757	1.08	0.0277	chr1	167894581	167895020	+	0.984	0.002	1.026	0.005	0.041	1
chr1	168147844	168149362	3.87	1.07e-13	chr1	168148662	168150640	-	0.705	0	0.92	0	0.215	1
chr1	168194751	168195637	3.76	1.05e-07	chr1	168194407	168194693	+	2.192	0	1.658	0	-0.534	1
chr1	169074863	169076838	1.15	0.000575	chr1	169073647	169074394	+	1.279	0.001	1.117	0.012	-0.162	1
chr1	169077539	169079714	1.03	0.00522	chr1	169078691	169080870	-	1.835	0	0.991	0.001	-0.844	1
chr1	169454234	169455833	0.83	0.0261	chr1	169452064	169454524	+	0.887	0	1.054	0	0.168	1
chr1	171223728	171224910	2.84	0.000261	chr1	171225293	171225645	-	1.725	0	2.347	0	0.622	1
chr1	171454229	171455292	1.61	0.00906	chr1	171453214	171454438	-	0.744	0.012	1.014	0.001	0.27	1
chr1	171710464	171712290	2.05	1.17e-06	chr1	171709003	171712812	+	1.131	0	1.123	0	-0.009	1
chr1	171750103	171751443	2.57	4.73e-07	chr1	171749863	171752265	-	0.758	0.001	1.127	0	0.37	1
chr1	172327541	172329146	2.29	5.83e-09	chr1	172328615	172328993	-	1.192	0.001	1.037	0.009	-0.155	1
chr1	172329233	172330365	2.44	1.03e-07	chr1	172328615	172328993	-	1.192	0.001	1.037	0.009	-0.155	1
chr1	173793084	173794358	4.56	1.98e-08	chr1	173792286	173793381	-	0.894	0.002	0.774	0.038	-0.12	1
chr1	173830068	173830628	2.74	0.00757	chr1	173821343	173832383	+	0.819	0	1.102	0	0.282	1
chr1	173836373	173838745	2.89	1.76e-23	chr1	173835662	173837482	+	1.247	0	1.221	0.001	-0.026	1
chr1	173989903	173992145	2.5	7.22e-11	chr1	173990376	173990804	+	1.449	0	1.404	0	-0.046	1
chr1	174991793	174992968	2.73	3.17e-07	chr1	174982315	174995109	+	0.932	0	0.845	0	-0.088	1
chr1	175138187	175139365	1.19	0.00377	chr1	175138037	175141981	+	1.067	0	1.037	0	-0.031	1
chr1	175148921	175149883	1.49	0.00721	chr1	175147796	175148674	+	1.457	0	1.16	0.018	-0.297	1
chr1	175156033	175157033	3.32	3.72e-05	chr1	175154344	175157461	+	1.319	0	0.938	0	-0.381	1
chr1	175160829	175162855	0.94	0.0104	chr1	175159336	175160645	+	1.196	0	0.821	0.05	-0.375	1
chr1	177417363	177418477	4.48	5.26e-07	chr1	177418734	177419273	+	0.656	0.03	1.063	0.001	0.407	1
chr1	178693700	178695885	1.74	3.99e-05	chr1	178692829	178693638	-	1.374	0	1.173	0.003	-0.201	1
chr1	178994261	178995085	2.35	0.00295	chr1	178994550	178997397	-	1.015	0.001	1.163	0.001	0.148	1
chr1	178995154	178995844	4.23	7.71e-06	chr1	178994550	178997397	-	1.015	0.001	1.163	0.001	0.148	1
chr1	179050576	179051457	2.13	0.0023	chr1	179047744	179050154	+	1.315	0	1.065	0	-0.25	1
chr1	179051973	179052518	2.16	0.0246	chr1	179051801	179056041	+	1.161	0	1.012	0	-0.148	1
chr1	179300901	179301817	1.66	0.00762	chr1	179301418	179306802	-	1.166	0	1.181	0	0.014	1
chr1	179334164	179334566	2.83	0.0174	chr1	179334335	179334971	-	2.184	0	1.816	0	-0.367	1
chr1	179334641	179335574	4.27	4.42e-10	chr1	179334335	179334971	-	2.184	0	1.816	0	-0.367	1
chr1	179348955	179350101	2.44	1e-07	chr1	179348586	179349640	-	1.008	0	0.862	0.001	-0.146	1
chr1	179362703	179363736	1.18	0.0231	chr1	179365079	179365626	-	1.746	0	1.658	0	-0.089	1
chr1	179363801	179364115	2.61	0.0241	chr1	179365079	179365626	-	1.746	0	1.658	0	-0.089	1
chr1	179367395	179369306	3.95	3.77e-22	chr1	179369707	179371886	-	0.814	0	0.832	0	0.018	1
chr1	179835439	179836411	2.85	2.22e-06	chr1	179835280	179835820	+	1.437	0	0.919	0.02	-0.518	1
chr1	179850949	179852546	2.28	4.15e-09	chr1	179850021	179850520	-	1.306	0	1.106	0.008	-0.2	1
chr1	179923105	179924700	2.15	8.4e-06	chr1	179922059	179922613	+	1.063	0.001	1.579	0	0.516	1
chr1	180123127	180124499	1.91	0.000281	chr1	180125884	180130611	-	1.149	0	0.736	0.002	-0.413	1
chr1	180125860	180127601	1.12	0.000597	chr1	180125884	180130611	-	1.149	0	0.736	0.002	-0.413	1
chr1	180142658	180144165	2.82	6.31e-06	chr1	180139914	180147829	-	1.826	0	1.9	0	0.074	1
chr1	180238901	180239533	2.09	0.0106	chr1	180231447	180239896	+	0.68	0	0.567	0.005	-0.113	1
chr1	180470894	180472682	3.25	1.09e-13	chr1	180469170	180474467	-	0.611	0	0.482	0.004	-0.129	1
chr1	181057257	181058250	1.85	0.00141	chr1	181056807	181057407	-	0.817	0.01	1.033	0.002	0.215	1
chr1	181102321	181104967	3.03	7.42e-17	chr1	181103590	181106205	-	0.789	0	0.914	0	0.125	1
chr1	181105198	181106298	1.49	0.0159	chr1	181103590	181106205	-	0.789	0	0.914	0	0.125	1
chr1	182149951	182151156	1.89	0.000358	chr1	182152250	182154444	+	0.656	0.002	0.493	0.066	-0.163	1
chr1	182154116	182154361	2.91	0.0265	chr1	182152250	182154444	+	0.656	0.002	0.493	0.066	-0.163	1
chr1	182155286	182156302	3.17	3.88e-07	chr1	182152250	182154444	+	0.656	0.002	0.493	0.066	-0.163	1
chr1	182231594	182232281	1.4	0.0382	chr1	182230064	182231159	+	0.629	0.021	0.945	0.001	0.315	1
chr1	182360042	182361738	0.91	0.00347	chr1	182358126	182359918	+	1.91	0	1.609	0	-0.301	1
chr1	182807771	182809466	2.93	7.76e-11	chr1	182808958	182810801	-	1.741	0	1.649	0	-0.093	1
chr1	183029544	183030074	1.92	0.0129	chr1	183027761	183032234	-	1.873	0	2.012	0	0.139	1
chr1	183128848	183129962	3.96	3.79e-09	chr1	183128219	183130129	+	1.137	0	1.17	0	0.033	1
chr1	183183262	183184010	3.96	5.77e-06	chr1	183182788	183183522	-	1.922	0	1.419	0	-0.503	1
chr1	183186056	183186425	3.55	0.00544	chr1	183186021	183187408	-	0.944	0	0.858	0.005	-0.087	1
chr1	183187788	183188543	2.17	0.00122	chr1	183186021	183187408	-	0.944	0	0.858	0.005	-0.087	1
chr1	183191417	183193120	2.63	1.03e-06	chr1	183190707	183194002	-	0.736	0	0.626	0.003	-0.11	1
chr1	183203327	183204088	1.52	0.0388	chr1	183205050	183205957	-	1.025	0	1.884	0	0.859	1
chr1	183218315	183219362	2.64	0.00016	chr1	183217834	183221203	+	1.204	0	1.2	0	-0.004	1
chr1	183248143	183248673	2.05	0.0186	chr1	183249308	183250143	+	1.353	0	1.661	0	0.308	1
chr1	183248746	183249843	2.58	1.39e-05	chr1	183249308	183250143	+	1.353	0	1.661	0	0.308	1
chr1	183249984	183251925	2.03	2.33e-06	chr1	183249308	183250143	+	1.353	0	1.661	0	0.308	1
chr1	183279885	183280514	2.6	0.00141	chr1	183281176	183281595	+	1.511	0	0.997	0.028	-0.514	1
chr1	183440094	183442631	2.69	1.35e-19	chr1	183437988	183446721	-	0.902	0	0.698	0	-0.204	1
chr1	183537987	183538555	1.62	0.0294	chr1	183533839	183537407	-	0.634	0.001	0.644	0.006	0.01	1
chr1	183547921	183548571	1.6	0.0333	chr1	183547251	183547655	+	0.783	0.038	0.74	0.158	-0.043	1
chr1	183603954	183605849	2.18	2e-07	chr1	183603820	183605131	+	1.055	0.01	1.286	0.003	0.231	1
chr1	183609248	183609792	1.62	0.0298	chr1	183608206	183609010	-	0.971	0	1.089	0	0.118	1
chr1	184388568	184389360	2	0.00678	chr1	184387828	184389164	-	1.209	0	0.664	0.098	-0.544	1
chr1	184722703	184725218	2.82	3.1e-12	chr1	184718729	184723162	+	0.988	0	1.116	0	0.128	1
chr1	184830963	184831566	1.68	0.0328	chr1	184830428	184832191	+	0.885	0	0.974	0	0.089	1
chr1	185285115	185287467	0.66	0.0375	chr1	185286487	185288030	-	2.035	0	1.876	0	-0.159	1
chr1	185614378	185615878	4.13	1.38e-16	chr1	185615909	185616365	-	1.764	0	2.437	0	0.673	1
chr1	186193176	186194904	2.77	2.51e-06	chr1	186194225	186194879	-	1.014	0	1.233	0	0.219	1
chr1	187275933	187276699	2.43	0.000313	chr1	187276368	187276691	-	1.425	0	1.239	0.002	-0.187	1
chr1	190446735	190448558	0.83	0.0188	chr1	190442404	190447281	+	1.932	0	1.979	0	0.047	1
chr1	193023395	193024621	2.32	6.61e-05	chr1	193025246	193027743	+	1.576	0	0.917	0.001	-0.66	1
chr1	193090291	193091794	0.88	0.0101	chr1	193091610	193092105	-	1.18	0.001	0.556	0.352	-0.623	1
chr1	193874569	193875038	4.71	0.000796	chr1	193874243	193874701	-	1.081	0.01	1.566	0.001	0.485	1
chr1	193888813	193889565	2.03	0.00358	chr1	193889347	193889935	-	1.189	0	1.194	0.003	0.005	1
chr1	196643932	196644472	1.92	0.023	chr1	196644597	196645110	-	0.92	0.014	1.56	0	0.641	1
chr1	197100003	197101255	2.31	1.29e-08	chr1	197100566	197101087	+	0.799	0.037	1.444	0.001	0.646	1
chr1	197169701	197170948	1.75	0.000171	chr1	197171406	197171883	-	1.331	0.001	1.624	0	0.293	1
chr1	198125234	198125623	2.47	0.0352	chr1	198124368	198124811	+	1.385	0	1.835	0	0.449	1
chr1	198125813	198126763	3.31	1.62e-07	chr1	198124368	198124811	+	1.385	0	1.835	0	0.449	1
chr1	199984666	199985426	1.83	0.0182	chr1	199983846	199984708	+	0.942	0.001	1.341	0	0.398	1
chr1	199985480	199987188	1.88	0.000135	chr1	199983846	199984708	+	0.942	0.001	1.341	0	0.398	1
chr1	199997986	199999393	2.25	7.87e-06	chr1	199997448	199997782	-	1.46	0	0.679	0.111	-0.781	1
chr1	200083481	200084478	2.3	0.00126	chr1	200082790	200083678	-	2.266	0	2.343	0	0.077	1
chr1	200099636	200100303	2.51	0.0146	chr1	200099144	200099673	-	0.853	0.008	1.379	0	0.526	1
chr1	200130797	200132248	1.81	9.38e-05	chr1	200132180	200132698	-	1.471	0	1.329	0	-0.142	1
chr1	200132415	200133078	2.16	0.0217	chr1	200132180	200132698	-	1.471	0	1.329	0	-0.142	1
chr1	200264745	200266400	2.9	1.42e-08	chr1	200266199	200269896	+	1.143	0	1.133	0	-0.01	1
chr1	200266458	200266678	3.52	0.0185	chr1	200266199	200269896	+	1.143	0	1.133	0	-0.01	1
chr1	200267510	200268015	2.03	0.0293	chr1	200266199	200269896	+	1.143	0	1.133	0	-0.01	1
chr1	200270374	200272410	1.96	2.27e-05	chr1	200266199	200269896	+	1.143	0	1.133	0	-0.01	1
chr1	200338350	200339427	3.4	2.25e-08	chr1	200339566	200340618	-	1.505	0	1.481	0	-0.025	1
chr1	200341015	200342491	4.58	4.59e-17	chr1	200339566	200340618	-	1.505	0	1.481	0	-0.025	1
chr1	200378585	200381480	3.81	2.21e-23	chr1	200379321	200380094	-	2.174	0	2.137	0	-0.038	1
chr1	200455648	200456185	2.46	0.00287	chr1	200454473	200458414	-	0.837	0	0.875	0	0.038	1
chr1	200457571	200457885	2.15	0.0475	chr1	200454473	200458414	-	0.837	0	0.875	0	0.038	1
chr1	200707643	200709451	2.64	3.91e-09	chr1	200708090	200711142	-	0.725	0.001	0.719	0.004	-0.006	1
chr1	201136267	201136600	2.65	0.0141	chr1	201137716	201138148	+	1.913	0	1.988	0	0.076	1
chr1	201138156	201138447	2.48	0.0339	chr1	201137716	201138148	+	1.913	0	1.988	0	0.076	1
chr1	201139248	201141144	2.37	1.17e-09	chr1	201137716	201138148	+	1.913	0	1.988	0	0.076	1
chr1	201481305	201481727	2.17	0.00609	chr1	201477528	201481704	+	0.782	0	1.033	0	0.252	1
chr1	201797898	201798798	0.94	0.0419	chr1	201798446	201798977	-	1.446	0	1.374	0.006	-0.073	1
chr1	201923839	201925259	2.09	4.17e-05	chr1	201923663	201930305	-	1.314	0	1.173	0	-0.141	1
chr1	201950999	201952758	2.41	7.26e-08	chr1	201952503	201956659	+	1.494	0	1.556	0	0.062	1
chr1	201954332	201954673	2.75	0.0241	chr1	201954313	201954564	-	1.647	0	0.935	0.043	-0.712	1
chr1	201975713	201976509	2.24	0.0118	chr1	201977615	201978011	+	1.178	0.004	1.129	0.024	-0.049	1
chr1	201976576	201977846	4.5	5.31e-16	chr1	201977615	201978011	+	1.178	0.004	1.129	0.024	-0.049	1
chr1	201978141	201981585	2.3	8.43e-12	chr1	201977615	201978011	+	1.178	0.004	1.129	0.024	-0.049	1
chr1	201986650	201988721	2.93	5.36e-21	chr1	201987934	201991932	-	0.597	0	0.554	0.004	-0.043	1
chr1	201991764	201992807	3.16	1.06e-08	chr1	201987934	201991932	-	0.597	0	0.554	0.004	-0.043	1
chr1	202053378	202054547	2.37	0.00143	chr1	202053228	202054083	-	1.32	0	0.89	0.003	-0.43	1
chr1	202205660	202206835	1.12	0.0387	chr1	202208289	202211235	-	0.615	0.003	0.393	0.185	-0.223	1
chr1	202210290	202211174	2.32	0.00776	chr1	202208289	202211235	-	0.615	0.003	0.393	0.185	-0.223	1
chr1	202304141	202305176	3.62	3.25e-07	chr1	202304694	202307812	+	1.139	0	0.764	0.001	-0.374	1
chr1	202779434	202782137	1.53	1.43e-05	chr1	202783312	202783670	-	2.312	0	2.074	0	-0.238	1
chr1	202783788	202784445	1.5	0.0452	chr1	202783312	202783670	-	2.312	0	2.074	0	-0.238	1
chr1	202829753	202830857	3.08	1.88e-08	chr1	202829258	202829890	+	0.806	0.016	1.066	0.003	0.26	1
chr1	202895727	202896690	3.81	3.15e-07	chr1	202895125	202897699	-	1.23	0	1.308	0	0.078	1
chr1	202935830	202936704	1.46	0.0294	chr1	202934506	202934933	+	1.017	0	1.033	0.001	0.016	1
chr1	203027948	203029101	3.15	0.000141	chr1	203028068	203029259	-	0.988	0.002	0.703	0.097	-0.285	1
chr1	203030152	203031274	1.3	0.0209	chr1	203028068	203029259	-	0.988	0.002	0.703	0.097	-0.285	1
chr1	203103208	203103591	2.16	0.0379	chr1	203104683	203105144	-	1.606	0	2.232	0	0.626	1
chr1	203104803	203105092	2.79	0.0212	chr1	203104683	203105144	-	1.606	0	2.232	0	0.626	1
chr1	203829172	203830183	2.16	0.00263	chr1	203824782	203831086	-	1.485	0	1.287	0	-0.198	1
chr1	203830463	203831201	1.93	0.000196	chr1	203824782	203831086	-	1.485	0	1.287	0	-0.198	1
chr1	204073211	204074315	2.17	0.00446	chr1	204070203	204072154	-	1.534	0	1.773	0	0.238	1
chr1	204097970	204098589	1.11	0.0373	chr1	204099718	204105172	+	1.382	0	1.18	0	-0.202	1
chr1	204098652	204100075	1.48	0.000809	chr1	204099718	204105172	+	1.382	0	1.18	0	-0.202	1
chr1	204100108	204100754	1.39	0.0349	chr1	204099718	204105172	+	1.382	0	1.18	0	-0.202	1
chr1	204100852	204101489	1.29	0.0179	chr1	204099718	204105172	+	1.382	0	1.18	0	-0.202	1
chr1	204109917	204111591	1.95	0.00629	chr1	204109310	204110810	+	1.503	0	1.584	0	0.082	1
chr1	204224260	204226074	1.08	0.00971	chr1	204223626	204225129	+	1.377	0	1.233	0	-0.144	1
chr1	204254702	204256978	2.97	1.52e-15	chr1	204254319	204258046	+	1.242	0	1.161	0	-0.081	1
chr1	204257043	204257915	3.22	1.69e-06	chr1	204254319	204258046	+	1.242	0	1.161	0	-0.081	1
chr1	204346210	204350635	2.68	1.44e-20	chr1	204351344	204353292	-	0.931	0	0.628	0.068	-0.303	1
chr1	204351119	204351809	4.3	2.64e-05	chr1	204351344	204353292	-	0.931	0	0.628	0.068	-0.303	1
chr1	204462442	204464464	1.76	3.12e-07	chr1	204460895	204466344	+	1.018	0	1.352	0	0.333	1
chr1	204484936	204486904	3.1	5.56e-14	chr1	204483825	204491150	-	1.356	0	1.197	0	-0.159	1
chr1	205473484	205474241	3.4	1.26e-06	chr1	205472449	205474086	-	1.17	0	0.752	0.01	-0.418	1
chr1	205484723	205485554	1.69	0.004	chr1	205480578	205487876	-	1.098	0	0.917	0	-0.181	1
chr1	205505060	205506091	2.14	0.00638	chr1	205506855	205510357	-	1.051	0	0.88	0	-0.171	1
chr1	205558923	205559161	3.12	0.0164	chr1	205560499	205560884	-	1.6	0	1.295	0.002	-0.305	1
chr1	205782034	205782879	2.09	0.000859	chr1	205774605	205781377	+	1.433	0	1.202	0	-0.231	1
chr1	206509793	206512009	2.13	1.46e-11	chr1	206510350	206517279	-	0.986	0	0.691	0	-0.295	1
chr1	206867592	206868328	2.03	0.0428	chr1	206867206	206871142	-	0.957	0	0.596	0.011	-0.361	1
chr1	206887874	206888478	2.13	0.0217	chr1	206885867	206888367	-	1.2	0	1.281	0	0.081	1
chr1	206889670	206889953	2.29	0.0437	chr1	206885867	206888367	-	1.2	0	1.281	0	0.081	1
chr1	206952325	206952988	3.29	0.00019	chr1	206950182	206951014	-	1.938	0	2.258	0	0.321	1
chr1	207076747	207077841	3.6	6.57e-06	chr1	207077419	207077693	+	1.07	0.017	1.486	0.001	0.415	1
chr1	207919598	207920296	2	0.00613	chr1	207919493	207919855	+	1.262	0	0.866	0.034	-0.397	1
chr1	207999169	208000775	1.88	1.08e-05	chr1	208001077	208002091	-	0.638	0.009	0.815	0.002	0.177	1
chr1	209600291	209602875	2.16	8.44e-11	chr1	209601964	209602606	+	0.735	0.032	0.868	0.016	0.133	1
chr1	209707759	209709307	2.14	0.000394	chr1	209706549	209707028	-	0.778	0.031	1.058	0.01	0.28	1
chr1	210405732	210408038	2.28	2.47e-09	chr1	210407029	210408608	-	0.802	0.009	0.707	0.07	-0.095	1
chr1	210539326	210541582	2.68	1.94e-10	chr1	210542088	210543787	-	0.687	0.004	1.074	0	0.387	1
chr1	210542408	210543398	2.74	0.000944	chr1	210542088	210543787	-	0.687	0.004	1.074	0	0.387	1
chr1	210545009	210546050	2.88	0.000251	chr1	210542088	210543787	-	0.687	0.004	1.074	0	0.387	1
chr1	210546509	210548615	2.24	5.51e-07	chr1	210543215	210549497	+	0.581	0	0.588	0	0.007	1
chr1	210689818	210690596	5.16	0.000134	chr1	210689075	210689657	-	1.299	0	1.429	0	0.129	1
chr1	210962286	210962821	2.17	0.0107	chr1	210961752	210963853	+	1.742	0	1.735	0	-0.007	1
chr1	211088615	211090513	6.88	7.72e-09	chr1	211090339	211090946	+	1.645	0	1.885	0	0.24	1
chr1	211286452	211288875	2.9	2.26e-13	chr1	211288083	211288517	+	1.428	0	1.032	0.001	-0.396	1
chr1	211431248	211434702	3.1	9.58e-23	chr1	211431655	211433684	-	1.133	0	1.163	0	0.03	1
chr1	211750904	211753257	0.93	0.00774	chr1	211753439	211756320	-	1.269	0	1.244	0	-0.025	1
chr1	211776736	211777674	2.28	0.000367	chr1	211777093	211777857	+	1.498	0	1.354	0	-0.144	1
chr1	211816661	211817698	2.28	0.000477	chr1	211817886	211818754	-	1.561	0	1.771	0	0.21	1
chr1	212251214	212251748	4.44	0.00189	chr1	212252049	212257044	-	1.251	0	1.102	0	-0.149	1
chr1	212311629	212312606	2.12	0.000411	chr1	212305232	212311686	-	0.756	0	0.795	0	0.039	1
chr1	212753461	212753881	2.23	0.0222	chr1	212753279	212753677	-	0.939	0.002	1.544	0	0.605	1
chr1	212779769	212781307	2.31	0.000452	chr1	212780887	212781854	-	1.09	0.001	0.937	0.024	-0.153	1
chr1	212781373	212782546	1.01	0.000529	chr1	212780887	212781854	-	1.09	0.001	0.937	0.024	-0.153	1
chr1	212964512	212966192	2.28	5.52e-07	chr1	212964059	212968542	-	0.877	0	0.984	0	0.107	1
chr1	213030955	213032024	3.58	5.64e-06	chr1	213028885	213030064	-	2.286	0	2.122	0	-0.165	1
chr1	214157972	214158682	2.69	9.97e-05	chr1	214153727	214164132	+	1.23	0	0.886	0	-0.345	1
chr1	214442863	214444189	1.15	0.00021	chr1	214444092	214453034	+	0.95	0	0.88	0	-0.07	1
chr1	214453736	214455598	1.07	0.00621	chr1	214444092	214453034	+	0.95	0	0.88	0	-0.07	1
chr1	214489685	214490321	1.72	0.0377	chr1	214485298	214490551	-	1.254	0	1.161	0	-0.092	1
chr1	214499578	214503024	2.06	8.05e-09	chr1	214496506	214502013	-	1.469	0	1.445	0	-0.024	1
chr1	214503061	214504280	1.21	0.0381	chr1	214496506	214502013	-	1.469	0	1.445	0	-0.024	1
chr1	214551058	214552373	1.1	0.00126	chr1	214552775	214556290	+	1.041	0	0.979	0	-0.062	1
chr1	215570501	215571899	1.13	0.0117	chr1	215568326	215569130	+	0.998	0	0.838	0.001	-0.159	1
chr1	215617865	215618245	3.09	0.00546	chr1	215617162	215617708	+	1.423	0	1.356	0	-0.067	1
chr1	215618662	215619065	3.12	0.016	chr1	215617162	215617708	+	1.423	0	1.356	0	-0.067	1
chr1	215645472	215651542	1.72	1.52e-12	chr1	215651557	215652044	+	1.362	0	1.354	0.001	-0.009	1
chr1	215740004	215741727	3.13	0.00299	chr1	215742199	215745107	+	0.671	0	0.689	0	0.018	1
chr1	215742240	215743312	2.5	4.96e-06	chr1	215742199	215745107	+	0.671	0	0.689	0	0.018	1
chr1	218550449	218551116	2.1	0.00879	chr1	218551169	218554778	+	0.748	0	0.558	0	-0.191	1
chr1	218553236	218554549	3.26	4.39e-14	chr1	218551169	218554778	+	0.748	0	0.558	0	-0.191	1
chr1	218669848	218670412	1.8	0.0314	chr1	218669557	218670140	-	0.972	0.003	0.996	0.005	0.025	1
chr1	218671217	218672333	1.99	0.00213	chr1	218669557	218670140	-	0.972	0.003	0.996	0.005	0.025	1
chr1	220262812	220263996	2.28	0.000169	chr1	220261830	220262618	+	0.986	0.017	1.56	0	0.574	1
chr1	220815922	220817020	3.31	7.02e-05	chr1	220815992	220821760	-	1.042	0	0.983	0	-0.058	1
chr1	222763095	222763919	3.14	7.23e-05	chr1	222763483	222765470	-	0.585	0.008	0.64	0.009	0.055	1
chr1	223083020	223083542	2.06	0.0354	chr1	223084879	223088569	-	0.826	0	0.964	0	0.137	1
chr1	223888143	223888366	2.79	0.0212	chr1	223889257	223890843	-	1.475	0	1.162	0	-0.313	1
chr1	223906579	223907994	3.63	7.88e-14	chr1	223907795	223910101	+	0.734	0	0.742	0	0.009	1
chr1	223908134	223909293	2.71	1.39e-07	chr1	223907795	223910101	+	0.734	0	0.742	0	0.009	1
chr1	223963767	223964329	2.13	0.0437	chr1	223964037	223967508	-	1.221	0	1.019	0	-0.202	1
chr1	224032715	224034275	2.65	8.04e-08	chr1	224034786	224035418	-	1.123	0	0.434	0.448	-0.689	1
chr1	224034381	224034775	3.29	0.0108	chr1	224034786	224035418	-	1.123	0	0.434	0.448	-0.689	1
chr1	224637976	224639392	2.83	5.96e-07	chr1	224640366	224640726	-	1.489	0	2.062	0	0.573	1
chr1	224641698	224643203	2.45	1.03e-06	chr1	224640366	224640726	-	1.489	0	2.062	0	0.573	1
chr1	224835956	224836684	4.5	9.28e-05	chr1	224835976	224836376	-	0.73	0.029	1.293	0	0.563	1
chr1	225614272	225616656	1.89	3.61e-08	chr1	225617231	225617609	-	1.607	0	0.584	0.421	-1.023	1
chr1	225637663	225639012	2.08	8.88e-05	chr1	225636434	225638115	+	1.121	0	1.149	0	0.027	1
chr1	225641305	225642837	1.88	5.66e-05	chr1	225643136	225643963	-	1.217	0	1.508	0	0.291	1
chr1	225840226	225841970	4.77	2.39e-14	chr1	225834528	225842847	-	1.117	0	1.157	0	0.04	1
chr1	225997838	225999136	1.34	0.00436	chr1	225995450	225997737	-	0.785	0.002	1.018	0	0.233	1
chr1	226004260	226004815	3.96	0.00675	chr1	226005813	226007315	-	0.776	0	0.407	0.238	-0.368	1
chr1	226005031	226005828	2.19	0.0037	chr1	226005813	226007315	-	0.776	0	0.407	0.238	-0.368	1
chr1	226008200	226009079	2.76	1.85e-07	chr1	226005813	226007315	-	0.776	0	0.407	0.238	-0.368	1
chr1	226069011	226070059	2.27	0.000206	chr1	226071333	226073052	-	1.097	0	1.128	0	0.031	1
chr1	226070137	226071119	2.38	0.000328	chr1	226071333	226073052	-	1.097	0	1.128	0	0.031	1
chr1	226186423	226187711	3.65	4.73e-15	chr1	226188197	226188525	-	1.698	0	1.784	0	0.086	1
chr1	226189800	226190940	1.8	0.00574	chr1	226188197	226188525	-	1.698	0	1.784	0	0.086	1
chr1	226248812	226251645	1.48	0.000605	chr1	226250786	226252277	+	0.981	0	0.897	0.008	-0.084	1
chr1	226270375	226271882	1.95	3.92e-05	chr1	226267216	226273674	-	0.977	0	0.976	0	-0.001	1
chr1	226294804	226295982	2.66	2.41e-06	chr1	226293489	226297259	-	1.368	0	1.247	0	-0.121	1
chr1	226297132	226298742	1.71	9.34e-05	chr1	226293489	226297259	-	1.368	0	1.247	0	-0.121	1
chr1	226315361	226316713	1.97	0.00116	chr1	226312320	226315628	-	1.35	0	1.185	0	-0.165	1
chr1	226862864	226863415	4.51	0.00128	chr1	226862807	226863133	-	1.548	0	0.768	0.042	-0.78	1
chr1	226864510	226865612	1.83	5.58e-05	chr1	226862807	226863133	-	1.548	0	0.768	0.042	-0.78	1
chr1	227057742	227058932	2.9	3.58e-08	chr1	227054789	227058179	-	0.669	0	0.414	0.096	-0.255	1
chr1	227922312	227923584	4.49	5.99e-10	chr1	227919852	227926442	-	1.225	0	1.155	0	-0.07	1
chr1	228124302	228125478	2.83	9.39e-06	chr1	228123224	228126440	+	1.529	0	1.612	0	0.082	1
chr1	228290660	228291407	1.63	0.00446	chr1	228286476	228289333	-	1.053	0	1.155	0	0.102	1
chr1	228327183	228328652	2.21	7.11e-06	chr1	228325274	228329140	-	1.174	0	1.239	0	0.065	1
chr1	228352913	228354582	2.44	3.91e-07	chr1	228352440	228353600	-	1.333	0	1.402	0	0.069	1
chr1	228644747	228646562	2.63	1.59e-09	chr1	228646078	228646735	+	1.261	0	0.995	0.022	-0.266	1
chr1	228646665	228647538	4.71	2.11e-06	chr1	228646078	228646735	+	1.261	0	0.995	0.022	-0.266	1
chr1	228674184	228675296	2.98	2.24e-07	chr1	228671326	228673589	+	1.191	0	1.328	0	0.137	1
chr1	229297771	229298211	4.04	0.00519	chr1	229297413	229297680	+	1.111	0	1.292	0	0.181	1
chr1	229477621	229478332	3.98	0.000244	chr1	229479172	229480015	-	1.52	0	1.287	0	-0.233	1
chr1	229478406	229478740	3.66	0.00452	chr1	229479172	229480015	-	1.52	0	1.287	0	-0.233	1
chr1	230202347	230204157	1.44	0.000493	chr1	230199821	230201905	+	0.617	0.004	0.186	0.652	-0.43	1
chr1	230816008	230816908	1.94	0.0083	chr1	230809935	230815464	-	0.641	0	0.276	0.327	-0.365	1
chr1	230817719	230818450	2.1	0.00416	chr1	230817833	230819910	-	1.253	0	0.992	0	-0.261	1
chr1	230818612	230819101	3	0.00152	chr1	230817833	230819910	-	1.253	0	0.992	0	-0.261	1
chr1	231113012	231114032	1.77	0.00103	chr1	231115051	231117171	+	0.685	0.001	0.429	0.125	-0.256	1
chr1	231114183	231115419	1.77	9.58e-05	chr1	231115051	231117171	+	0.685	0.001	0.429	0.125	-0.256	1
chr1	231474038	231474388	2.78	0.0144	chr1	231474407	231476179	-	0.581	0.019	1.166	0	0.585	1
chr1	233116030	233116874	2.35	0.000775	chr1	233112868	233117032	-	1.079	0	0.784	0.001	-0.295	1
chr1	233118505	233118900	4.06	0.00583	chr1	233118696	233120216	-	0.99	0	0.941	0.003	-0.048	1
chr1	233462539	233464225	1.01	0.00577	chr1	233464880	233465876	-	0.992	0.007	1.24	0.01	0.248	1
chr1	234587832	234589137	4.73	0.000242	chr1	234588811	234589183	+	1.841	0	0.953	0.035	-0.888	1
chr1	234613580	234614884	1.5	0.00328	chr1	234611816	234612568	+	0.998	0.012	1.067	0.053	0.07	1
chr1	234735264	234737953	1.12	0.000119	chr1	234739377	234742710	+	1.002	0	0.976	0	-0.026	1
chr1	234738196	234738895	4.59	0.00012	chr1	234739377	234742710	+	1.002	0	0.976	0	-0.026	1
chr1	234739287	234740268	6.35	1.81e-07	chr1	234739377	234742710	+	1.002	0	0.976	0	-0.026	1
chr1	234741607	234742787	2.05	9.69e-05	chr1	234739377	234742710	+	1.002	0	0.976	0	-0.026	1
chr1	234742813	234744475	2	6.01e-06	chr1	234739377	234742710	+	1.002	0	0.976	0	-0.026	1
chr1	234745719	234749620	1.47	8.68e-09	chr1	234747166	234747855	+	1.239	0.006	0.871	0.13	-0.368	1
chr1	234752207	234753548	2.65	8.98e-06	chr1	234750504	234751161	-	1.09	0	1.282	0	0.192	1
chr1	234817740	234818352	3.13	0.00373	chr1	234819719	234820133	+	1.787	0	1.51	0.003	-0.277	1
chr1	234819328	234820573	3.38	2e-05	chr1	234819719	234820133	+	1.787	0	1.51	0.003	-0.277	1
chr1	234858105	234858455	2.66	0.0201	chr1	234859355	234861748	-	0.582	0.019	0.052	0.932	-0.53	1
chr1	234858728	234861622	2.37	5.15e-20	chr1	234859355	234861748	-	0.582	0.019	0.052	0.932	-0.53	1
chr1	234961456	234962083	1.91	0.0125	chr1	234959924	234960318	+	1.594	0	1.181	0.015	-0.413	1
chr1	234987217	234988824	2.34	1.69e-07	chr1	234989194	234989634	+	1.008	0.001	1.065	0.007	0.057	1
chr1	235009015	235009374	4	0.00647	chr1	235009300	235009949	+	1.302	0	1.135	0.001	-0.167	1
chr1	235009391	235013066	3.03	5.63e-19	chr1	235009300	235009949	+	1.302	0	1.135	0.001	-0.167	1
chr1	235092556	235101291	2.67	4.25e-29	chr1	235096163	235096595	-	1.268	0	1.154	0	-0.115	1
chr1	235101768	235102126	3.72	0.0113	chr1	235101393	235102035	+	0.853	0.005	1.376	0	0.522	1
chr1	235291636	235292561	1.66	0.00793	chr1	235288319	235290281	+	0.819	0.001	0.775	0.005	-0.044	1
chr1	235459043	235459828	2.63	0.00165	chr1	235459916	235460315	+	0.987	0.01	0.921	0.073	-0.066	1
chr1	235530192	235531270	2.1	0.000803	chr1	235532671	235533366	-	1.671	0	1.253	0	-0.418	1
chr1	235666713	235668950	4.47	7.76e-18	chr1	235668564	235669094	+	1.131	0.001	0.932	0.012	-0.199	1
chr1	236552231	236553640	3.25	1.14e-10	chr1	236553082	236553476	-	1.876	0	1.655	0.001	-0.221	1
chr1	236562605	236563569	2.55	4.01e-06	chr1	236564334	236564754	-	1.741	0	0.843	0.032	-0.898	1
chr1	236680081	236681299	1.38	0.00355	chr1	236682381	236682870	-	1.61	0	1.383	0.007	-0.227	1
chr1	236682405	236682800	2.71	0.0198	chr1	236682381	236682870	-	1.61	0	1.383	0.007	-0.227	1
chr1	236767238	236768350	2.3	9.98e-06	chr1	236760584	236767402	+	0.878	0	0.75	0	-0.128	1
chr1	237007496	237008293	2.53	0.000127	chr1	236998314	237008233	-	1.223	0	0.969	0	-0.254	1
chr1	239882420	239883256	3.14	0.000298	chr1	239884220	239885642	-	1.277	0	0.863	0.021	-0.414	1
chr1	240770124	240770782	2.79	0.00376	chr1	240769742	240770080	+	1.902	0	1.713	0	-0.189	1
chr1	240774963	240775805	2.42	0.00146	chr1	240774305	240776094	+	1.144	0	1.032	0	-0.112	1
chr1	241525335	241526164	1.64	0.000244	chr1	241526706	241528722	-	0.769	0.007	0.333	0.503	-0.437	1
chr1	241752531	241753622	2.6	9.78e-06	chr1	241754584	241754954	-	1.349	0.001	0.98	0.062	-0.369	1
chr1	241754093	241755573	3.07	1.05e-09	chr1	241754584	241754954	-	1.349	0.001	0.98	0.062	-0.369	1
chr1	241912745	241913861	3.77	2.16e-08	chr1	241912117	241912584	-	1.814	0	1.374	0.002	-0.44	1
chr1	244211036	244211679	2.3	0.00563	chr1	244210399	244210932	+	1.317	0.001	0.717	0.218	-0.601	1
chr1	244997234	244997741	2.17	0.0126	chr1	244993042	244997761	+	0.725	0	0.881	0	0.156	1
chr1	244997871	244999215	3.25	2.2e-06	chr1	244993042	244997761	+	0.725	0	0.881	0	0.156	1
chr1	245025928	245028241	1.99	4.43e-08	chr1	245024984	245026185	-	0.607	0.03	1.021	0.001	0.414	1
chr1	245032420	245033203	1.73	0.0114	chr1	245030567	245032042	-	1.198	0	1.502	0	0.303	1
chr1	247095029	247095787	2.43	0.00117	chr1	247095125	247098732	+	1.08	0	1.27	0	0.19	1
chr1	247266966	247269386	2.79	7.56e-11	chr1	247269011	247269390	+	1.352	0.002	2.638	0	1.286	1
chr10	119502	120823	3.11	0.000179	chr10	120326	121155	+	1.632	0	1.498	0	-0.134	1
chr10	122509	122929	1.92	0.0355	chr10	120326	121155	+	1.632	0	1.498	0	-0.134	1
chr10	172257	173380	2.07	0.000286	chr10	173758	174319	+	2.469	0	1.88	0	-0.588	1
chr10	416146	416817	1.79	0.0044	chr10	417801	420611	+	1.017	0	1.039	0	0.023	1
chr10	419353	420081	1.44	0.0198	chr10	417801	420611	+	1.017	0	1.039	0	0.023	1
chr10	481593	483632	1.98	1.03e-05	chr10	476470	481618	+	1.281	0	1.489	0	0.208	1
chr10	562919	563720	1.47	0.0432	chr10	563021	565201	+	0.78	0.001	0.217	0.667	-0.564	1
chr10	1034248	1034847	3.14	7.26e-05	chr10	1033516	1035923	+	0.589	0.009	0.403	0.194	-0.186	1
chr10	1093767	1096011	2.98	5.12e-15	chr10	1089687	1092403	+	0.895	0	0.644	0.031	-0.25	1
chr10	1102011	1103574	1.78	8.53e-05	chr10	1103332	1105673	-	1.106	0	0.695	0.035	-0.411	1
chr10	1299238	1299974	2.04	0.0474	chr10	1299984	1300362	+	1.369	0	1.816	0	0.447	1
chr10	1335469	1336542	2.37	2.21e-05	chr10	1335000	1336151	+	1.538	0	1.78	0	0.242	1
chr10	3122965	3123374	4.29	0.00256	chr10	3121256	3123249	-	0.917	0	1.356	0	0.439	1
chr10	3214067	3215914	4.1	1.06e-11	chr10	3213083	3216768	-	1.117	0	1.067	0	-0.05	1
chr10	3506886	3508411	2.1	0.000104	chr10	3508137	3508553	+	1.478	0	1.52	0	0.043	1
chr10	3509254	3512345	2.3	2.97e-14	chr10	3508137	3508553	+	1.478	0	1.52	0	0.043	1
chr10	3514057	3515911	1.94	1.89e-05	chr10	3511980	3513419	+	0.671	0.01	0.954	0	0.283	1
chr10	3818911	3819819	1.36	0.00763	chr10	3818278	3822666	+	0.987	0	0.858	0	-0.129	1
chr10	3824301	3826684	2.64	5.81e-12	chr10	3826377	3827029	-	1.574	0	1.255	0	-0.318	1
chr10	3826741	3828524	3.41	1.68e-10	chr10	3826377	3827029	-	1.574	0	1.255	0	-0.318	1
chr10	4099963	4101728	2.54	1.66e-07	chr10	4101779	4102060	-	1.437	0	2.183	0	0.746	1
chr10	4101929	4102952	3.03	5.97e-08	chr10	4101779	4102060	-	1.437	0	2.183	0	0.746	1
chr10	4271482	4272609	1.26	0.0183	chr10	4273423	4273788	+	2.064	0	0.97	0.059	-1.094	1
chr10	4479741	4480893	2.54	5.28e-05	chr10	4480250	4480603	-	1.332	0.001	0.421	0.548	-0.911	1
chr10	4555293	4555534	2.93	0.0262	chr10	4556037	4556658	-	1.378	0	1.505	0	0.127	1
chr10	4692507	4693179	2.05	0.0413	chr10	4693044	4693342	+	1.575	0	1.88	0	0.305	1
chr10	4868863	4869213	2.93	0.0135	chr10	4869161	4869594	-	1.174	0	1.524	0	0.35	1
chr10	5411829	5413137	1.98	0.00103	chr10	5411465	5413441	-	0.951	0	1.325	0	0.374	1
chr10	5668065	5668996	2.07	0.000454	chr10	5668731	5670954	+	0.599	0.004	0.533	0.03	-0.066	1
chr10	5670442	5671624	2.3	0.000364	chr10	5668731	5670954	+	0.599	0.004	0.533	0.03	-0.066	1
chr10	5690219	5690662	2.49	0.028	chr10	5689910	5691768	+	1.619	0	1.359	0	-0.26	1
chr10	5696160	5697326	2.07	0.00385	chr10	5695214	5696377	+	1.789	0	1.561	0	-0.227	1
chr10	5697476	5698083	2.87	0.00298	chr10	5695214	5696377	+	1.789	0	1.561	0	-0.227	1
chr10	5698300	5699361	1.04	0.0443	chr10	5697930	5698715	+	1.516	0	2.133	0	0.617	1
chr10	5700752	5702978	1.84	5.17e-05	chr10	5702000	5707975	+	1.453	0	1.007	0	-0.446	1
chr10	5703195	5703659	2.19	0.0242	chr10	5702000	5707975	+	1.453	0	1.007	0	-0.446	1
chr10	5705857	5706809	2.17	0.000618	chr10	5702000	5707975	+	1.453	0	1.007	0	-0.446	1
chr10	5707059	5709237	2.12	3.63e-07	chr10	5702000	5707975	+	1.453	0	1.007	0	-0.446	1
chr10	5803795	5804040	3.61	0.0146	chr10	5799705	5804571	-	1.317	0	1.171	0	-0.146	1
chr10	5804257	5804950	1.69	0.0164	chr10	5805820	5806890	-	1.442	0.001	0.991	0.074	-0.451	1
chr10	5874637	5875442	5.61	6.47e-08	chr10	5875497	5877339	-	1.112	0	1.553	0	0.441	1
chr10	5930033	5932597	1.15	0.00119	chr10	5929108	5930297	+	0.876	0.002	0.771	0.041	-0.105	1
chr10	6183297	6184116	2.42	0.00117	chr10	6184263	6186566	+	1.197	0	1.41	0	0.213	1
chr10	6186327	6187335	1.77	0.000235	chr10	6184263	6186566	+	1.197	0	1.41	0	0.213	1
chr10	6194430	6195085	2.3	0.00471	chr10	6194722	6196053	-	1.519	0	0.843	0.021	-0.676	1
chr10	6195180	6196232	2.82	3.51e-05	chr10	6194722	6196053	-	1.519	0	0.843	0.021	-0.676	1
chr10	6240626	6242096	1.93	0.000539	chr10	6231337	6242339	+	0.955	0	0.82	0	-0.134	1
chr10	6242349	6243146	4.53	8.63e-05	chr10	6231337	6242339	+	0.955	0	0.82	0	-0.134	1
chr10	6243282	6247178	1.28	7.95e-06	chr10	6231337	6242339	+	0.955	0	0.82	0	-0.134	1
chr10	6334516	6335236	2.56	0.0117	chr10	6333359	6334879	-	1.128	0	1.205	0	0.077	1
chr10	6336439	6337263	2.82	0.00343	chr10	6335168	6342335	+	1.293	0	1.218	0	-0.075	1
chr10	6337336	6340528	3.11	5.54e-18	chr10	6335168	6342335	+	1.293	0	1.218	0	-0.075	1
chr10	6342908	6343305	3.91	0.00724	chr10	6343445	6349815	+	1.568	0	1.394	0	-0.174	1
chr10	6345793	6346452	2.52	0.00118	chr10	6345066	6346039	-	1.408	0	1.174	0	-0.234	1
chr10	6436548	6440103	1.93	6.78e-08	chr10	6439619	6440098	-	0.93	0.008	1.392	0.002	0.462	1
chr10	6440620	6444246	3.08	1.54e-18	chr10	6442547	6444594	-	0.897	0	0.642	0.004	-0.255	1
chr10	6444720	6445491	1.99	0.00768	chr10	6442547	6444594	-	0.897	0	0.642	0.004	-0.255	1
chr10	7271934	7272378	2.06	0.0235	chr10	7272303	7274007	+	1.295	0	1.158	0	-0.137	1
chr10	7272887	7274163	1.98	0.000485	chr10	7272303	7274007	+	1.295	0	1.158	0	-0.137	1
chr10	7274789	7276611	2.91	1.87e-16	chr10	7272303	7274007	+	1.295	0	1.158	0	-0.137	1
chr10	7987312	7988287	2.2	0.000653	chr10	7988533	7988915	-	1.417	0	0.605	0.197	-0.812	1
chr10	8086808	8093426	2.81	5.64e-26	chr10	8087443	8088655	-	1.498	0	1.336	0.001	-0.163	1
chr10	8093477	8094500	2.51	3.29e-08	chr10	8094379	8098024	-	1.442	0	1.545	0	0.103	1
chr10	8094616	8098513	2	4.31e-08	chr10	8096534	8097531	+	1.01	0.001	1.104	0.001	0.094	1
chr10	8099471	8101045	4.38	0.00383	chr10	8101047	8103743	-	0.841	0.001	1.255	0	0.414	1
chr10	8101104	8104394	2.63	2.29e-14	chr10	8101047	8103743	-	0.841	0.001	1.255	0	0.414	1
chr10	8104413	8106166	3.07	3.58e-10	chr10	8101047	8103743	-	0.841	0.001	1.255	0	0.414	1
chr10	8110262	8111358	2.54	0.000212	chr10	8109459	8112621	-	1.144	0	0.987	0	-0.158	1
chr10	8113652	8114597	1.93	0.00279	chr10	8114440	8116683	-	1.057	0	1.076	0	0.019	1
chr10	8115542	8115990	2.2	0.0425	chr10	8114440	8116683	-	1.057	0	1.076	0	0.019	1
chr10	8116850	8117538	5.29	5.93e-05	chr10	8114440	8116683	-	1.057	0	1.076	0	0.019	1
chr10	8119307	8119919	2.53	0.0205	chr10	8120938	8121376	-	2.131	0	2.017	0	-0.114	1
chr10	8126385	8127930	2.68	3.04e-08	chr10	8125061	8128457	-	0.805	0	0.551	0.001	-0.254	1
chr10	8623577	8624548	3.95	2.36e-08	chr10	8624926	8625157	+	1.633	0	1.152	0.019	-0.481	1
chr10	8636004	8638107	3.58	9.67e-11	chr10	8637104	8637572	+	1.387	0.001	0.953	0.098	-0.434	1
chr10	8682782	8683286	3.74	0.000146	chr10	8683200	8683536	+	1.164	0.004	0.772	0.196	-0.392	1
chr10	8951893	8954509	2.81	5.43e-16	chr10	8954075	8954491	-	1.293	0	0.87	0.062	-0.423	1
chr10	9078409	9079051	1.86	0.00391	chr10	9079337	9079827	-	1.527	0	1.107	0.008	-0.42	1
chr10	9079097	9081489	2.14	2.29e-10	chr10	9079337	9079827	-	1.527	0	1.107	0.008	-0.42	1
chr10	9086861	9088557	2.99	2.29e-10	chr10	9086175	9088290	+	1.765	0	1.46	0	-0.305	1
chr10	9103406	9104659	2.25	0.000464	chr10	9105236	9105694	-	0.979	0.018	0.993	0.053	0.014	1
chr10	9105855	9106205	2.96	0.0144	chr10	9105236	9105694	-	0.979	0.018	0.993	0.053	0.014	1
chr10	9154079	9154711	2.38	0.00636	chr10	9154175	9157068	+	1.08	0	0.984	0	-0.095	1
chr10	9154987	9155609	2.06	0.0158	chr10	9154175	9157068	+	1.08	0	0.984	0	-0.095	1
chr10	9229757	9231931	2.51	4.58e-16	chr10	9231270	9234411	-	1.547	0	1.189	0	-0.358	1
chr10	9233268	9233939	1.88	0.0118	chr10	9231270	9234411	-	1.547	0	1.189	0	-0.358	1
chr10	9234779	9236859	2.12	1.72e-06	chr10	9231270	9234411	-	1.547	0	1.189	0	-0.358	1
chr10	9237003	9238216	3.29	1.08e-16	chr10	9238353	9238787	-	0.961	0.045	1.913	0	0.952	1
chr10	9239431	9240503	2.06	0.00272	chr10	9238353	9238787	-	0.961	0.045	1.913	0	0.952	1
chr10	9243408	9244017	2.24	0.0103	chr10	9243443	9247372	-	0.759	0	0.347	0.178	-0.411	1
chr10	9246699	9248468	2.28	7.08e-11	chr10	9243443	9247372	-	0.759	0	0.347	0.178	-0.411	1
chr10	9261181	9262413	2.9	5.28e-05	chr10	9260866	9261405	-	2.01	0	1.687	0	-0.323	1
chr10	12083974	12085699	3.74	1.66e-13	chr10	12086090	12087262	-	0.845	0.001	1.243	0	0.399	1
chr10	12236801	12238958	3.05	9.17e-15	chr10	12236301	12238375	+	0.608	0.014	0.683	0.014	0.075	1
chr10	12304181	12304728	2.97	0.0133	chr10	12304095	12304628	-	1.588	0	1.126	0	-0.463	1
chr10	12629433	12629960	2.19	0.00679	chr10	12628235	12629789	-	1.411	0	1.441	0	0.03	1
chr10	12641899	12642263	2.7	0.0249	chr10	12641060	12643609	-	1.537	0	0.999	0	-0.538	1
chr10	12645023	12646568	2.42	1.04e-13	chr10	12641060	12643609	-	1.537	0	0.999	0	-0.538	1
chr10	12646956	12649168	2.84	3.18e-11	chr10	12646590	12647225	-	1.04	0.031	1.058	0.069	0.017	1
chr10	12761994	12763251	1.79	6.48e-05	chr10	12759416	12761956	-	0.893	0	0.804	0	-0.089	1
chr10	12827105	12828246	3.26	3.65e-09	chr10	12828636	12829355	-	1.459	0	1.35	0	-0.109	1
chr10	12828545	12828972	3.66	0.0039	chr10	12828636	12829355	-	1.459	0	1.35	0	-0.109	1
chr10	13141412	13142865	4.17	6.29e-08	chr10	13139945	13141629	+	0.88	0	1.072	0	0.193	1
chr10	13721484	13722358	3.81	6.67e-07	chr10	13721107	13724331	-	1.622	0	1.239	0	-0.383	1
chr10	13722745	13723603	4.63	5.53e-05	chr10	13721107	13724331	-	1.622	0	1.239	0	-0.383	1
chr10	13748625	13751763	1.56	0.00208	chr10	13750725	13754859	+	0.647	0.004	0.456	0.115	-0.191	1
chr10	13759100	13760563	2.09	5.92e-05	chr10	13756117	13764475	+	0.823	0	0.838	0	0.015	1
chr10	13764728	13765029	3.2	0.0356	chr10	13756117	13764475	+	0.823	0	0.838	0	0.015	1
chr10	13765068	13765445	2.57	0.0162	chr10	13756117	13764475	+	0.823	0	0.838	0	0.015	1
chr10	14337372	14339121	3.15	2.63e-12	chr10	14338904	14339362	+	2.632	0	2.3	0	-0.332	1
chr10	14448853	14450355	5.94	4.31e-14	chr10	14450914	14451240	+	1.6	0	2.494	0	0.894	1
chr10	14613683	14614685	2.38	5.6e-08	chr10	14612587	14613045	+	1.309	0	1.462	0	0.154	1
chr10	14627300	14628279	2.62	1.27e-05	chr10	14627949	14628743	+	0.809	0.02	0.437	0.439	-0.373	1
chr10	14694958	14696269	3.75	1.61e-14	chr10	14695779	14697690	+	1.45	0	1.262	0	-0.189	1
chr10	14696978	14697751	2.18	0.00521	chr10	14695779	14697690	+	1.45	0	1.262	0	-0.189	1
chr10	14730627	14730890	3.87	0.00842	chr10	14731784	14732748	+	1.194	0	0.869	0.018	-0.325	1
chr10	14879569	14880061	3.14	0.00114	chr10	14876201	14879238	-	0.98	0	0.937	0	-0.044	1
chr10	14880134	14880538	1.69	0.0349	chr10	14876201	14879238	-	0.98	0	0.937	0	-0.044	1
chr10	14880705	14881497	1.89	0.0101	chr10	14876201	14879238	-	0.98	0	0.937	0	-0.044	1
chr10	14919880	14921534	3.31	1.94e-07	chr10	14921842	14922396	-	1.089	0.003	0.631	0.298	-0.458	1
chr10	15165546	15166751	2.32	4.25e-11	chr10	15164932	15166299	-	0.969	0	0.977	0	0.008	1
chr10	15963246	15963821	2.02	0.0449	chr10	15961874	15964904	+	1.2	0	0.867	0	-0.333	1
chr10	17104950	17105687	2.43	0.0111	chr10	17105240	17105763	+	2.821	0	2.187	0	-0.634	1
chr10	17399149	17399892	2.26	0.00501	chr10	17398947	17399472	+	0.66	0.039	1.002	0.007	0.342	1
chr10	17428189	17429248	2.34	0.000275	chr10	17426858	17429407	+	0.948	0	0.495	0.084	-0.453	1
chr10	17429310	17431517	2.61	4.51e-17	chr10	17426858	17429407	+	0.948	0	0.495	0.084	-0.453	1
chr10	17486406	17486892	2.52	0.00471	chr10	17488048	17492243	-	0.894	0	1.099	0	0.205	1
chr10	17486998	17488912	2.22	1.76e-08	chr10	17488048	17492243	-	0.894	0	1.099	0	0.205	1
chr10	17490113	17490662	2.53	0.0306	chr10	17488048	17492243	-	0.894	0	1.099	0	0.205	1
chr10	17491565	17492819	2.42	4.25e-06	chr10	17488048	17492243	-	0.894	0	1.099	0	0.205	1
chr10	17493992	17494880	2.24	0.000878	chr10	17494189	17495308	-	0.986	0	0.678	0.069	-0.308	1
chr10	17495092	17496126	2.98	2.05e-05	chr10	17494189	17495308	-	0.986	0	0.678	0.069	-0.308	1
chr10	17496347	17497532	2.38	3.29e-05	chr10	17494189	17495308	-	0.986	0	0.678	0.069	-0.308	1
chr10	17685256	17686780	1.83	8.98e-06	chr10	17686792	17688255	-	1.384	0	0.919	0.017	-0.465	1
chr10	18940339	18940839	3.21	0.00269	chr10	18939787	18941782	+	1.367	0	1.2	0	-0.168	1
chr10	23727733	23728201	1.87	0.043	chr10	23727113	23727650	-	1.305	0	0.759	0.077	-0.547	1
chr10	24156712	24157527	2.6	0.00617	chr10	24155487	24158070	+	1.449	0	1.567	0	0.117	1
chr10	24158244	24159093	2.33	2.11e-05	chr10	24155487	24158070	+	1.449	0	1.567	0	0.117	1
chr10	25569198	25569574	3.12	0.00798	chr10	25568791	25570813	-	1.192	0	1.381	0	0.19	1
chr10	27924690	27925250	3.25	0.000407	chr10	27926238	27927457	-	0.744	0.012	1	0.001	0.256	1
chr10	27926128	27927542	2.34	2.6e-06	chr10	27926238	27927457	-	0.744	0.012	1	0.001	0.256	1
chr10	28545591	28546155	1.86	0.0262	chr10	28545181	28546938	-	0.954	0.002	1.068	0.002	0.113	1
chr10	28581882	28582854	2.15	0.00106	chr10	28581393	28582514	-	0.913	0.001	0.644	0.061	-0.269	1
chr10	28752452	28753529	3.42	4.62e-08	chr10	28753304	28753822	+	3.306	0	2.409	0	-0.896	1
chr10	28784708	28786399	1.91	3.11e-06	chr10	28783651	28788334	+	0.607	0.002	0.603	0.006	-0.004	1
chr10	28788894	28789539	2.08	0.00102	chr10	28789719	28792237	-	0.651	0.007	0.408	0.277	-0.243	1
chr10	29911187	29911871	2.96	0.000824	chr10	29909036	29910034	+	1.007	0.004	1.794	0	0.787	1
chr10	35415183	35415552	3.19	0.0333	chr10	35416631	35418311	+	1.168	0	0.714	0.052	-0.453	1
chr10	35415571	35416348	3.09	2.66e-05	chr10	35416631	35418311	+	1.168	0	0.714	0.052	-0.453	1
chr10	37471552	37471856	3.65	0.00374	chr10	37471004	37471664	-	1.311	0	1.217	0.002	-0.095	1
chr10	38298975	38300641	3.44	0.0307	chr10	38300225	38300705	-	2.223	0	2.069	0	-0.155	1
chr10	38382780	38384219	1.6	0.00156	chr10	38381215	38382649	-	0.837	0	0.605	0.006	-0.232	1
chr10	42862575	42862903	2.43	0.011	chr10	42862273	42862900	+	2.023	0	2.432	0	0.409	1
chr10	42863024	42863620	1.7	0.0188	chr10	42862273	42862900	+	2.023	0	2.432	0	0.409	1
chr10	43039143	43040082	1.62	0.00439	chr10	43035695	43039766	+	0.675	0	0.046	0.927	-0.629	1
chr10	43047695	43048659	2.53	0.000166	chr10	43044558	43046784	+	0.991	0	0.587	0.037	-0.404	1
chr10	43136185	43136736	2.02	0.0157	chr10	43135552	43135947	-	1.548	0	0.956	0.04	-0.592	1
chr10	43277247	43278890	3.41	4.06e-13	chr10	43277407	43277702	+	1.923	0	2.539	0	0.615	1
chr10	43589015	43589699	1.68	0.0178	chr10	43586834	43587579	-	1.064	0	1.859	0	0.795	1
chr10	43600787	43601490	1.63	0.0123	chr10	43599631	43600137	-	0.938	0.024	1.517	0.001	0.579	1
chr10	43857130	43857612	4.15	0.000514	chr10	43858637	43858977	-	1.032	0.001	1.068	0.002	0.036	1
chr10	43857668	43858481	2.19	0.000228	chr10	43858637	43858977	-	1.032	0.001	1.068	0.002	0.036	1
chr10	43858819	43859494	2.99	0.00171	chr10	43858637	43858977	-	1.032	0.001	1.068	0.002	0.036	1
chr10	43891023	43893292	1.38	1.63e-05	chr10	43874691	43889685	+	1.297	0	1.467	0	0.17	1
chr10	43893536	43893816	3.44	0.00683	chr10	43893338	43898426	+	1.251	0	1.268	0	0.017	1
chr10	43900981	43905411	2.36	5.94e-13	chr10	43903031	43907517	-	0.717	0	0.731	0	0.014	1
chr10	43905460	43905957	2.27	0.0162	chr10	43903031	43907517	-	0.717	0	0.731	0	0.014	1
chr10	43915857	43916705	1.91	0.00701	chr10	43914987	43915640	+	0.978	0.003	1.741	0	0.763	1
chr10	43950395	43952006	2.5	1.41e-06	chr10	43952562	43953918	-	1.181	0	0.853	0.001	-0.328	1
chr10	44064297	44065903	2.84	2.11e-09	chr10	44063391	44067723	+	0.816	0	1.025	0	0.209	1
chr10	44068843	44070807	1.91	3.65e-06	chr10	44063391	44067723	+	0.816	0	1.025	0	0.209	1
chr10	44078744	44080142	2.62	2.25e-07	chr10	44068733	44079389	+	1.083	0	0.948	0	-0.135	1
chr10	44100367	44102712	1.61	0.00112	chr10	44102413	44104637	-	0.649	0.007	0.841	0.001	0.192	1
chr10	44273533	44275104	2.78	1.07e-07	chr10	44272679	44274503	+	0.653	0.017	0.797	0.01	0.144	1
chr10	44877678	44878137	2.38	0.0253	chr10	44877031	44877538	+	1.118	0	1.152	0	0.034	1
chr10	44878327	44881089	2.04	2.83e-08	chr10	44877031	44877538	+	1.118	0	1.152	0	0.034	1
chr10	44974577	44975192	1.79	0.00924	chr10	44975080	44977440	-	1.005	0	0.468	0.173	-0.537	1
chr10	44975921	44976865	2.09	0.00922	chr10	44975080	44977440	-	1.005	0	0.468	0.173	-0.537	1
chr10	45454398	45455570	1.17	0.0115	chr10	45448410	45453529	+	0.724	0	1.086	0	0.362	1
chr10	46142001	46142877	2.09	0.00253	chr10	46141854	46143035	+	0.983	0	0.902	0.004	-0.081	1
chr10	46959571	46961881	2.75	1.46e-12	chr10	46962494	46963331	+	1.092	0	1.086	0	-0.007	1
chr10	46962301	46962747	1.68	0.018	chr10	46962494	46963331	+	1.092	0	1.086	0	-0.007	1
chr10	46969355	46969725	3.08	0.00181	chr10	46968900	46969208	+	1.378	0	1.094	0.015	-0.284	1
chr10	47120002	47120373	3.36	0.000199	chr10	47120128	47121323	+	1.33	0	0.877	0	-0.454	1
chr10	47147191	47147437	4.22	0.00309	chr10	47147106	47147739	+	1.582	0	1.965	0	0.384	1
chr10	47655668	47656583	2.11	0.00374	chr10	47655168	47657117	-	1.116	0	0.866	0.003	-0.25	1
chr10	47727361	47728267	2.25	0.00114	chr10	47726883	47727586	-	1.312	0	1.197	0	-0.115	1
chr10	48277473	48278370	2.49	0.00217	chr10	48278308	48279028	-	1.346	0	1.033	0.029	-0.314	1
chr10	48331616	48332788	2.09	0.00174	chr10	48330433	48331799	+	0.82	0	1.113	0	0.293	1
chr10	49219030	49219723	1.85	0.0317	chr10	49220461	49221023	+	0.613	0.039	0.858	0.006	0.245	1
chr10	49219768	49220871	2.08	3.51e-05	chr10	49220461	49221023	+	0.613	0.039	0.858	0.006	0.245	1
chr10	49459455	49460251	1.88	0.00768	chr10	49458208	49461196	+	1.055	0	0.934	0	-0.121	1
chr10	49513990	49515381	2.55	5.7e-09	chr10	49511556	49513682	+	0.684	0.013	0.468	0.234	-0.216	1
chr10	51622747	51623749	4.42	1.13e-07	chr10	51621511	51627635	-	1.446	0	1.291	0	-0.154	1
chr10	51767346	51768262	2.8	1.35e-07	chr10	51763948	51767423	-	1.324	0	1.013	0	-0.311	1
chr10	51772255	51772889	1.89	0.027	chr10	51769995	51773057	-	0.609	0.001	0.546	0.01	-0.063	1
chr10	52336543	52337035	2.67	0.0144	chr10	52338387	52339216	+	1.289	0.001	1.104	0.009	-0.184	1
chr10	52339392	52340424	2.49	4.13e-07	chr10	52338387	52339216	+	1.289	0.001	1.104	0.009	-0.184	1
chr10	53442787	53443058	2.78	0.0145	chr10	53442866	53443335	-	1.059	0.005	1.085	0.023	0.025	1
chr10	54212286	54213134	2.67	0.00246	chr10	54212724	54213114	+	1.619	0.001	3.108	0	1.489	1
chr10	55646191	55647111	1.68	0.0125	chr10	55646119	55646434	+	1.121	0.001	2.221	0	1.101	1
chr10	57391149	57391551	2.93	0.0147	chr10	57391272	57391667	+	1.813	0	1.525	0	-0.288	1
chr10	58120739	58121596	1.97	0.013	chr10	58114694	58120085	+	0.881	0	0.973	0	0.092	1
chr10	60015753	60016436	4.63	3e-06	chr10	60015143	60015569	+	1.534	0	1.615	0	0.08	1
chr10	60060284	60061318	2.91	1.59e-05	chr10	60053488	60059434	-	0.932	0	1.062	0	0.13	1
chr10	61082655	61083579	2.48	0.000142	chr10	61080457	61082641	+	1.278	0	0.982	0	-0.296	1
chr10	61665174	61668652	3.09	1.05e-11	chr10	61667001	61667533	-	2.423	0	2.142	0	-0.281	1
chr10	62537783	62538961	4.28	2.68e-07	chr10	62537038	62538275	-	1.003	0	1.131	0	0.128	1
chr10	63030737	63032144	1.91	0.000635	chr10	63029990	63031731	-	0.979	0	1.035	0	0.056	1
chr10	63659720	63660896	1.2	0.0342	chr10	63661536	63662806	+	0.693	0.002	0.514	0.074	-0.179	1
chr10	63660994	63663636	2.25	6.44e-08	chr10	63661536	63662806	+	0.693	0.002	0.514	0.074	-0.179	1
chr10	63853511	63854183	2.75	0.000769	chr10	63853157	63853722	+	0.936	0	0.695	0.025	-0.24	1
chr10	64563808	64565827	1.27	0.0025	chr10	64562459	64563296	-	1.886	0	1.34	0	-0.546	1
chr10	65027413	65028219	1.85	0.0228	chr10	65027818	65028428	-	1.245	0	1.462	0	0.217	1
chr10	65028426	65029342	3.14	2.94e-06	chr10	65027818	65028428	-	1.245	0	1.462	0	0.217	1
chr10	65224611	65226360	3.21	4.36e-09	chr10	65224327	65224730	-	1.059	0.004	1.442	0.001	0.383	1
chr10	65283414	65283655	3.05	0.0497	chr10	65282230	65284898	-	1.624	0	1.201	0	-0.423	1
chr10	65321981	65323096	1.19	0.0115	chr10	65320677	65322474	-	1.134	0	1.1	0	-0.034	1
chr10	65471024	65472815	2.03	0.000386	chr10	65469508	65470257	-	1.501	0	1.524	0	0.023	1
chr10	65631918	65632210	2.37	0.0292	chr10	65631596	65632156	-	2.323	0	1.84	0	-0.482	1
chr10	70088627	70089438	3.37	5.41e-06	chr10	70090386	70095557	-	1.628	0	1.428	0	-0.2	1
chr10	70090520	70093167	4.72	3e-19	chr10	70090386	70095557	-	1.628	0	1.428	0	-0.2	1
chr10	70166092	70167524	3	4.51e-09	chr10	70164794	70166135	-	0.752	0.001	0.783	0.002	0.031	1
chr10	70167597	70168081	2.43	0.038	chr10	70164794	70166135	-	0.752	0.001	0.783	0.002	0.031	1
chr10	70289548	70290752	1.96	0.000601	chr10	70290291	70290666	-	1.276	0.002	0.996	0.053	-0.28	1
chr10	70715505	70716632	2.69	1.17e-06	chr10	70706138	70715476	-	0.853	0	0.76	0	-0.093	1
chr10	70883196	70884881	3.72	2.28e-12	chr10	70886037	70886783	-	1.405	0	0.875	0.033	-0.529	1
chr10	71213477	71214124	2.45	0.00658	chr10	71213961	71215472	-	1.882	0	1.612	0	-0.269	1
chr10	71267310	71267825	2.43	0.028	chr10	71267903	71268471	-	1.533	0	1.531	0	-0.002	1
chr10	71840765	71841658	1.61	0.0476	chr10	71839742	71842818	-	1.123	0	1.261	0	0.138	1
chr10	73975538	73976145	1.59	0.0226	chr10	73975159	73975853	-	1.419	0.001	0.895	0.124	-0.524	1
chr10	75006274	75007562	1.53	0.00433	chr10	75005107	75005441	-	1.431	0.001	1.575	0.002	0.144	1
chr10	75254804	75255972	3.17	4.68e-07	chr10	75255762	75258465	-	1.398	0	1.403	0	0.006	1
chr10	75361063	75362061	3.58	2.9e-07	chr10	75360761	75364204	-	1.485	0	1.325	0	-0.159	1
chr10	75385037	75386243	3.25	2.19e-06	chr10	75386200	75387056	-	0.953	0	1.282	0	0.33	1
chr10	75435989	75437011	2.46	0.000188	chr10	75435475	75436418	-	0.954	0	1.141	0	0.187	1
chr10	75545058	75546520	2.65	3.99e-08	chr10	75545938	75546849	+	0.722	0.043	0.872	0.017	0.149	1
chr10	75909844	75912010	5.26	1.43e-17	chr10	75908381	75910209	+	1.484	0	1.394	0	-0.091	1
chr10	76583293	76587283	2.2	8.44e-18	chr10	76585781	76589178	-	0.614	0	0.508	0.01	-0.107	1
chr10	76587318	76587724	3.33	0.00409	chr10	76585781	76589178	-	0.614	0	0.508	0.01	-0.107	1
chr10	76587921	76588262	3.72	0.0111	chr10	76585781	76589178	-	0.614	0	0.508	0.01	-0.107	1
chr10	76969817	76971298	2.64	5.53e-10	chr10	76966387	76969323	-	0.752	0	0.35	0.202	-0.403	1
chr10	76992638	76993647	2.58	3.28e-05	chr10	76987095	76993390	+	0.956	0	0.856	0	-0.099	1
chr10	76993710	76996500	2.06	1.99e-08	chr10	76995878	77003170	+	0.84	0	0.79	0	-0.05	1
chr10	77022345	77023183	2.4	9.4e-06	chr10	77023036	77023546	-	1.253	0	1.995	0	0.742	1
chr10	77162927	77163554	2.59	0.00683	chr10	77162141	77165975	-	0.918	0	1.2	0	0.282	1
chr10	78954768	78955639	1.38	0.0442	chr10	78954559	78955561	+	1.289	0	1.262	0	-0.027	1
chr10	78992804	78993723	2.81	0.000149	chr10	78992372	78992817	+	1.609	0	1.619	0	0.01	1
chr10	79091098	79092412	1.59	0.00373	chr10	79092878	79095161	+	0.58	0.011	0.873	0	0.292	1
chr10	79136513	79137883	2.26	0.000886	chr10	79139028	79140500	+	0.881	0.001	0.884	0.005	0.003	1
chr10	79137962	79138978	4.58	3.04e-06	chr10	79139028	79140500	+	0.881	0.001	0.884	0.005	0.003	1
chr10	79158982	79160845	1.61	0.000272	chr10	79157585	79158107	+	1.866	0	2.064	0	0.199	1
chr10	79165366	79165805	1.91	0.0158	chr10	79164047	79165238	+	1.239	0	0.402	0.485	-0.837	1
chr10	79166325	79167238	1.84	0.0258	chr10	79164047	79165238	+	1.239	0	0.402	0.485	-0.837	1
chr10	79169011	79170746	3.35	0.0185	chr10	79170527	79174525	+	0.978	0	0.744	0.002	-0.235	1
chr10	79173232	79174354	2.42	7.6e-06	chr10	79170527	79174525	+	0.978	0	0.744	0.002	-0.235	1
chr10	79174676	79175694	1.93	0.00193	chr10	79170527	79174525	+	0.978	0	0.744	0.002	-0.235	1
chr10	79266648	79267675	3.14	1.81e-05	chr10	79267854	79269219	+	1.482	0	1.577	0	0.095	1
chr10	79316690	79317546	2.41	0.000476	chr10	79317183	79317741	+	0.89	0.018	1.489	0	0.598	1
chr10	79366355	79368002	2.21	2.66e-06	chr10	79367527	79368104	+	1.099	0.001	1.07	0.02	-0.029	1
chr10	79604463	79605445	1.59	0.00362	chr10	79604310	79605995	-	0.781	0	0.648	0.004	-0.132	1
chr10	79606650	79607079	2.77	0.0129	chr10	79604310	79605995	-	0.781	0	0.648	0.004	-0.132	1
chr10	79616079	79618026	3.2	2.18e-12	chr10	79618591	79620389	+	1.122	0	0.701	0.034	-0.421	1
chr10	79618562	79620623	2.72	9.78e-11	chr10	79618591	79620389	+	1.122	0	0.701	0.034	-0.421	1
chr10	79620938	79622248	2.02	0.00182	chr10	79618591	79620389	+	1.122	0	0.701	0.034	-0.421	1
chr10	79624978	79626127	1.18	0.00452	chr10	79623029	79623882	+	1.575	0	0.952	0.083	-0.623	1
chr10	79626492	79627723	1.25	0.0104	chr10	79627848	79628503	+	1.86	0	1.122	0.031	-0.738	1
chr10	79629414	79631631	2.94	9.75e-14	chr10	79627848	79628503	+	1.86	0	1.122	0.031	-0.738	1
chr10	79631717	79634129	2.52	1.9e-10	chr10	79629729	79633208	+	1.639	0	1.298	0	-0.341	1
chr10	79637387	79637858	3.07	0.00225	chr10	79635589	79636733	+	1.323	0	1.017	0.001	-0.306	1
chr10	79637891	79638595	3.08	0.00097	chr10	79635589	79636733	+	1.323	0	1.017	0.001	-0.306	1
chr10	79640294	79640706	2.76	0.0139	chr10	79640474	79642796	+	1.257	0	1.054	0	-0.203	1
chr10	79646577	79650252	3.03	2.46e-24	chr10	79649059	79649927	-	0.826	0.006	0.615	0.129	-0.211	1
chr10	79650508	79650953	4.16	0.00472	chr10	79649059	79649927	-	0.826	0.006	0.615	0.129	-0.211	1
chr10	79651251	79652254	1.84	0.00419	chr10	79649059	79649927	-	0.826	0.006	0.615	0.129	-0.211	1
chr10	79652613	79653166	2.39	0.0155	chr10	79647031	79655108	+	0.746	0	0.593	0.002	-0.153	1
chr10	79657914	79659378	0.85	0.036	chr10	79659316	79660523	+	1.072	0.001	1.148	0.004	0.076	1
chr10	79659875	79660382	2.19	0.0381	chr10	79659316	79660523	+	1.072	0.001	1.148	0.004	0.076	1
chr10	79667754	79668490	1.96	0.0494	chr10	79666148	79668959	+	1.978	0	1.661	0	-0.317	1
chr10	79732466	79732928	3	0.0107	chr10	79733651	79734170	+	1.484	0	2.064	0	0.581	1
chr10	79788864	79789636	3.43	1.74e-05	chr10	79790776	79797328	-	1.434	0	1.519	0	0.085	1
chr10	79793131	79794231	3.43	8.33e-08	chr10	79790776	79797328	-	1.434	0	1.519	0	0.085	1
chr10	80690165	80691307	2.35	0.000548	chr10	80690309	80690997	+	1.444	0	1.259	0.001	-0.185	1
chr10	80691709	80693692	1.1	0.00138	chr10	80690309	80690997	+	1.444	0	1.259	0.001	-0.185	1
chr10	80732647	80734645	4.74	1.2e-14	chr10	80733936	80736765	+	1.805	0	1.648	0	-0.157	1
chr10	80737204	80737914	1.84	0.0163	chr10	80733936	80736765	+	1.805	0	1.648	0	-0.157	1
chr10	80828234	80832541	1.11	0.000108	chr10	80830951	80832252	-	1.378	0	0.952	0.011	-0.427	1
chr10	80853299	80854467	3.25	3.5e-08	chr10	80851893	80853359	-	0.968	0	0.888	0.004	-0.08	1
chr10	80854531	80856032	2.03	1.85e-07	chr10	80851893	80853359	-	0.968	0	0.888	0.004	-0.08	1
chr10	80861746	80862412	3.44	0.000221	chr10	80854393	80862291	-	0.919	0	1.12	0	0.2	1
chr10	80863318	80863867	2.71	0.00494	chr10	80864263	80866034	-	0.952	0	0.966	0.002	0.014	1
chr10	80864715	80865407	1.7	0.0106	chr10	80864263	80866034	-	0.952	0	0.966	0.002	0.014	1
chr10	80915453	80919015	2.11	2.38e-11	chr10	80915554	80917123	-	1.088	0.001	1.12	0.005	0.031	1
chr10	80922193	80923093	2.6	3.7e-05	chr10	80923641	80924235	-	1.181	0.002	0.988	0.027	-0.193	1
chr10	80997609	81000396	2.79	9.79e-20	chr10	80997808	80998378	-	1.334	0.001	0.885	0.165	-0.449	1
chr10	81000931	81003149	1.18	0.00344	chr10	80999671	81000772	-	1.121	0.002	0.6	0.259	-0.521	1
chr10	81010726	81012310	1.04	0.0264	chr10	81012604	81013855	-	1.211	0	1.25	0.002	0.039	1
chr10	81020872	81021181	2.97	0.012	chr10	81017769	81021169	-	1.058	0	1.091	0	0.033	1
chr10	81585443	81585845	2.43	0.0168	chr10	81587171	81587797	+	0.93	0.003	0.867	0.011	-0.063	1
chr10	81585928	81587016	1.79	0.00209	chr10	81587171	81587797	+	0.93	0.003	0.867	0.011	-0.063	1
chr10	81838541	81839063	3.38	4.18e-05	chr10	81836728	81838016	+	0.624	0.041	0.513	0.273	-0.111	1
chr10	82167467	82168896	2.64	7.1e-05	chr10	82166588	82167579	+	1.114	0	1.053	0.001	-0.061	1
chr10	82723043	82729401	2.86	3.84e-23	chr10	82720798	82733588	-	0.786	0	0.53	0	-0.256	1
chr10	82729638	82730767	3.55	4.32e-05	chr10	82720798	82733588	-	0.786	0	0.53	0	-0.256	1
chr10	82730904	82731951	3.81	5.68e-13	chr10	82720798	82733588	-	0.786	0	0.53	0	-0.256	1
chr10	82766842	82768555	1.84	1.3e-06	chr10	82768075	82768992	-	1.289	0	0.612	0.142	-0.677	1
chr10	82780866	82781890	2.47	0.000974	chr10	82782298	82783462	-	0.706	0.019	0.289	0.592	-0.417	1
chr10	84109395	84110050	2.16	0.0198	chr10	84107105	84109394	+	0.929	0	0.568	0.014	-0.361	1
chr10	88726194	88729477	2.73	8.32e-14	chr10	88725940	88726435	-	1.147	0.002	0.494	0.437	-0.653	1
chr10	88729478	88731531	2.89	3.53e-12	chr10	88732223	88732650	-	1.689	0	1.539	0.003	-0.15	1
chr10	88767968	88769314	3.2	3.94e-07	chr10	88769759	88770660	+	1.097	0	1.139	0	0.041	1
chr10	88782088	88782480	4.43	0.00179	chr10	88782628	88784270	-	0.991	0	0.911	0.001	-0.08	1
chr10	88851141	88851745	2.67	0.0051	chr10	88851238	88853839	+	0.627	0.004	0.446	0.141	-0.181	1
chr10	88851978	88856044	2.66	3.03e-20	chr10	88855820	88858494	-	1.051	0	0.863	0	-0.188	1
chr10	88962457	88965259	3.17	2.21e-23	chr10	88962692	88973243	-	1.217	0	1.12	0	-0.097	1
chr10	88965338	88966012	2.87	0.000626	chr10	88962692	88973243	-	1.217	0	1.12	0	-0.097	1
chr10	88966802	88967168	3.22	0.00139	chr10	88962692	88973243	-	1.217	0	1.12	0	-0.097	1
chr10	88973145	88973673	2.82	0.00457	chr10	88972618	88975439	+	1.489	0	1.665	0	0.176	1
chr10	89100930	89101519	2.67	0.00397	chr10	89100497	89101663	+	0.932	0.001	1.057	0.001	0.125	1
chr10	89101708	89103199	2.86	1.6e-08	chr10	89100497	89101663	+	0.932	0.001	1.057	0.001	0.125	1
chr10	89378342	89379200	2.44	3.99e-05	chr10	89379145	89379624	-	0.904	0.003	1.003	0.002	0.099	1
chr10	89379353	89380076	2.32	0.000182	chr10	89379145	89379624	-	0.904	0.003	1.003	0.002	0.099	1
chr10	89381842	89382960	3.3	0.000125	chr10	89381167	89381789	+	1.88	0	1.821	0	-0.059	1
chr10	89453893	89454387	2.7	0.00399	chr10	89454001	89454965	-	1.613	0	1.203	0.003	-0.41	1
chr10	90639507	90640983	3.1	1.14e-09	chr10	90638770	90641325	-	1.09	0	0.856	0.003	-0.234	1
chr10	90709953	90710493	3.2	0.00738	chr10	90711049	90711511	-	0.965	0.01	1.131	0.007	0.166	1
chr10	90710717	90712416	2.25	2.28e-06	chr10	90711049	90711511	-	0.965	0.01	1.131	0.007	0.166	1
chr10	90749943	90751488	3.97	0.0156	chr10	90752793	90753109	+	1.38	0.001	1.506	0.005	0.126	1
chr10	91061481	91061906	1.67	0.0438	chr10	91061454	91061946	-	1.005	0.011	0.585	0.315	-0.42	1
chr10	91968025	91969051	3.12	9.6e-05	chr10	91968660	91969441	-	2.166	0	1.891	0	-0.275	1
chr10	93504716	93505088	2.65	0.0323	chr10	93505270	93512291	-	0.837	0	0.724	0	-0.113	1
chr10	93557630	93559182	2.25	6.84e-06	chr10	93557114	93561437	-	0.858	0	0.553	0.02	-0.305	1
chr10	93691157	93692119	1.74	0.0036	chr10	93691979	93697102	-	0.674	0	0.408	0.111	-0.266	1
chr10	93881464	93885742	1.8	5.68e-11	chr10	93883598	93885592	+	0.791	0.013	0.971	0.003	0.18	1
chr10	93998354	94000938	2.38	1.14e-05	chr10	93998361	94000868	-	1.333	0	0.77	0.002	-0.563	1
chr10	94049732	94052068	1.06	0.00168	chr10	94053295	94053625	-	2.246	0	2.083	0	-0.163	1
chr10	94332281	94334561	1.11	0.00346	chr10	94335052	94336242	-	1.201	0	0.866	0.02	-0.335	1
chr10	94350392	94352100	2.01	1.82e-05	chr10	94350754	94351187	+	1.952	0	1.393	0.003	-0.559	1
chr10	94352218	94353450	2.08	0.0129	chr10	94350754	94351187	+	1.952	0	1.393	0.003	-0.559	1
chr10	94449303	94450504	1.24	0.02	chr10	94451749	94452346	-	0.896	0.025	0.385	0.615	-0.512	1
chr10	95177196	95177754	3.09	0.00833	chr10	95174224	95176559	+	1.537	0	1.215	0	-0.321	1
chr10	95190970	95191497	4.39	0.00188	chr10	95183981	95191604	+	0.992	0	1.045	0	0.053	1
chr10	95196296	95199825	2.64	2.34e-19	chr10	95200864	95203397	+	1.001	0	0.721	0.001	-0.28	1
chr10	95199927	95201322	2.48	1.5e-07	chr10	95200864	95203397	+	1.001	0	0.721	0.001	-0.28	1
chr10	95203929	95206813	2.12	5.94e-09	chr10	95200864	95203397	+	1.001	0	0.721	0.001	-0.28	1
chr10	95218311	95219166	2.88	0.000303	chr10	95217272	95217860	+	1.179	0.001	0.851	0.052	-0.328	1
chr10	95220928	95222155	2.71	0.000796	chr10	95222893	95225502	+	0.894	0	1.194	0	0.3	1
chr10	95223567	95224385	2.84	0.000599	chr10	95222893	95225502	+	0.894	0	1.194	0	0.3	1
chr10	95224903	95226793	2.78	9.16e-14	chr10	95222893	95225502	+	0.894	0	1.194	0	0.3	1
chr10	95227569	95229951	2.37	8.94e-11	chr10	95229473	95231385	+	1.311	0	0.953	0	-0.359	1
chr10	95230230	95231303	1.77	0.00428	chr10	95229473	95231385	+	1.311	0	0.953	0	-0.359	1
chr10	95235333	95236008	2.71	0.00639	chr10	95234086	95236216	+	1.225	0	1.023	0	-0.202	1
chr10	95240182	95242454	3.21	2.16e-14	chr10	95239961	95244230	+	1.302	0	1.177	0	-0.124	1
chr10	95255469	95257008	1.27	0.0074	chr10	95256823	95259929	-	1.304	0	1.256	0	-0.049	1
chr10	95330617	95331432	2.28	0.0016	chr10	95329849	95330378	-	1.114	0.002	1.57	0.001	0.455	1
chr10	95504809	95505459	2.34	0.00444	chr10	95504848	95507959	-	0.846	0	0.765	0.001	-0.081	1
chr10	95506574	95507413	2.18	0.00107	chr10	95504848	95507959	-	0.846	0	0.765	0.001	-0.081	1
chr10	95508785	95510773	1.84	3.59e-06	chr10	95504848	95507959	-	0.846	0	0.765	0.001	-0.081	1
chr10	95574860	95575285	2.97	0.013	chr10	95575436	95576616	-	1.116	0	0.784	0.016	-0.332	1
chr10	95575422	95576063	3.73	0.000775	chr10	95575436	95576616	-	1.116	0	0.784	0.016	-0.332	1
chr10	95577782	95578261	2.32	0.0186	chr10	95575436	95576616	-	1.116	0	0.784	0.016	-0.332	1
chr10	95653278	95654339	1.55	0.00857	chr10	95653093	95653548	-	1.289	0.001	1.564	0.001	0.275	1
chr10	95751535	95752206	1.43	0.0387	chr10	95752557	95753119	-	1.24	0.003	0.493	0.48	-0.746	1
chr10	95753663	95756372	3.83	5.5e-23	chr10	95752557	95753119	-	1.24	0.003	0.493	0.48	-0.746	1
chr10	95786602	95787493	3.55	6.35e-12	chr10	95787375	95787864	-	1.438	0	1.491	0	0.053	1
chr10	95795568	95797574	2.48	3.78e-09	chr10	95796542	95797042	-	1.763	0	1.604	0.001	-0.159	1
chr10	95845239	95846411	2.5	0.00014	chr10	95847118	95847371	-	2.193	0	2.329	0	0.136	1
chr10	95848738	95849235	2.75	0.00425	chr10	95847118	95847371	-	2.193	0	2.329	0	0.136	1
chr10	96161697	96163974	1.63	5.71e-06	chr10	96163578	96165074	-	1.313	0	1.399	0	0.085	1
chr10	96164401	96164887	2.86	0.00336	chr10	96163578	96165074	-	1.313	0	1.399	0	0.085	1
chr10	96304335	96305138	2.97	0.00108	chr10	96303475	96306872	-	1.063	0	0.71	0.013	-0.353	1
chr10	96305218	96306120	5.37	3.94e-05	chr10	96303475	96306872	-	1.063	0	0.71	0.013	-0.353	1
chr10	97226958	97227627	1.57	0.0353	chr10	97227360	97227664	+	2.36	0	2.283	0	-0.077	1
chr10	97413200	97414165	2.72	0.000329	chr10	97413252	97414587	+	1.522	0	1.533	0	0.011	1
chr10	97655987	97656621	2.61	7.28e-05	chr10	97652275	97666416	+	0.937	0	0.65	0	-0.287	1
chr10	97666845	97668177	0.96	0.0218	chr10	97663462	97665817	-	1.061	0	1.245	0	0.184	1
chr10	97878327	97879385	2.58	8.03e-06	chr10	97876586	97879208	-	0.864	0	1.024	0	0.16	1
chr10	98029126	98030075	3	0.000101	chr10	98030270	98032898	-	0.805	0	0.53	0.036	-0.275	1
chr10	98030716	98033340	2.48	4.49e-11	chr10	98030270	98032898	-	0.805	0	0.53	0.036	-0.275	1
chr10	98035593	98036640	1.65	0.0201	chr10	98035086	98035509	-	1.013	0	0.503	0.19	-0.51	1
chr10	98591510	98593829	2.25	1.27e-10	chr10	98590982	98591602	+	0.907	0.006	1.346	0	0.44	1
chr10	98623275	98624602	2.51	1.63e-12	chr10	98625567	98625927	-	2.133	0	1.731	0.001	-0.402	1
chr10	98625307	98626094	1.92	0.0176	chr10	98625567	98625927	-	2.133	0	1.731	0.001	-0.402	1
chr10	98956741	98957277	3.43	0.000537	chr10	98957597	98958099	-	1.281	0	1.471	0	0.19	1
chr10	99076991	99078202	1.57	0.0124	chr10	99075903	99078881	-	1.184	0	1.214	0	0.031	1
chr10	99078404	99079516	3.37	3.37e-09	chr10	99075903	99078881	-	1.184	0	1.214	0	0.031	1
chr10	99079585	99080287	1.66	0.0339	chr10	99075903	99078881	-	1.184	0	1.214	0	0.031	1
chr10	99086909	99088539	2.47	1.8e-05	chr10	99084859	99090822	-	1.246	0	1.052	0	-0.194	1
chr10	99093981	99095211	3.62	0.0297	chr10	99095207	99096225	+	1.217	0	1.79	0	0.573	1
chr10	99096392	99097885	2.85	2.42e-09	chr10	99095207	99096225	+	1.217	0	1.79	0	0.573	1
chr10	99160653	99161417	3.65	0.000338	chr10	99161718	99171280	-	0.927	0	0.733	0	-0.193	1
chr10	99165675	99166251	2.44	0.0284	chr10	99167722	99169730	+	1.257	0	1.533	0	0.276	1
chr10	99167104	99167764	1.64	0.0415	chr10	99167722	99169730	+	1.257	0	1.533	0	0.276	1
chr10	99185305	99187021	1.98	0.0014	chr10	99182671	99187822	-	0.893	0	0.597	0.001	-0.296	1
chr10	99205340	99206511	5.35	4.05e-09	chr10	99207635	99207911	-	2.009	0	1.534	0.002	-0.475	1
chr10	99206971	99208810	2.5	3.58e-12	chr10	99207635	99207911	-	2.009	0	1.534	0.002	-0.475	1
chr10	99210511	99210850	2.3	0.0349	chr10	99209327	99218229	+	0.588	0	0.453	0.004	-0.135	1
chr10	99309380	99310177	1.73	0.0144	chr10	99311069	99311460	-	1.476	0	1.982	0	0.507	1
chr10	99331938	99332763	1.34	0.0342	chr10	99333307	99336311	-	0.591	0.019	0.621	0.026	0.031	1
chr10	99334023	99335410	2.4	1.4e-09	chr10	99333307	99336311	-	0.591	0.019	0.621	0.026	0.031	1
chr10	99335596	99336198	2.78	0.00922	chr10	99333307	99336311	-	0.591	0.019	0.621	0.026	0.031	1
chr10	99392384	99393991	2.15	7.06e-05	chr10	99391198	99392428	-	1.772	0	1.737	0	-0.034	1
chr10	99399903	99401357	1.31	0.0111	chr10	99399825	99400170	-	1.358	0	1.409	0	0.051	1
chr10	99608764	99609844	4.57	1.12e-09	chr10	99608026	99610814	+	1.483	0	1.351	0	-0.132	1
chr10	100174273	100175465	0.74	0.04	chr10	100172859	100176399	+	1.073	0	0.988	0	-0.085	1
chr10	100206482	100206953	1.97	0.00875	chr10	100207165	100212121	+	0.949	0	0.968	0	0.019	1
chr10	100240731	100242708	1.38	0.00129	chr10	100243693	100244314	+	1.654	0	1.954	0	0.299	1
chr10	100253655	100254738	2.16	0.000311	chr10	100251604	100256202	+	0.695	0	0.318	0.232	-0.377	1
chr10	101154079	101155343	1.75	0.00686	chr10	101152576	101153664	+	0.702	0.029	0.36	0.467	-0.341	1
chr10	101155527	101156131	4.07	0.000117	chr10	101155155	101157253	+	0.851	0.001	0.76	0.017	-0.092	1
chr10	101187166	101187510	3.4	0.0248	chr10	101180873	101192056	+	0.845	0	0.853	0	0.008	1
chr10	101189925	101191518	3.21	5.6e-10	chr10	101180873	101192056	+	0.845	0	0.853	0	0.008	1
chr10	101376835	101377288	2.09	0.0487	chr10	101374762	101375643	+	0.733	0.032	0.559	0.233	-0.174	1
chr10	101379851	101380421	1.86	0.0163	chr10	101378134	101379624	+	0.693	0.015	0.733	0.03	0.04	1
chr10	101380494	101382201	2.44	2.48e-08	chr10	101378134	101379624	+	0.693	0.015	0.733	0.03	0.04	1
chr10	101491618	101492720	2.1	6.54e-06	chr10	101488826	101491470	+	0.885	0.004	0.564	0.185	-0.32	1
chr10	101539252	101539857	2.26	0.00389	chr10	101536746	101541432	+	1.09	0	1.287	0	0.197	1
chr10	101803325	101803819	3.65	0.00374	chr10	101803870	101804657	+	1.768	0	2.323	0	0.555	1
chr10	101945196	101946771	3.3	3.61e-09	chr10	101942159	101946702	+	2.008	0	1.675	0	-0.333	1
chr10	101988514	101989661	3.72	4e-07	chr10	101985584	101994033	+	1.197	0	1.126	0	-0.072	1
chr10	102026776	102027792	2.85	8.28e-05	chr10	102025747	102026878	+	1.023	0	0.826	0.004	-0.197	1
chr10	102028051	102028360	3.81	0.00924	chr10	102025747	102026878	+	1.023	0	0.826	0.004	-0.197	1
chr10	102100814	102102532	2.06	1.63e-05	chr10	102102718	102104815	+	0.942	0	1.125	0	0.183	1
chr10	102105214	102107168	2.37	5.93e-10	chr10	102102718	102104815	+	0.942	0	1.125	0	0.183	1
chr10	102130212	102131898	1.99	4.82e-05	chr10	102129566	102133476	+	0.997	0	0.654	0.012	-0.343	1
chr10	102132524	102134386	3	1.19e-14	chr10	102133622	102135390	-	1.218	0	1.156	0	-0.062	1
chr10	102134455	102135326	2.36	0.00271	chr10	102133622	102135390	-	1.218	0	1.156	0	-0.062	1
chr10	102241565	102242770	1.28	0.025	chr10	102240304	102240874	-	1.384	0	0.922	0.029	-0.462	1
chr10	102288815	102290120	1.69	0.000962	chr10	102286977	102293424	+	1.091	0	1.237	0	0.146	1
chr10	102295270	102296170	1.79	0.0049	chr10	102294107	102296455	-	0.859	0	0.736	0.011	-0.123	1
chr10	102746825	102747148	2.03	0.0261	chr10	102747106	102754039	-	1.134	0	1.011	0	-0.123	1
chr10	102747224	102747885	1.81	0.00413	chr10	102747106	102754039	-	1.134	0	1.011	0	-0.123	1
chr10	102756343	102759667	2.17	6.67e-10	chr10	102757598	102759057	-	1.426	0	1.137	0.006	-0.289	1
chr10	102802104	102803551	1.66	0.000205	chr10	102799524	102806560	+	1.733	0	1.6	0	-0.133	1
chr10	102816445	102817117	1.88	0.0284	chr10	102816034	102820692	+	0.623	0	0.582	0.002	-0.041	1
chr10	102819955	102822689	2.68	1.42e-15	chr10	102816034	102820692	+	0.623	0	0.582	0.002	-0.041	1
chr10	102851097	102852330	1.45	0.016	chr10	102851723	102852235	+	1.539	0	2.096	0	0.557	1
chr10	102852599	102853466	2.77	0.000565	chr10	102851723	102852235	+	1.539	0	2.096	0	0.557	1
chr10	102870814	102871301	2.03	0.00909	chr10	102871441	102872342	+	1.867	0	1.291	0	-0.576	1
chr10	102872499	102872994	2.82	0.00609	chr10	102871441	102872342	+	1.867	0	1.291	0	-0.576	1
chr10	103113215	103114829	2.73	7.19e-09	chr10	103114287	103118659	-	1.148	0	1.017	0	-0.132	1
chr10	103124431	103124852	2.43	1.92e-09	chr10	103123719	103125481	+	1.25	0	1.056	0	-0.194	1
chr10	103362704	103363248	1.97	0.0333	chr10	103362465	103363359	+	0.974	0	1.523	0	0.549	1
chr10	103453319	103455368	2.33	2.13e-09	chr10	103454348	103454878	+	1.362	0.001	0.798	0.156	-0.564	1
chr10	103815102	103816570	2.45	3.7e-09	chr10	103812753	103813653	+	1.184	0	0.88	0.016	-0.304	1
chr10	103874175	103875619	2.11	1.34e-05	chr10	103868205	103872949	+	1.493	0	1.406	0	-0.087	1
chr10	103876729	103879994	2.64	2.02e-15	chr10	103877262	103879458	+	1.041	0	0.879	0	-0.163	1
chr10	103880050	103882191	2.69	7.8e-11	chr10	103877262	103879458	+	1.041	0	0.879	0	-0.163	1
chr10	103892024	103894094	2.3	1.88e-11	chr10	103889981	103897261	-	0.642	0	0.977	0	0.335	1
chr10	103911332	103912615	3.17	2.9e-08	chr10	103901710	103911838	-	0.664	0	0.624	0	-0.04	1
chr10	104003926	104006067	2.27	5.23e-07	chr10	104001591	104004905	-	1.218	0	1.134	0	-0.084	1
chr10	104209526	104210880	2.1	7.54e-05	chr10	104211791	104214892	-	1.326	0	1.088	0	-0.238	1
chr10	104220787	104221622	1.03	0.0366	chr10	104217005	104219961	-	1.468	0	1.118	0	-0.351	1
chr10	104261598	104262745	2.84	2.36e-06	chr10	104256733	104266133	-	0.66	0	0.486	0.001	-0.173	1
chr10	104263500	104264634	2.12	0.000387	chr10	104256733	104266133	-	0.66	0	0.486	0.001	-0.173	1
chr10	104401562	104406905	2.3	3.31e-10	chr10	104405732	104408789	-	1.172	0	0.875	0.003	-0.297	1
chr10	104416909	104417612	1.55	0.0154	chr10	104412813	104420289	-	1.391	0	1.387	0	-0.004	1
chr10	104417810	104419213	1.95	5.78e-06	chr10	104412813	104420289	-	1.391	0	1.387	0	-0.004	1
chr10	104437941	104439129	1.49	0.00214	chr10	104435822	104438907	+	0.895	0	1.046	0	0.151	1
chr10	104466910	104468210	1.94	0.00103	chr10	104466720	104471756	-	0.756	0	0.912	0	0.156	1
chr10	104468667	104469352	2.06	0.00361	chr10	104466720	104471756	-	0.756	0	0.912	0	0.156	1
chr10	104469412	104471784	2.48	1.11e-08	chr10	104466720	104471756	-	0.756	0	0.912	0	0.156	1
chr10	104471888	104475478	2.5	7.85e-17	chr10	104466720	104471756	-	0.756	0	0.912	0	0.156	1
chr10	104481524	104482129	1.92	0.0384	chr10	104479907	104480359	-	1.091	0	1.804	0	0.713	1
chr10	104490950	104491723	2.29	0.0095	chr10	104490288	104491271	-	1.182	0	1.087	0	-0.095	1
chr10	104498591	104498902	2.41	0.0332	chr10	104496104	104506555	-	1.147	0	1.146	0	-0.001	1
chr10	104502607	104504637	2.17	1.12e-07	chr10	104496104	104506555	-	1.147	0	1.146	0	-0.001	1
chr10	104522982	104523330	3.58	0.0175	chr10	104522703	104523204	-	2.227	0	2.58	0	0.353	1
chr10	104523851	104525619	4.68	1.23e-14	chr10	104522703	104523204	-	2.227	0	2.58	0	0.353	1
chr10	104526219	104527289	2.61	0.00303	chr10	104526061	104526851	-	2.317	0	1.451	0	-0.866	1
chr10	104533418	104534839	2.1	2.35e-05	chr10	104533294	104535166	-	1.933	0	2.377	0	0.444	1
chr10	104534892	104535717	2.75	5.49e-05	chr10	104533294	104535166	-	1.933	0	2.377	0	0.444	1
chr10	104535876	104537321	3.17	1.08e-05	chr10	104533294	104535166	-	1.933	0	2.377	0	0.444	1
chr10	104559959	104560541	1.88	0.02	chr10	104559030	104559324	-	1.206	0	1.044	0.015	-0.162	1
chr10	104952391	104953371	1.89	0.00161	chr10	104951334	104951959	+	2.727	0	3.113	0	0.386	1
chr10	105649642	105650613	2.7	6.91e-05	chr10	105649189	105650156	+	1.353	0	1.167	0	-0.186	1
chr10	106231893	106233790	1.91	0.000225	chr10	106232107	106233478	+	0.805	0.02	0.692	0.116	-0.113	1
chr10	111970556	111971227	2.15	0.0107	chr10	111968063	111969377	-	1.548	0	1.048	0.014	-0.5	1
chr10	112563509	112563812	2.39	0.0449	chr10	112563221	112563853	-	1.361	0.002	1.553	0.004	0.191	1
chr10	112565215	112565600	3.73	0.0113	chr10	112563221	112563853	-	1.361	0.002	1.553	0.004	0.191	1
chr10	112578496	112579057	2.29	0.0134	chr10	112577724	112578549	-	2.004	0	1.937	0	-0.066	1
chr10	112579139	112579434	2.73	0.0263	chr10	112577724	112578549	-	2.004	0	1.937	0	-0.066	1
chr10	112581878	112583699	2.61	6.59e-08	chr10	112582896	112583669	+	1.418	0	1.26	0	-0.157	1
chr10	112583820	112584788	1.95	0.00746	chr10	112582896	112583669	+	1.418	0	1.26	0	-0.157	1
chr10	113943290	113943844	1.99	0.0171	chr10	113944848	113945781	-	1.385	0	0.949	0.007	-0.436	1
chr10	115681321	115682925	1.83	0.00218	chr10	115683138	115684184	-	1.647	0	0.643	0.283	-1.004	1
chr10	120101509	120102166	1.9	0.0395	chr10	120101621	120102457	+	1.188	0	0.913	0.022	-0.275	1
chr10	120591733	120592429	2.27	0.0215	chr10	120592112	120592649	+	1.701	0	2.591	0	0.89	1
chr10	120765982	120767017	2.77	7.13e-05	chr10	120767053	120768048	+	1.409	0	1.494	0	0.084	1
chr10	120937680	120938576	1.93	0.0114	chr10	120938652	120939554	+	0.781	0.009	0.732	0.037	-0.048	1
chr10	123313092	123313876	2.04	0.00133	chr10	123312574	123314181	+	0.663	0.034	0.447	0.288	-0.216	1
chr10	123754013	123754686	2.05	0.00633	chr10	123752460	123752712	-	1.408	0.001	0.581	0.347	-0.827	1
chr10	125502261	125504113	2.05	9.38e-06	chr10	125504237	125505179	+	1.49	0	1.353	0	-0.136	1
chr10	125510102	125511542	3.17	1.3e-07	chr10	125509193	125509602	+	2.074	0	1.234	0.031	-0.84	1
chr10	126479941	126481059	1.67	0.00539	chr10	126478081	126481588	+	0.705	0.008	0.567	0.084	-0.138	1
chr10	134078850	134080500	1.32	0.00426	chr10	134081247	134082578	+	1.16	0	1.05	0.008	-0.11	1
chr10	134145171	134145982	1.17	0.042	chr10	134143859	134144897	+	1.209	0	1.653	0	0.444	1
chr11	355794	356392	2.34	0.00289	chr11	356450	358228	-	0.795	0	1.568	0	0.773	0.76
chr11	506445	507464	2.58	0.000134	chr11	505293	506039	+	1.203	0.008	1.317	0.013	0.113	1
chr11	737890	738790	2.44	0.000997	chr11	736549	739906	+	0.65	0.002	0.524	0.041	-0.126	1
chr11	1769048	1770265	2.77	0.000238	chr11	1766718	1767717	+	1.037	0.019	0.668	0.312	-0.369	1
chr11	1770489	1772546	2.26	1.72e-07	chr11	1770664	1772188	+	1.845	0	0.642	0.084	-1.203	0.568
chr11	1782196	1784400	2.61	1.51e-09	chr11	1782612	1784509	+	1.307	0	1.146	0.001	-0.162	1
chr11	1784529	1785756	2.03	0.00273	chr11	1782612	1784509	+	1.307	0	1.146	0.001	-0.162	1
chr11	3818873	3819615	1.93	0.0181	chr11	3819290	3820038	+	1.988	0	2.151	0	0.163	1
chr11	6494992	6495664	2.03	0.00354	chr11	6496400	6499759	+	0.73	0.01	1.349	0	0.618	1
chr11	6496681	6497911	1.81	0.00233	chr11	6496400	6499759	+	0.73	0.01	1.349	0	0.618	1
chr11	7618778	7619304	3.02	0.000613	chr11	7620173	7621152	+	0.93	0.005	0.807	0.053	-0.122	1
chr11	7621164	7622097	2.36	0.00112	chr11	7620173	7621152	+	0.93	0.005	0.807	0.053	-0.122	1
chr11	7625448	7626333	2.95	2.59e-07	chr11	7625282	7626502	-	0.915	0.006	1.062	0.005	0.148	1
chr11	7666284	7666997	1.74	0.0363	chr11	7666075	7667462	-	0.67	0.009	0.437	0.245	-0.233	1
chr11	8932524	8932926	3.15	0.0155	chr11	8933432	8933992	-	2.264	0	2.319	0	0.055	1
chr11	9594417	9595372	1.57	0.0314	chr11	9593968	9594482	-	2.506	0	1.744	0	-0.762	1
chr11	9916906	9917438	2.55	0.0151	chr11	9915797	9916771	-	1.485	0	1.696	0	0.21	1
chr11	9917909	9919614	2.38	9.38e-06	chr11	9915797	9916771	-	1.485	0	1.696	0	0.21	1
chr11	10323828	10324959	2.32	0.000436	chr11	10320904	10323795	+	1.245	0	1.469	0	0.224	1
chr11	10330566	10331179	1.81	0.0192	chr11	10329622	10330214	-	2.058	0	1.762	0.002	-0.296	1
chr11	10952558	10954239	1.71	0.000326	chr11	10951177	10951479	-	1.051	0.019	1.078	0.029	0.027	1
chr11	10955506	10956125	2.14	0.0193	chr11	10953191	10955882	-	0.828	0	0.796	0.002	-0.032	1
chr11	13713712	13713969	3.39	0.0227	chr11	13714326	13715831	-	1.274	0.001	1.308	0.003	0.034	1
chr11	14912602	14914281	1.12	0.0183	chr11	14910432	14912103	+	1.077	0	0.966	0.002	-0.111	1
chr11	16915069	16915838	1.74	0.0122	chr11	16913711	16914182	+	0.931	0.002	1.136	0	0.205	1
chr11	16977907	16978788	1.42	0.0334	chr11	16979015	16980748	+	0.852	0.002	0.933	0.005	0.081	1
chr11	18415504	18416619	1.99	0.00447	chr11	18415142	18415729	-	1.942	0	1.367	0.011	-0.575	1
chr11	18416848	18417192	2.73	0.039	chr11	18415142	18415729	-	1.942	0	1.367	0.011	-0.575	1
chr11	20000301	20000992	2.59	0.00683	chr11	19998918	20000468	+	1.564	0	1.424	0	-0.14	1
chr11	20016029	20017553	2.06	2.94e-05	chr11	20016085	20016364	-	1.502	0	1.924	0	0.422	1
chr11	20408317	20410124	2.62	1.9e-10	chr11	20407275	20408554	-	0.775	0.006	1.094	0	0.318	1
chr11	26306063	26306510	3.16	0.00692	chr11	26305231	26306562	-	1.186	0	0.843	0.005	-0.343	1
chr11	26534820	26535252	3.16	0.00928	chr11	26534424	26534901	-	1.883	0	2.039	0	0.157	1
chr11	26577976	26578919	1.73	0.0284	chr11	26579011	26579286	-	2.048	0	1.996	0	-0.051	1
chr11	26604892	26605614	3.01	0.00181	chr11	26605436	26606122	+	1.189	0.007	0.817	0.168	-0.373	1
chr11	27451353	27452054	2.09	0.00837	chr11	27449243	27455741	+	1.014	0	0.912	0	-0.103	1
chr11	27492360	27494345	1.29	0.00196	chr11	27495537	27495973	-	1.15	0.005	1.848	0	0.698	1
chr11	27494490	27494960	1.89	0.0257	chr11	27495537	27495973	-	1.15	0.005	1.848	0	0.698	1
chr11	28364480	28365265	2.17	0.00253	chr11	28364728	28364993	-	1.209	0	1.521	0	0.312	1
chr11	28526212	28527497	2.04	0.000152	chr11	28525277	28526036	-	1.076	0	1.941	0	0.866	1
chr11	30344294	30345130	0.8	0.0382	chr11	30341041	30345226	+	1.48	0	1.356	0	-0.124	1
chr11	30509839	30510647	2.07	0.000222	chr11	30509126	30512148	+	0.839	0	0.764	0	-0.075	1
chr11	30548467	30549887	2.61	1.08e-07	chr11	30548168	30550076	+	1.47	0	1.5	0	0.03	1
chr11	30560126	30561448	1.66	0.0209	chr11	30558217	30559275	+	0.836	0.002	0.404	0.398	-0.431	1
chr11	30607731	30608358	1.75	0.0457	chr11	30603386	30607384	+	0.703	0	0.932	0	0.229	1
chr11	30819804	30820640	1.8	0.00474	chr11	30821635	30821960	-	1.501	0	1.583	0	0.082	1
chr11	30932689	30933328	1.47	0.034	chr11	30933584	30934015	+	1.325	0	0.971	0.031	-0.354	1
chr11	32112061	32113670	1.1	0.0283	chr11	32113315	32115764	-	1.833	0	1.572	0	-0.261	1
chr11	32116155	32116755	3.51	0.00101	chr11	32116825	32122496	-	2.416	0	1.882	0	-0.534	1
chr11	32460373	32461085	2.68	0.000683	chr11	32461624	32463510	-	1.733	0	1.786	0	0.053	1
chr11	32604839	32606071	1.86	0.000585	chr11	32605816	32608341	-	1.059	0	0.959	0	-0.1	1
chr11	33060533	33062080	2.98	7.32e-09	chr11	33058863	33060678	+	0.84	0	0.871	0	0.031	1
chr11	34072672	34075272	1.82	4.93e-07	chr11	34071758	34074960	+	1.378	0	1.19	0	-0.187	1
chr11	34126739	34127962	1.8	0.000495	chr11	34123652	34125631	-	1.976	0	1.625	0	-0.351	1
chr11	34190045	34190747	1.78	0.00648	chr11	34191578	34192244	+	1.098	0.011	0.974	0.085	-0.124	1
chr11	34295809	34297618	2.38	7.4e-12	chr11	34293740	34296484	-	0.823	0	1.039	0	0.216	1
chr11	34311557	34312681	2.52	8.88e-05	chr11	34312093	34312468	+	1.612	0.001	1.749	0	0.137	1
chr11	34328093	34329728	1.59	0.000583	chr11	34328258	34330726	-	1.451	0	1.469	0	0.018	1
chr11	34530728	34531322	2.05	0.0179	chr11	34531647	34532031	+	0.927	0.013	1.41	0.001	0.483	1
chr11	34591411	34593379	2.64	2.95e-14	chr11	34593025	34593445	-	0.902	0.013	1.787	0	0.884	1
chr11	34640205	34643909	1.63	1.34e-06	chr11	34640046	34641501	+	0.666	0.003	0.679	0.008	0.013	1
chr11	34651693	34656910	0.89	1.07e-05	chr11	34658259	34658825	-	1.339	0.001	1.934	0	0.595	1
chr11	34657067	34657810	2.35	0.0209	chr11	34658259	34658825	-	1.339	0.001	1.934	0	0.595	1
chr11	34658531	34659485	3.22	1.89e-05	chr11	34658259	34658825	-	1.339	0.001	1.934	0	0.595	1
chr11	34659991	34660685	3.31	0.000961	chr11	34658259	34658825	-	1.339	0.001	1.934	0	0.595	1
chr11	34686324	34687881	3.25	1.25e-24	chr11	34687732	34689929	+	1.097	0	0.502	0.06	-0.595	1
chr11	34688838	34690747	2.62	9.41e-12	chr11	34687732	34689929	+	1.097	0	0.502	0.06	-0.595	1
chr11	34692384	34693604	2.42	1.46e-06	chr11	34694422	34695141	-	1.162	0	0.838	0.045	-0.325	1
chr11	34936992	34938772	3.19	2.24e-10	chr11	34936464	34937202	-	1.383	0	1.102	0.001	-0.281	1
chr11	35285678	35286499	2.69	0.000581	chr11	35286273	35286663	+	1.002	0.001	0.621	0.169	-0.381	1
chr11	35316074	35318276	2.72	2.03e-08	chr11	35316298	35316990	+	1.252	0	1.634	0	0.381	1
chr11	35409688	35410142	1.76	0.05	chr11	35410714	35412351	+	1.925	0	1.307	0	-0.618	1
chr11	35410464	35414317	2.7	1.08e-18	chr11	35410714	35412351	+	1.925	0	1.307	0	-0.618	1
chr11	35508461	35508986	2.09	0.0396	chr11	35508575	35511620	+	0.919	0	0.884	0	-0.035	1
chr11	35683385	35685233	3.04	2.28e-09	chr11	35685589	35687877	+	1.075	0	1.117	0	0.042	1
chr11	35937982	35938848	1.59	0.0137	chr11	35939088	35939429	+	1.199	0.003	0.323	0.674	-0.875	1
chr11	36018803	36020141	1.22	0.00696	chr11	36014824	36018021	-	0.668	0	0.675	0.002	0.007	1
chr11	36033636	36034616	1.33	0.013	chr11	36030198	36035997	-	0.733	0	0.533	0.011	-0.199	1
chr11	36037537	36038783	1.31	0.00546	chr11	36037859	36038794	-	0.914	0.007	0.786	0.07	-0.128	1
chr11	36055755	36057342	1.12	0.0231	chr11	36051850	36054789	-	1.038	0	0.724	0.006	-0.314	1
chr11	36167539	36168336	2.34	5.05e-06	chr11	36167421	36167796	-	0.963	0.003	1.4	0	0.436	1
chr11	36531102	36532276	3.11	5.55e-08	chr11	36530775	36531186	+	1.157	0.004	1.469	0.002	0.312	1
chr11	40350295	40351638	3.24	5.74e-10	chr11	40351021	40351620	+	1.56	0	1.793	0	0.234	1
chr11	41729218	41730386	3.86	3.58e-09	chr11	41730171	41731549	+	0.847	0.001	1.27	0	0.424	1
chr11	41802939	41804718	2.97	1.76e-16	chr11	41803924	41805993	-	0.761	0.001	0.735	0.004	-0.026	1
chr11	42131752	42132509	2.66	0.00126	chr11	42133108	42133712	+	0.793	0.041	0.864	0.051	0.071	1
chr11	44087270	44088587	3.32	3.81e-07	chr11	44085151	44087059	+	0.747	0	0.424	0.076	-0.323	1
chr11	44970529	44974175	1.41	1.24e-05	chr11	44968159	44971500	+	1.059	0	1.3	0	0.241	1
chr11	44998322	45002327	2.56	8.8e-21	chr11	44997685	44998000	-	1.54	0	1.917	0	0.378	1
chr11	45167273	45168235	1.58	0.00429	chr11	45165910	45168167	+	0.989	0	0.739	0.013	-0.25	1
chr11	45168464	45169633	2.37	2.53e-06	chr11	45165910	45168167	+	0.989	0	0.739	0.013	-0.25	1
chr11	45178173	45178579	3.03	0.00583	chr11	45178206	45178740	-	1.259	0.001	0.559	0.381	-0.699	1
chr11	45201643	45203003	1.83	2.89e-05	chr11	45203120	45208271	-	1.268	0	1.259	0	-0.009	1
chr11	45843415	45844174	4.08	1.47e-06	chr11	45842382	45845051	-	1.354	0	1.305	0	-0.049	1
chr11	45844257	45845830	2.58	6.07e-09	chr11	45846927	45848486	+	1.287	0	1.303	0	0.016	1
chr11	45848014	45848781	1.79	0.0405	chr11	45846927	45848486	+	1.287	0	1.303	0	0.016	1
chr11	45939098	45939700	2.32	8.81e-05	chr11	45937595	45938451	+	1.818	0	1.335	0.003	-0.483	1
chr11	45943023	45944569	1.68	7.43e-05	chr11	45945020	45947797	-	1.051	0	1.127	0	0.077	1
chr11	45954623	45955552	1.52	0.0362	chr11	45950634	45957533	-	1.322	0	1.11	0	-0.211	1
chr11	45955917	45956836	2.29	2.53e-05	chr11	45950634	45957533	-	1.322	0	1.11	0	-0.211	1
chr11	46360065	46360355	2.46	0.0189	chr11	46359976	46360321	-	1.537	0	0.666	0.155	-0.871	1
chr11	46360411	46361258	3.07	3.25e-07	chr11	46359976	46360321	-	1.537	0	0.666	0.155	-0.871	1
chr11	46368390	46369186	2.27	0.00064	chr11	46367993	46368833	-	1.12	0.008	0.783	0.139	-0.337	1
chr11	46369540	46369857	2.27	0.0352	chr11	46367993	46368833	-	1.12	0.008	0.783	0.139	-0.337	1
chr11	46372378	46374228	2.27	1e-06	chr11	46374078	46383069	-	0.609	0.001	0.563	0.004	-0.046	1
chr11	46384406	46386201	1.35	0.00297	chr11	46374078	46383069	-	0.609	0.001	0.563	0.004	-0.046	1
chr11	46696468	46697145	1.32	0.0425	chr11	46697523	46697972	+	0.903	0.001	0.747	0.049	-0.156	1
chr11	46957866	46959128	3.38	5.09e-07	chr11	46957105	46959066	-	0.784	0.001	0.953	0.001	0.169	1
chr11	47164397	47165598	1.66	0.00229	chr11	47160378	47163747	-	1.239	0	1.322	0	0.082	1
chr11	47198009	47199619	2.09	3.88e-07	chr11	47198688	47203837	+	1.43	0	1.154	0	-0.276	1
chr11	47210512	47211737	2.35	3.11e-06	chr11	47209753	47220441	-	0.602	0	0.55	0	-0.052	1
chr11	47215278	47216818	2.52	6.04e-05	chr11	47209753	47220441	-	0.602	0	0.55	0	-0.052	1
chr11	47234173	47234876	2.55	0.00507	chr11	47234887	47240511	-	1.357	0	1.439	0	0.081	1
chr11	47235746	47237316	2.66	1.98e-09	chr11	47234887	47240511	-	1.357	0	1.439	0	0.081	1
chr11	47264745	47265684	3.41	3.67e-08	chr11	47262815	47263518	+	0.992	0.004	1.041	0.041	0.049	1
chr11	47269799	47271249	2.96	1.09e-09	chr11	47271495	47271781	-	1.159	0.007	0.868	0.135	-0.291	1
chr11	47437550	47438250	1.78	0.00862	chr11	47438604	47445573	-	0.711	0	0.708	0	-0.003	1
chr11	47447529	47448648	1.67	9.2e-05	chr11	47435359	47451662	+	1.094	0	1.007	0	-0.087	1
chr11	47475529	47475994	2.46	0.0249	chr11	47475689	47476194	+	2.325	0	2.497	0	0.172	1
chr11	47573639	47575237	2.46	6.18e-09	chr11	47575396	47579077	+	1.21	0	1.113	0	-0.097	1
chr11	47578550	47578935	2.95	0.012	chr11	47575396	47579077	+	1.21	0	1.113	0	-0.097	1
chr11	47598598	47600862	1.6	7.11e-07	chr11	47598002	47598338	+	1.238	0.003	0.536	0.376	-0.702	1
chr11	47620680	47621408	2.94	0.00216	chr11	47619448	47620994	+	1.429	0	1.515	0	0.085	1
chr11	47623918	47624268	2.69	0.0183	chr11	47623265	47623922	+	1.231	0	1.501	0	0.27	1
chr11	47744524	47744876	2.61	0.0232	chr11	47742616	47744148	+	1.168	0	1.024	0	-0.144	1
chr11	47747266	47747959	2.96	3.95e-05	chr11	47747600	47751823	+	1.035	0	1.245	0	0.21	1
chr11	47785661	47786075	2.68	0.0176	chr11	47781100	47787413	-	0.837	0	0.923	0	0.086	1
chr11	47787276	47788205	1.63	0.0106	chr11	47781100	47787413	-	0.837	0	0.923	0	0.086	1
chr11	47788331	47790331	2.31	1.45e-08	chr11	47781100	47787413	-	0.837	0	0.923	0	0.086	1
chr11	48001556	48002510	2.21	0.00278	chr11	47998549	48001312	+	1.539	0	1.355	0	-0.184	1
chr11	48062251	48062941	2.65	0.000345	chr11	48059131	48061348	-	0.643	0	0.222	0.484	-0.422	1
chr11	48072674	48074666	2.59	2.84e-10	chr11	48075243	48076593	+	1.657	0	1.846	0	0.189	1
chr11	48075225	48078478	3.26	5.28e-20	chr11	48075243	48076593	+	1.657	0	1.846	0	0.189	1
chr11	48082831	48083317	2.23	0.00438	chr11	48083873	48085037	-	0.629	0.009	0.354	0.356	-0.275	1
chr11	48109656	48110487	5.58	1.35e-05	chr11	48110836	48111303	-	1.907	0	1.706	0	-0.2	1
chr11	48111920	48113168	2.67	0.000498	chr11	48110836	48111303	-	1.907	0	1.706	0	-0.2	1
chr11	57045033	57046535	2.86	2.4e-07	chr11	57045945	57047521	-	0.907	0	1.187	0	0.28	1
chr11	57078174	57079463	2.65	2.25e-09	chr11	57074672	57091536	+	1.018	0	1.236	0	0.218	1
chr11	57088505	57092444	2.3	1.07e-16	chr11	57074672	57091536	+	1.018	0	1.236	0	0.218	1
chr11	57092587	57093169	1.38	0.047	chr11	57074672	57091536	+	1.018	0	1.236	0	0.218	1
chr11	57226061	57227733	1.78	0.000462	chr11	57228635	57229460	-	1.157	0	1.055	0.002	-0.102	1
chr11	57327503	57328090	2.62	0.0072	chr11	57327851	57328322	+	1.805	0	1.877	0	0.073	1
chr11	57329604	57329962	2.33	0.0265	chr11	57327851	57328322	+	1.805	0	1.877	0	0.073	1
chr11	57416864	57417206	2.24	0.0216	chr11	57412207	57424651	-	0.585	0	0.665	0	0.08	1
chr11	57424347	57425481	2.64	5.25e-05	chr11	57412207	57424651	-	0.585	0	0.665	0	0.08	1
chr11	57434255	57436406	2.84	4.26e-14	chr11	57434661	57435072	-	0.937	0.036	0.532	0.396	-0.404	1
chr11	57508528	57509786	3.01	7.95e-08	chr11	57509219	57510965	-	0.6	0.031	0.46	0.24	-0.14	1
chr11	57539835	57540851	1.75	0.0083	chr11	57541152	57543119	-	1.113	0	1.122	0	0.009	1
chr11	57548431	57549598	3.17	2.6e-08	chr11	57549242	57554310	-	0.864	0	0.877	0	0.013	1
chr11	57553501	57554120	2.01	0.0167	chr11	57549242	57554310	-	0.864	0	0.877	0	0.013	1
chr11	57565836	57566159	3.06	0.0219	chr11	57562131	57566161	-	1.007	0	1.102	0	0.095	1
chr11	57566387	57567370	4.47	6.29e-09	chr11	57562131	57566161	-	1.007	0	1.102	0	0.095	1
chr11	57567595	57568645	1.2	0.00832	chr11	57562131	57566161	-	1.007	0	1.102	0	0.095	1
chr11	58693509	58694315	2.2	4.74e-06	chr11	58692746	58693259	+	0.873	0.015	1.157	0.001	0.284	1
chr11	59382288	59384364	2.48	2.52e-07	chr11	59385719	59386292	-	1.017	0.003	1.706	0	0.689	1
chr11	59436480	59437941	1.64	0.00329	chr11	59438433	59439406	-	1.373	0	1.055	0.001	-0.318	1
chr11	60468547	60469622	2.89	2.65e-06	chr11	60467068	60468174	-	0.684	0.008	0.831	0.006	0.147	1
chr11	60657220	60658031	2.96	0.00172	chr11	60656140	60658463	+	1.3	0	1.21	0	-0.089	1
chr11	60673414	60674238	1.36	0.0247	chr11	60672662	60673234	+	1.661	0	1.767	0.001	0.105	1
chr11	60917063	60918528	3.45	1.62e-11	chr11	60915897	60920973	+	1.797	0	1.134	0	-0.663	0.749
chr11	60918847	60921538	0.68	0.042	chr11	60922894	60925245	+	1.289	0	1.333	0	0.044	1
chr11	60925674	60927018	3.53	5.52e-16	chr11	60927104	60927645	-	1.531	0	2.396	0	0.865	1
chr11	60927335	60930184	2.81	2.51e-17	chr11	60927104	60927645	-	1.531	0	2.396	0	0.865	1
chr11	60930417	60933442	2.77	4.08e-15	chr11	60931658	60933689	-	1.316	0	1.153	0	-0.163	1
chr11	61146059	61146810	3.77	0.000182	chr11	61146515	61148611	-	1.615	0	1.474	0	-0.141	1
chr11	61159723	61160500	2.91	0.000488	chr11	61158742	61159652	+	0.609	0.002	0.579	0.01	-0.03	1
chr11	61196672	61198246	5.28	3.79e-13	chr11	61196862	61203123	+	1.563	0	1.554	0	-0.009	1
chr11	61278448	61278878	2.41	0.0115	chr11	61278664	61279131	+	2.73	0	1.257	0.01	-1.473	1
chr11	61347580	61347883	2.56	0.0173	chr11	61349260	61349664	+	0.914	0.025	1.306	0.011	0.392	1
chr11	61348701	61349492	4.54	1.55e-08	chr11	61349260	61349664	+	0.914	0.025	1.306	0.011	0.392	1
chr11	61354155	61355544	1.66	0.000206	chr11	61352882	61353569	+	2.154	0	1.481	0.001	-0.673	1
chr11	61357486	61358101	1.65	0.0234	chr11	61359282	61359765	-	0.861	0.026	0.459	0.46	-0.403	1
chr11	61362395	61363303	3.64	1.47e-07	chr11	61359774	61365535	+	1.231	0	1.248	0	0.016	1
chr11	61393589	61395479	1.59	1.2e-06	chr11	61389102	61393191	-	0.905	0	0.683	0	-0.222	1
chr11	61455805	61456954	1.89	0.00164	chr11	61455778	61456027	-	1.366	0	1.178	0.006	-0.188	1
chr11	61461398	61461812	2.15	0.0231	chr11	61460247	61465356	+	0.846	0	0.676	0	-0.17	1
chr11	61462276	61465401	3.73	9.99e-24	chr11	61460247	61465356	+	0.846	0	0.676	0	-0.17	1
chr11	61582217	61583188	1.8	0.00142	chr11	61575291	61581924	-	1.117	0	0.959	0	-0.158	1
chr11	61583389	61584778	2.35	0.00293	chr11	61575291	61581924	-	1.117	0	0.959	0	-0.158	1
chr11	61730573	61731645	2.55	0.000209	chr11	61725140	61731756	-	1.797	0	1.571	0	-0.226	1
chr11	61734096	61736848	2.14	2.32e-08	chr11	61731936	61733064	+	1.042	0.001	1.049	0.01	0.007	1
chr11	61738884	61739784	1.49	0.00711	chr11	61735291	61740325	-	0.734	0	0.628	0	-0.106	1
chr11	61740016	61740716	1.82	0.00241	chr11	61741494	61742647	-	0.918	0	1.196	0	0.278	1
chr11	61742259	61742900	1.95	0.0178	chr11	61741494	61742647	-	0.918	0	1.196	0	0.278	1
chr11	61748389	61748734	2.74	0.0234	chr11	61749039	61750397	-	1.42	0	1.727	0	0.307	1
chr11	62005362	62006441	2.04	2.02e-05	chr11	62007489	62008067	+	0.986	0.002	0.909	0.039	-0.077	1
chr11	62009147	62009967	3.43	1.55e-07	chr11	62007489	62008067	+	0.986	0.002	0.909	0.039	-0.077	1
chr11	62012603	62013309	3.09	0.000484	chr11	62013084	62013848	+	1.863	0	0.953	0.006	-0.91	1
chr11	62264126	62264718	2.36	0.0125	chr11	62264094	62264516	+	0.781	0.045	0.488	0.377	-0.293	1
chr11	62275050	62276883	1.97	2.86e-07	chr11	62277413	62279028	+	1.617	0	1.272	0	-0.345	1
chr11	62276921	62278020	1.22	0.0174	chr11	62277413	62279028	+	1.617	0	1.272	0	-0.345	1
chr11	62310116	62316060	2.95	2.65e-20	chr11	62312873	62313567	-	1.357	0.001	1.276	0.005	-0.081	1
chr11	62358493	62360024	3.1	1.51e-09	chr11	62360202	62361172	-	1.101	0	1	0.001	-0.101	1
chr11	62420232	62421267	1.91	9.58e-05	chr11	62421110	62422831	+	0.903	0.002	1.012	0.001	0.109	1
chr11	62432234	62434148	2.28	1.03e-08	chr11	62430244	62433662	+	1.428	0	0.984	0	-0.444	1
chr11	62438069	62440306	2.41	7.99e-11	chr11	62441479	62444968	-	0.611	0	1.059	0	0.448	1
chr11	62445986	62447061	2.33	3.29e-05	chr11	62441479	62444968	-	0.611	0	1.059	0	0.448	1
chr11	62472866	62474661	2.25	5.51e-07	chr11	62473926	62476982	+	1.286	0	1.261	0	-0.024	1
chr11	62493814	62496521	2.14	1.7e-09	chr11	62491353	62499561	+	1.048	0	1.276	0	0.228	1
chr11	62553570	62555594	1.97	9.87e-07	chr11	62550559	62554049	+	1.023	0	1.034	0	0.011	1
chr11	62558749	62560137	2.04	5.27e-05	chr11	62560150	62560708	+	1.187	0	1.468	0	0.281	1
chr11	63298611	63299802	2.15	3.2e-08	chr11	63299667	63299978	+	1.198	0.004	0.983	0.074	-0.215	1
chr11	63300364	63301078	3.07	7.01e-05	chr11	63299667	63299978	+	1.198	0.004	0.983	0.074	-0.215	1
chr11	63342546	63342961	2.15	0.0376	chr11	63344408	63345045	+	1.584	0	1.848	0	0.265	1
chr11	63406882	63407176	3.15	0.0156	chr11	63407217	63408094	+	0.827	0.001	0.92	0.001	0.094	1
chr11	63437126	63437806	1.83	0.0461	chr11	63436047	63436684	+	1.394	0	1.769	0	0.374	1
chr11	63438167	63439763	3.28	9e-12	chr11	63436047	63436684	+	1.394	0	1.769	0	0.374	1
chr11	63448045	63450351	2.79	6.35e-12	chr11	63451156	63452232	+	1.323	0	1.377	0	0.055	1
chr11	63571824	63572152	3.68	0.0125	chr11	63569587	63571588	+	0.895	0	0.229	0.543	-0.666	1
chr11	63606005	63608531	0.7	0.0264	chr11	63609781	63610743	-	0.832	0.011	0.59	0.183	-0.242	1
chr11	63626036	63626679	1.91	0.0118	chr11	63627616	63628684	-	1.697	0	1.52	0	-0.177	1
chr11	63741900	63742761	2.05	0.00159	chr11	63737569	63748153	+	0.61	0	0.717	0	0.107	1
chr11	63742955	63743614	1.73	0.019	chr11	63737569	63748153	+	0.61	0	0.717	0	0.107	1
chr11	63952199	63953946	2.82	1.51e-10	chr11	63947503	63960010	-	1.169	0	1.083	0	-0.086	1
chr11	63993072	63994386	2.15	0.000536	chr11	63994979	63997797	-	0.591	0.004	0.801	0	0.211	1
chr11	63997577	63998545	2.15	0.000533	chr11	63994979	63997797	-	0.591	0.004	0.801	0	0.211	1
chr11	64012757	64013322	3.54	0.000262	chr11	64010969	64012735	+	0.928	0.009	0.273	0.697	-0.655	1
chr11	64013496	64014138	3.11	9.47e-05	chr11	64010969	64012735	+	0.928	0.009	0.273	0.697	-0.655	1
chr11	64051953	64052409	1.82	0.0307	chr11	64049889	64051704	-	1.192	0	0.662	0.019	-0.53	1
chr11	64068195	64068927	3.69	1.5e-05	chr11	64068593	64070740	+	0.908	0	0.871	0	-0.038	1
chr11	64071988	64074183	1.28	0.000254	chr11	64068593	64070740	+	0.908	0	0.871	0	-0.038	1
chr11	64077893	64079035	2.91	1.73e-07	chr11	64073427	64078004	-	1.121	0	1.199	0	0.078	1
chr11	64462796	64463100	3.33	0.00996	chr11	64463088	64463829	+	1.012	0.001	0.999	0.007	-0.012	1
chr11	64544842	64545397	3.57	0.00145	chr11	64543232	64545114	+	1.238	0	1.317	0	0.079	1
chr11	64545749	64547657	1.97	5.91e-06	chr11	64543232	64545114	+	1.238	0	1.317	0	0.079	1
chr11	64611141	64613244	2.36	2.73e-08	chr11	64612790	64614404	+	0.717	0.001	0.726	0.003	0.009	1
chr11	64614431	64615205	1.56	0.0181	chr11	64612790	64614404	+	0.717	0.001	0.726	0.003	0.009	1
chr11	64615611	64616537	2.13	0.00518	chr11	64612790	64614404	+	0.717	0.001	0.726	0.003	0.009	1
chr11	64780999	64782298	1.13	0.00916	chr11	64783316	64792011	-	1.505	0	1.586	0	0.081	1
chr11	64863016	64864163	6.46	8.7e-08	chr11	64860529	64862890	+	0.596	0.003	0.207	0.559	-0.389	1
chr11	64869605	64870272	2.37	0.0133	chr11	64869083	64869524	-	1.626	0	2.159	0	0.533	1
chr11	64872542	64873877	1.48	0.00242	chr11	64872248	64875203	-	1.454	0	1.458	0	0.004	1
chr11	64879220	64880762	1.87	3.74e-05	chr11	64879087	64880002	-	0.922	0.006	1.203	0.001	0.281	1
chr11	64884127	64885929	1.68	8.23e-05	chr11	64882373	64884220	-	1.07	0	1.387	0	0.317	1
chr11	64887061	64888151	1.63	0.0292	chr11	64886677	64887406	-	0.879	0.005	0.684	0.076	-0.195	1
chr11	64889153	64890451	2.32	6.22e-06	chr11	64885410	64888690	+	1.059	0	0.978	0	-0.081	1
chr11	65028650	65029879	2.09	4.73e-05	chr11	65026300	65027867	+	0.655	0.001	0.789	0	0.134	1
chr11	65042670	65043480	2.01	0.0283	chr11	65033933	65043271	-	1.04	0	0.769	0	-0.271	1
chr11	65096821	65097687	2.07	0.001	chr11	65097390	65103545	+	0.605	0	0.664	0	0.059	1
chr11	65100892	65102160	1.95	0.000396	chr11	65097390	65103545	+	0.605	0	0.664	0	0.059	1
chr11	65121358	65122954	1.14	0.0108	chr11	65119888	65121899	-	1.312	0	1.115	0.004	-0.197	1
chr11	65145032	65145396	2.83	0.00827	chr11	65142312	65143778	-	1.076	0	0.798	0.001	-0.277	1
chr11	65149304	65151042	1.22	0.00138	chr11	65152344	65155011	+	0.594	0.014	0.325	0.401	-0.269	1
chr11	65152514	65153248	3.44	7.49e-05	chr11	65152344	65155011	+	0.594	0.014	0.325	0.401	-0.269	1
chr11	65153451	65154181	2.3	0.00252	chr11	65155246	65155884	-	1.609	0	1.441	0.001	-0.168	1
chr11	65183189	65192945	2.63	1.3e-41	chr11	65181553	65183631	-	1.458	0	1.647	0	0.189	1
chr11	65194529	65196343	1.41	0.00502	chr11	65187062	65197422	-	0.895	0	0.747	0	-0.148	1
chr11	65197233	65197958	3.85	5.86e-07	chr11	65187062	65197422	-	0.895	0	0.747	0	-0.148	1
chr11	65209209	65210862	3.4	1.83e-10	chr11	65206707	65212273	-	1.16	0	1.083	0	-0.077	1
chr11	65210914	65211377	1.71	0.0314	chr11	65206707	65212273	-	1.16	0	1.083	0	-0.077	1
chr11	65211440	65211996	2.75	0.00607	chr11	65206707	65212273	-	1.16	0	1.083	0	-0.077	1
chr11	65222214	65223328	2.41	4.06e-06	chr11	65220790	65236662	-	0.843	0	0.83	0	-0.013	1
chr11	65235571	65236790	1.54	0.000148	chr11	65238147	65238874	+	1.069	0	1.082	0	0.013	1
chr11	65237917	65241371	2.91	2.53e-19	chr11	65238147	65238874	+	1.069	0	1.082	0	0.013	1
chr11	65242203	65243483	3.46	7.62e-06	chr11	65244289	65246120	-	1.671	0	1.243	0	-0.427	1
chr11	65244267	65247877	3.04	3.67e-21	chr11	65244289	65246120	-	1.671	0	1.243	0	-0.427	1
chr11	65248833	65249662	2.12	0.0022	chr11	65248389	65253032	-	1.05	0	1.012	0	-0.039	1
chr11	65249756	65250399	2.61	0.00856	chr11	65248389	65253032	-	1.05	0	1.012	0	-0.039	1
chr11	65252681	65253611	2.27	0.018	chr11	65248389	65253032	-	1.05	0	1.012	0	-0.039	1
chr11	65253763	65256836	1.92	9.48e-11	chr11	65248389	65253032	-	1.05	0	1.012	0	-0.039	1
chr11	65258489	65262526	2.47	4.81e-10	chr11	65260966	65264959	-	1.482	0	1.31	0	-0.172	1
chr11	65262630	65263000	2.37	0.0294	chr11	65260966	65264959	-	1.482	0	1.31	0	-0.172	1
chr11	65263141	65267020	3.83	1.15e-32	chr11	65260966	65264959	-	1.482	0	1.31	0	-0.172	1
chr11	65267184	65268568	2.31	0.000611	chr11	65266956	65268168	+	0.957	0	0.473	0.148	-0.484	1
chr11	65268637	65270026	4.38	3.48e-08	chr11	65266956	65268168	+	0.957	0	0.473	0.148	-0.484	1
chr11	65272328	65276631	2.31	4.2e-13	chr11	65266168	65276296	-	1.478	0	1.411	0	-0.068	1
chr11	65292548	65293273	1.05	0.0473	chr11	65294629	65296904	-	1.922	0	1.465	0	-0.457	1
chr11	65307008	65309744	2.41	2.45e-09	chr11	65308672	65319529	+	1.001	0	0.983	0	-0.018	1
chr11	65313228	65314535	2.63	3.54e-08	chr11	65308672	65319529	+	1.001	0	0.983	0	-0.018	1
chr11	65318314	65318865	1.86	0.00872	chr11	65308672	65319529	+	1.001	0	0.983	0	-0.018	1
chr11	65319119	65319744	2.55	0.000199	chr11	65308672	65319529	+	1.001	0	0.983	0	-0.018	1
chr11	65325492	65326126	2.86	0.000258	chr11	65325437	65325944	+	1.127	0.007	1.49	0.002	0.363	1
chr11	65327418	65328178	2.37	0.0011	chr11	65325437	65325944	+	1.127	0.007	1.49	0.002	0.363	1
chr11	65409089	65409772	3.61	2.46e-05	chr11	65408715	65412447	-	0.863	0	0.562	0.014	-0.301	1
chr11	65410500	65410943	4.71	0.000774	chr11	65408715	65412447	-	0.863	0	0.562	0.014	-0.301	1
chr11	65418704	65420512	1.08	0.00752	chr11	65421182	65428017	+	0.727	0	0.731	0	0.004	1
chr11	65547373	65549376	1.52	2.7e-05	chr11	65550478	65551617	-	1.233	0	1.234	0	0.001	1
chr11	65623926	65625893	1.77	2.5e-06	chr11	65623012	65624305	-	1.008	0.004	1.106	0.007	0.099	1
chr11	65627089	65628296	2.05	6.28e-06	chr11	65625977	65638688	-	1.263	0	1.03	0	-0.233	1
chr11	65667812	65668432	2.7	0.00487	chr11	65660311	65666468	+	0.64	0	0.543	0	-0.097	1
chr11	65769211	65771041	2.5	2.17e-11	chr11	65766851	65769109	+	1.185	0	1.247	0	0.061	1
chr11	65775868	65776849	1.87	0.00467	chr11	65776583	65777149	-	2.181	0	1.932	0	-0.249	1
chr11	65819104	65820350	2.34	2.6e-06	chr11	65817968	65819495	-	1.157	0	1.562	0	0.405	1
chr11	66024198	66025883	1.79	2.98e-05	chr11	66009759	66024482	-	1.242	0	1.265	0	0.023	1
chr11	66036034	66037543	2.26	1.75e-06	chr11	66036717	66040287	-	1.093	0	1.281	0	0.188	1
chr11	66055975	66057400	1.73	5.01e-05	chr11	66057824	66058774	+	1.178	0.001	1.438	0	0.26	1
chr11	66114931	66116167	3.12	9.23e-07	chr11	66115484	66119641	+	1.578	0	1.587	0	0.009	1
chr11	66116658	66117010	2.19	0.0427	chr11	66115484	66119641	+	1.578	0	1.587	0	0.009	1
chr11	66277677	66278491	2.75	2.96e-05	chr11	66277646	66277949	-	2.33	0	2.612	0	0.282	1
chr11	66383187	66384797	2.49	3.92e-08	chr11	66381652	66383587	+	0.812	0	0.648	0.014	-0.164	1
chr11	66444083	66446182	1.96	3.39e-07	chr11	66442305	66443122	-	1.201	0	1.231	0.002	0.03	1
chr11	66484745	66487071	1.99	6.97e-07	chr11	66487835	66490897	-	0.653	0	0.66	0.001	0.008	1
chr11	66487423	66488644	1.93	0.0184	chr11	66487835	66490897	-	0.653	0	0.66	0.001	0.008	1
chr11	66550073	66550938	2.94	6.63e-05	chr11	66550891	66552471	+	1.331	0	1.157	0	-0.174	1
chr11	66556945	66557993	2.63	8.29e-06	chr11	66557578	66558683	-	1.115	0	1.368	0	0.253	1
chr11	66609888	66611557	0.96	0.0136	chr11	66611236	66615589	+	0.97	0	0.829	0	-0.141	1
chr11	66622952	66624532	0.75	0.0493	chr11	66619440	66621994	+	0.982	0	0.757	0.008	-0.225	1
chr11	66701897	66703651	1.22	0.0147	chr11	66704962	66706010	+	0.884	0	0.686	0.019	-0.198	1
chr11	66703792	66704370	2.72	0.00175	chr11	66704962	66706010	+	0.884	0	0.686	0.019	-0.198	1
chr11	66724059	66724327	2.87	0.0097	chr11	66723930	66724397	+	0.872	0.038	0.262	0.754	-0.61	1
chr11	66794114	66794743	1.75	0.0387	chr11	66794888	66795223	-	2.178	0	1.398	0	-0.78	1
chr11	66794998	66796816	3.12	2.05e-07	chr11	66794888	66795223	-	2.178	0	1.398	0	-0.78	1
chr11	66830088	66830714	3.26	0.000587	chr11	66829013	66832369	-	0.877	0	0.924	0	0.047	1
chr11	66969302	66970039	1.96	0.00931	chr11	66969246	66970718	-	1.363	0	1.213	0	-0.15	1
chr11	67028595	67031059	2.15	4.99e-07	chr11	67030139	67030787	-	1.047	0.017	1.031	0.051	-0.017	1
chr11	67055418	67056668	2.44	2.84e-05	chr11	67053924	67055929	-	1.309	0	1.149	0	-0.16	1
chr11	67069647	67072966	1.67	2.45e-07	chr11	67072161	67072962	+	1.076	0	0.573	0.215	-0.502	1
chr11	67073056	67073544	2.9	0.00121	chr11	67072161	67072962	+	1.076	0	0.573	0.215	-0.502	1
chr11	67079697	67081450	2.64	1.4e-14	chr11	67079943	67082827	-	1.277	0	1.225	0	-0.052	1
chr11	67082564	67083240	2.95	0.00386	chr11	67079943	67082827	-	1.277	0	1.225	0	-0.052	1
chr11	67084570	67085560	3.99	4.61e-08	chr11	67083303	67083952	+	2.151	0	2.258	0	0.107	1
chr11	67113136	67114305	3	9.63e-07	chr11	67112344	67114619	+	0.878	0	0.795	0	-0.083	1
chr11	67124044	67124431	3.68	0.00411	chr11	67124221	67124621	+	1.264	0.002	1.355	0.003	0.091	1
chr11	67156810	67157266	2.44	0.0221	chr11	67156107	67162466	-	0.925	0	0.999	0	0.074	1
chr11	67158523	67159914	1.75	0.000206	chr11	67156107	67162466	-	0.925	0	0.999	0	0.074	1
chr11	67274675	67276914	1.41	0.000218	chr11	67273503	67274642	+	1.229	0	1.19	0.002	-0.039	1
chr11	67417921	67418441	2.1	0.00977	chr11	67419472	67419860	-	1.244	0.005	1.239	0.007	-0.004	1
chr11	67448177	67450635	3.72	2.93e-13	chr11	67449939	67452603	+	1.434	0	1.148	0	-0.286	1
chr11	67450782	67451550	1.87	0.0321	chr11	67449939	67452603	+	1.434	0	1.148	0	-0.286	1
chr11	67572421	67573320	1.92	0.00111	chr11	67567539	67571533	+	0.935	0	0.96	0	0.024	1
chr11	67771163	67772516	5.7	3.04e-08	chr11	67772444	67773813	-	0.951	0	0.93	0.001	-0.021	1
chr11	67784353	67785313	2.09	0.000364	chr11	67785131	67785876	+	1.159	0.005	0.629	0.312	-0.53	1
chr11	67785463	67786317	3.11	0.000809	chr11	67785131	67785876	+	1.159	0.005	0.629	0.312	-0.53	1
chr11	67792021	67792570	3.99	0.00103	chr11	67790279	67797634	+	1.325	0	0.982	0	-0.343	1
chr11	67805177	67805452	2.66	0.0451	chr11	67801909	67803980	-	0.937	0	0.905	0	-0.032	1
chr11	67873726	67874640	1.77	0.00992	chr11	67874608	67875069	+	0.964	0.008	1.597	0	0.633	1
chr11	67888096	67889932	2.95	2.55e-12	chr11	67890826	67891514	-	1.419	0	1.949	0	0.53	1
chr11	67891347	67891746	3.96	0.00704	chr11	67890826	67891514	-	1.419	0	1.949	0	0.53	1
chr11	67893956	67894507	1.53	0.0386	chr11	67893795	67894119	-	0.979	0.016	0.695	0.186	-0.284	1
chr11	67895128	67896227	1.94	0.000419	chr11	67893795	67894119	-	0.979	0.016	0.695	0.186	-0.284	1
chr11	67983100	67984427	1.88	0.000797	chr11	67984136	67985343	-	1.259	0	0.673	0.066	-0.587	1
chr11	68038741	68040639	2.15	1.5e-07	chr11	68040259	68041525	-	0.926	0	0.847	0.001	-0.079	1
chr11	68586507	68587559	2.39	0.00245	chr11	68583976	68585568	+	0.805	0.002	0.817	0.002	0.012	1
chr11	68637315	68637872	1.87	0.0165	chr11	68637199	68638196	-	1.413	0	1.115	0	-0.298	1
chr11	68637929	68639056	1.39	0.0154	chr11	68637199	68638196	-	1.413	0	1.115	0	-0.298	1
chr11	68639285	68640710	2.63	1.84e-07	chr11	68637199	68638196	-	1.413	0	1.115	0	-0.298	1
chr11	68873153	68874776	0.76	0.00509	chr11	68870874	68871924	-	1.971	0	1.523	0	-0.447	1
chr11	69065982	69066587	2.42	0.014	chr11	69067911	69068593	-	1.342	0	0.614	0.225	-0.728	1
chr11	69067989	69068361	2.12	0.0444	chr11	69067911	69068593	-	1.342	0	0.614	0.225	-0.728	1
chr11	69068864	69069708	1.44	0.0173	chr11	69067911	69068593	-	1.342	0	0.614	0.225	-0.728	1
chr11	69457411	69459571	1.74	1.32e-06	chr11	69459425	69462915	-	1.033	0	0.303	0.397	-0.73	0.958
chr11	69489295	69490892	2.3	1.36e-06	chr11	69490438	69494197	-	0.836	0	0.921	0	0.084	1
chr11	69911566	69911933	2.61	0.0234	chr11	69913197	69913739	+	0.855	0.02	1.052	0.008	0.197	1
chr11	69912936	69914811	3.49	3.05e-08	chr11	69913197	69913739	+	0.855	0.02	1.052	0.008	0.197	1
chr11	70048825	70050367	2.37	9.13e-07	chr11	70046094	70048765	-	0.695	0	0.766	0	0.071	1
chr11	70116012	70117785	1.76	0.000125	chr11	70117504	70119381	-	1.146	0	0.851	0.013	-0.295	1
chr11	70217304	70217828	2.16	5.01e-05	chr11	70217279	70217975	-	1.64	0	1.965	0	0.325	1
chr11	70447197	70448283	1.91	0.00448	chr11	70447167	70447758	+	1.338	0	1.189	0.002	-0.149	1
chr11	70560688	70561125	3.82	0.00198	chr11	70560683	70561204	+	1.056	0.001	0.732	0.086	-0.325	1
chr11	70916691	70919554	1.97	4.33e-07	chr11	70917663	70919251	-	1.302	0	1.416	0	0.114	1
chr11	70962010	70965494	2.56	1.24e-16	chr11	70964295	70965082	+	1.13	0.002	0.424	0.514	-0.706	1
chr11	71158360	71160972	3.22	1.38e-14	chr11	71159987	71163680	-	1.297	0	1.569	0	0.272	1
chr11	71163166	71164613	2.07	1.64e-06	chr11	71159987	71163680	-	1.297	0	1.569	0	0.272	1
chr11	71783022	71783741	1.86	0.0226	chr11	71784016	71792668	-	1.393	0	1.721	0	0.327	1
chr11	71789881	71793923	3.28	9.99e-24	chr11	71784016	71792668	-	1.393	0	1.721	0	0.327	1
chr11	71795735	71796444	1.64	0.0414	chr11	71794545	71796212	-	1.091	0	1.108	0	0.017	1
chr11	71802039	71802842	3.26	4.99e-05	chr11	71798039	71800849	+	0.864	0	1.041	0	0.177	1
chr11	71891893	71892502	3.91	5.72e-05	chr11	71893248	71893463	+	1.123	0.012	1.263	0.008	0.14	1
chr11	71894297	71894809	2.3	0.00138	chr11	71893248	71893463	+	1.123	0.012	1.263	0.008	0.14	1
chr11	71933481	71936012	3.12	1.54e-18	chr11	71935310	71935779	-	1.329	0.001	1.628	0.001	0.299	1
chr11	71936152	71936925	4.96	0.000276	chr11	71935310	71935779	-	1.329	0.001	1.628	0.001	0.299	1
chr11	72144941	72146158	2.75	1.19e-05	chr11	72145556	72147304	+	0.987	0	1.174	0	0.187	1
chr11	72446781	72447226	2.65	0.00347	chr11	72447060	72450215	+	0.746	0	0.686	0	-0.059	1
chr11	72447540	72447850	4.19	0.00342	chr11	72447060	72450215	+	0.746	0	0.686	0	-0.059	1
chr11	72462741	72464358	1.07	0.00775	chr11	72462528	72464352	+	0.922	0.004	0.666	0.118	-0.256	1
chr11	72483672	72484277	1.88	0.0147	chr11	72483420	72484132	+	1.845	0	1.454	0.001	-0.391	1
chr11	72489120	72489695	2.33	0.0257	chr11	72490159	72490980	+	1.45	0.002	0.675	0.344	-0.774	1
chr11	72491934	72494565	1.51	0.000419	chr11	72490159	72490980	+	1.45	0.002	0.675	0.344	-0.774	1
chr11	72494712	72495056	2.81	0.0138	chr11	72496356	72498425	-	0.644	0.007	0.682	0.01	0.038	1
chr11	72496621	72499799	2.52	1.14e-09	chr11	72496356	72498425	-	0.644	0.007	0.682	0.01	0.038	1
chr11	72500716	72501280	3.74	4.71e-05	chr11	72502448	72503073	-	1.11	0.002	1.318	0.001	0.208	1
chr11	72502089	72502977	2.25	0.00556	chr11	72502448	72503073	-	1.11	0.002	1.318	0.001	0.208	1
chr11	72504302	72505460	2.79	3.62e-06	chr11	72502448	72503073	-	1.11	0.002	1.318	0.001	0.208	1
chr11	72506415	72506704	2.73	0.0155	chr11	72504301	72512379	+	0.611	0	0.665	0	0.054	1
chr11	72524451	72525998	1.97	4.67e-05	chr11	72518896	72523376	-	1.021	0	0.877	0	-0.144	1
chr11	72527459	72527961	4.02	0.000871	chr11	72526536	72531846	-	0.809	0	0.92	0	0.11	1
chr11	72533013	72533524	2.02	0.0176	chr11	72526536	72531846	-	0.809	0	0.92	0	0.11	1
chr11	72852430	72854173	2.96	3.62e-10	chr11	72853886	72855833	-	0.79	0.001	0.93	0.001	0.14	1
chr11	72903379	72907405	1.53	0.000129	chr11	72907617	72907999	+	1.331	0	1.142	0.001	-0.189	1
chr11	72907933	72909151	3.26	2.13e-06	chr11	72907617	72907999	+	1.331	0	1.142	0.001	-0.189	1
chr11	72982443	72984831	3.56	1.43e-17	chr11	72983752	72984401	-	1.005	0.001	0.813	0.025	-0.192	1
chr11	72985622	72986920	1.24	0.00338	chr11	72983752	72984401	-	1.005	0.001	0.813	0.025	-0.192	1
chr11	72999619	72999973	3.96	0.00646	chr11	73000904	73001626	-	0.926	0.003	1.365	0	0.439	1
chr11	73088128	73088713	1.78	0.0475	chr11	73088123	73088867	-	1.326	0.002	1.255	0.02	-0.071	1
chr11	73308109	73310329	2.36	1.51e-11	chr11	73307803	73309831	-	0.757	0.002	0.422	0.246	-0.335	1
chr11	73470879	73473070	2.27	1.08e-08	chr11	73472827	73474986	-	2.018	0	2.107	0	0.089	1
chr11	73498435	73500247	2.69	8.94e-12	chr11	73496836	73502700	+	1.059	0	1.036	0	-0.024	1
chr11	73693007	73693607	1.65	0.0331	chr11	73693043	73697428	-	0.72	0	0.668	0	-0.052	1
chr11	73693638	73695416	2.85	2.35e-09	chr11	73693043	73697428	-	0.72	0	0.668	0	-0.052	1
chr11	73880945	73882840	2.16	4.99e-07	chr11	73882406	73884391	-	1.287	0	0.99	0	-0.297	1
chr11	74303340	74304426	1.09	0.0246	chr11	74301563	74301927	+	1.166	0	1.287	0.002	0.121	1
chr11	74408895	74409110	2.61	0.0241	chr11	74408532	74409878	+	1.024	0	1.467	0	0.443	1
chr11	74659893	74660999	2.09	0.000159	chr11	74660360	74661493	+	1.052	0	1.416	0	0.364	1
chr11	74999996	75000470	1.66	0.0435	chr11	74996829	75000101	+	0.623	0.002	0.498	0.041	-0.125	1
chr11	75037076	75037765	2.64	0.00473	chr11	75037558	75038775	+	0.746	0.007	0.686	0.032	-0.06	1
chr11	75039318	75040303	2.54	0.000994	chr11	75037558	75038775	+	0.746	0.007	0.686	0.032	-0.06	1
chr11	75041665	75042209	2.18	0.02	chr11	75039876	75040292	+	1.683	0	1.309	0.001	-0.374	1
chr11	75047853	75048839	3.5	4.81e-07	chr11	75048593	75049054	+	0.849	0.014	1.498	0	0.649	1
chr11	75053096	75055034	3.9	9.13e-20	chr11	75054663	75055833	+	0.994	0.001	1.426	0	0.432	1
chr11	75061642	75063681	0.93	0.00836	chr11	75057124	75062208	+	0.979	0	0.941	0	-0.038	1
chr11	75109894	75111134	1.9	9.92e-05	chr11	75109070	75110602	-	1.289	0	0.774	0.028	-0.516	1
chr11	75132781	75134387	2.5	1.68e-10	chr11	75135123	75136761	-	0.975	0	0.621	0.106	-0.353	1
chr11	75207321	75207821	3.35	0.00148	chr11	75207554	75207973	+	2.643	0	2.62	0	-0.023	1
chr11	75807509	75808573	2.13	0.00363	chr11	75806880	75807175	-	0.906	0.008	0.995	0.011	0.089	1
chr11	76480435	76486044	2.37	1.29e-18	chr11	76484602	76488928	+	1.108	0	1.161	0	0.053	1
chr11	76493632	76494801	2.11	0.000989	chr11	76493057	76494118	+	2.176	0	2.712	0	0.536	1
chr11	76494836	76495550	5.25	7.19e-05	chr11	76493057	76494118	+	2.176	0	2.712	0	0.536	1
chr11	76497201	76500634	1.26	0.00191	chr11	76495668	76496822	-	1.22	0	1.067	0.007	-0.152	1
chr11	76509614	76511178	1.78	0.000117	chr11	76508848	76513642	-	1.228	0	1.587	0	0.359	1
chr11	76513874	76514452	2.37	0.00466	chr11	76514807	76518355	-	1.012	0	0.92	0	-0.092	1
chr11	76516575	76516901	2.34	0.0385	chr11	76514807	76518355	-	1.012	0	0.92	0	-0.092	1
chr11	76518035	76518921	1.5	0.0143	chr11	76514807	76518355	-	1.012	0	0.92	0	-0.092	1
chr11	76534440	76537090	2.59	1.11e-14	chr11	76532945	76536302	-	1.052	0	1.027	0	-0.025	1
chr11	76541021	76541265	3.77	0.0102	chr11	76537641	76539900	+	0.964	0	0.857	0.002	-0.107	1
chr11	76571237	76572946	2.68	1.27e-07	chr11	76570338	76570927	-	1.295	0	1.439	0	0.144	1
chr11	76650026	76650893	3.3	1.18e-07	chr11	76645208	76651357	-	1.591	0	1.303	0	-0.288	1
chr11	76745849	76748593	3.16	4.37e-18	chr11	76745935	76750268	-	1.101	0	1.19	0	0.089	1
chr11	76749376	76750510	1.93	0.00332	chr11	76745935	76750268	-	1.101	0	1.19	0	0.089	1
chr11	77111849	77113105	2.37	0.000209	chr11	77112866	77125256	+	0.945	0	0.595	0	-0.35	1
chr11	77116652	77117230	2.16	0.0361	chr11	77112866	77125256	+	0.945	0	0.595	0	-0.35	1
chr11	77118335	77119355	1.81	0.00397	chr11	77112866	77125256	+	0.945	0	0.595	0	-0.35	1
chr11	77122361	77123414	2.09	0.00168	chr11	77112866	77125256	+	0.945	0	0.595	0	-0.35	1
chr11	77185017	77185816	1.99	0.00375	chr11	77184490	77186656	+	0.638	0.036	0.445	0.278	-0.193	1
chr11	77298780	77299465	3.7	0.00085	chr11	77299061	77300340	+	0.584	0.036	0.092	0.888	-0.493	1
chr11	77300301	77301639	1.87	0.000216	chr11	77299061	77300340	+	0.584	0.036	0.092	0.888	-0.493	1
chr11	77348046	77349167	2.89	5.46e-05	chr11	77348296	77351114	-	1.091	0	0.972	0	-0.119	1
chr11	77625000	77625747	2.02	0.00773	chr11	77622402	77624653	+	1.195	0	1.169	0	-0.026	1
chr11	77705432	77706781	2.16	1.79e-07	chr11	77706675	77707976	-	0.808	0	0.807	0	-0.002	1
chr11	77741372	77741987	4.8	0.000453	chr11	77740597	77743986	+	0.693	0	0.764	0	0.071	1
chr11	77790493	77791244	2.92	7.88e-07	chr11	77790080	77792219	-	0.82	0	0.595	0.018	-0.226	1
chr11	77791633	77792205	2.25	0.013	chr11	77790080	77792219	-	0.82	0	0.595	0.018	-0.226	1
chr11	77842666	77843391	4.78	0.00053	chr11	77838569	77844748	+	0.786	0	0.848	0	0.061	1
chr11	77866416	77868186	2.53	2.18e-09	chr11	77866709	77867125	-	1.323	0	1.379	0.002	0.056	1
chr11	77898872	77900336	3.97	2.05e-10	chr11	77901168	77901813	-	0.961	0.012	1.267	0.004	0.306	1
chr11	77939589	77941168	1.64	0.000487	chr11	77938451	77939910	-	0.765	0.003	0.594	0.073	-0.171	1
chr11	77970457	77972622	2	2.53e-07	chr11	77967814	77971818	+	1.075	0	1.166	0	0.091	1
chr11	78000956	78001948	2.55	0.000191	chr11	78000584	78001125	+	1.117	0	0.732	0.025	-0.385	1
chr11	78005923	78008307	1.48	5.8e-05	chr11	78004704	78006265	+	0.858	0.012	1.009	0.012	0.151	1
chr11	78048468	78050045	1.32	0.012	chr11	78047270	78048678	-	0.844	0	0.832	0.001	-0.012	1
chr11	78088258	78089310	3.03	5.78e-07	chr11	78085896	78092506	+	0.591	0	0.337	0.108	-0.255	1
chr11	78127144	78128666	2.44	2.1e-07	chr11	78122051	78128129	-	0.741	0	0.654	0	-0.087	1
chr11	78129147	78129766	2.89	0.00317	chr11	78122051	78128129	-	0.741	0	0.654	0	-0.087	1
chr11	78130712	78132569	2.17	6.96e-06	chr11	78132560	78134408	-	1.298	0	0.56	0.065	-0.737	1
chr11	78511972	78513598	2.89	9.2e-06	chr11	78513815	78514188	+	1.221	0	1.829	0	0.608	1
chr11	81829511	81830955	1.94	1.63e-05	chr11	81831781	81832692	-	1.613	0	1.537	0	-0.076	1
chr11	81831014	81831694	2.17	0.0317	chr11	81831781	81832692	-	1.613	0	1.537	0	-0.076	1
chr11	81961128	81961590	1.8	0.0268	chr11	81961039	81961501	+	0.972	0.008	0.486	0.437	-0.486	1
chr11	82191449	82192426	3	0.000471	chr11	82190747	82192564	+	0.656	0.002	1.025	0	0.369	1
chr11	82601526	82601983	2.03	0.0323	chr11	82601360	82602882	+	0.731	0.001	0.62	0.016	-0.111	1
chr11	82712915	82713566	2.38	0.00657	chr11	82714227	82714628	+	0.955	0.01	0.746	0.148	-0.209	1
chr11	82714864	82716040	3.3	4.09e-06	chr11	82714227	82714628	+	0.955	0.01	0.746	0.148	-0.209	1
chr11	82723725	82725063	2.97	4.1e-08	chr11	82723821	82724694	+	1.964	0	1.922	0	-0.042	1
chr11	82746282	82746590	2.51	0.0271	chr11	82746989	82747356	+	1.249	0	0.814	0.077	-0.435	1
chr11	82747811	82748102	2.58	0.029	chr11	82746989	82747356	+	1.249	0	0.814	0.077	-0.435	1
chr11	82748741	82749727	1.19	0.0301	chr11	82746989	82747356	+	1.249	0	0.814	0.077	-0.435	1
chr11	82803351	82804539	2.53	1.92e-12	chr11	82805229	82805666	+	1.282	0.002	1.17	0.016	-0.112	1
chr11	82814983	82815734	1.73	0.0101	chr11	82814150	82814975	-	1.434	0	0.836	0.05	-0.598	1
chr11	82996353	82997562	2.15	1.57e-05	chr11	82998163	82998663	-	0.753	0.025	0.788	0.035	0.035	1
chr11	84360576	84361078	2.94	0.00434	chr11	84360954	84361382	+	1.119	0.006	0.85	0.11	-0.27	1
chr11	84382091	84382878	2.03	0.00192	chr11	84381949	84382383	+	0.999	0.029	0.607	0.343	-0.391	1
chr11	84395011	84395413	3.06	0.0103	chr11	84396551	84398732	+	1.204	0	1.193	0	-0.011	1
chr11	84396027	84396576	2.83	0.00191	chr11	84396551	84398732	+	1.204	0	1.193	0	-0.011	1
chr11	84396853	84400352	2.14	7.96e-09	chr11	84396551	84398732	+	1.204	0	1.193	0	-0.011	1
chr11	84425254	84425571	4.16	0.00472	chr11	84425169	84426187	+	2.349	0	2.76	0	0.411	1
chr11	84535797	84536978	2.05	0.000928	chr11	84536827	84537256	+	1.718	0	1.23	0.017	-0.488	1
chr11	84848083	84849672	3.43	4.15e-08	chr11	84849880	84850368	+	1.609	0	1.236	0.012	-0.373	1
chr11	84861232	84862403	3.06	1.98e-08	chr11	84860092	84863527	+	0.626	0.002	0.841	0	0.214	1
chr11	85358603	85359446	2.06	0.0364	chr11	85359694	85360428	-	0.812	0.041	0.38	0.594	-0.431	1
chr11	85374170	85376505	3.01	2.26e-13	chr11	85374343	85374947	-	1.263	0	1.912	0	0.648	1
chr11	85555511	85555894	2.6	0.0202	chr11	85555822	85556361	+	0.875	0.049	-0.63	0.351	-1.506	0.76
chr11	85565884	85566488	1.89	0.0103	chr11	85564505	85567542	-	1.324	0	1.362	0	0.038	1
chr11	86650852	86651653	1.44	0.0147	chr11	86652821	86653320	+	1.176	0.005	1.292	0.011	0.116	1
chr11	86652738	86653661	2.01	0.0047	chr11	86652821	86653320	+	1.176	0.005	1.292	0.011	0.116	1
chr11	86663253	86663766	1.78	0.0378	chr11	86663319	86665449	-	0.602	0.007	0.455	0.123	-0.147	1
chr11	86665289	86667891	2.41	3.56e-12	chr11	86663319	86665449	-	0.602	0.007	0.455	0.123	-0.147	1
chr11	86709984	86712168	2.16	1.6e-09	chr11	86712876	86714108	-	0.624	0.01	0.839	0.001	0.215	1
chr11	86715130	86717925	2.44	6.54e-11	chr11	86712876	86714108	-	0.624	0.01	0.839	0.001	0.215	1
chr11	86733430	86734443	2.62	5.27e-05	chr11	86732795	86735094	-	0.756	0.003	0.631	0.035	-0.125	1
chr11	86747413	86749731	4.7	2.04e-06	chr11	86747603	86749793	+	1.789	0	1.175	0	-0.614	1
chr11	87634491	87636101	2.75	3.33e-07	chr11	87633563	87633986	+	1.289	0.001	0.875	0.062	-0.414	1
chr11	88070421	88071431	2.15	0.000233	chr11	88070877	88071719	+	0.885	0.001	0.629	0.079	-0.256	1
chr11	88151524	88152285	2.01	0.00306	chr11	88147008	88153469	-	0.689	0	0.347	0.09	-0.342	1
chr11	90245522	90245836	3.24	0.00581	chr11	90245800	90246282	-	1.114	0.009	0.507	0.462	-0.608	1
chr11	90402085	90403364	2.08	7.03e-08	chr11	90400989	90402766	+	1.242	0	1.376	0	0.133	1
chr11	90578926	90581434	2.58	2.68e-17	chr11	90578707	90579251	-	0.83	0.024	0.75	0.123	-0.079	1
chr11	90581614	90583344	2.31	2.08e-05	chr11	90581397	90582124	-	0.823	0.002	1.257	0	0.434	1
chr11	90588434	90589126	2.53	0.00113	chr11	90588438	90589463	-	1.115	0	1.326	0	0.211	1
chr11	90589823	90591056	2.85	5.8e-10	chr11	90588438	90589463	-	1.115	0	1.326	0	0.211	1
chr11	91758945	91761036	2.34	3.22e-07	chr11	91757424	91763326	-	0.829	0	0.547	0.001	-0.282	1
chr11	92930088	92931499	1.12	0.00417	chr11	92928487	92929804	+	1.634	0	1.711	0	0.077	1
chr11	93090860	93091633	2.16	0.0171	chr11	93091978	93095242	-	1.1	0	1.01	0	-0.09	1
chr11	93092472	93093442	1.96	0.00938	chr11	93091978	93095242	-	1.1	0	1.01	0	-0.09	1
chr11	93473148	93473536	4.33	0.00247	chr11	93472910	93473850	-	1.421	0	1.731	0	0.31	1
chr11	93473633	93475614	2.95	1.61e-08	chr11	93472910	93473850	-	1.421	0	1.731	0	0.31	1
chr11	93861461	93862559	1.11	0.0133	chr11	93862842	93865423	-	0.602	0.016	0.848	0.001	0.247	1
chr11	94276757	94277845	0.87	0.0322	chr11	94275273	94276252	+	0.696	0.031	0.723	0.033	0.027	1
chr11	94480088	94481108	1.12	0.0413	chr11	94481636	94482214	-	0.963	0.013	0.594	0.356	-0.369	1
chr11	94563373	94565294	1.85	5.08e-07	chr11	94566551	94567958	-	0.878	0.002	0.621	0.086	-0.258	1
chr11	94565515	94567317	0.85	0.0184	chr11	94566551	94567958	-	0.878	0.002	0.621	0.086	-0.258	1
chr11	94567634	94568822	1.44	0.00697	chr11	94566551	94567958	-	0.878	0.002	0.621	0.086	-0.258	1
chr11	94570686	94572815	1.7	8.3e-08	chr11	94572367	94577894	-	0.839	0	0.486	0.044	-0.353	1
chr11	94578044	94579602	0.9	0.0218	chr11	94572367	94577894	-	0.839	0	0.486	0.044	-0.353	1
chr11	94809552	94810095	1.46	0.0496	chr11	94805853	94808928	-	1.247	0	0.919	0.003	-0.329	1
chr11	94822597	94823302	1.59	0.0144	chr11	94824185	94825601	-	1.11	0	0.804	0.024	-0.307	1
chr11	94824822	94825757	2.88	8.04e-06	chr11	94824185	94825601	-	1.11	0	0.804	0.024	-0.307	1
chr11	94840292	94841259	1.23	0.0438	chr11	94840374	94840801	-	1.014	0.005	1.984	0	0.97	1
chr11	94883008	94884165	3.74	2.05e-10	chr11	94880287	94882967	+	0.876	0	1.015	0	0.138	1
chr11	94884266	94884982	1.73	0.0154	chr11	94880287	94882967	+	0.876	0	1.015	0	0.138	1
chr11	95656818	95657650	2.34	0.000143	chr11	95655433	95657954	+	1.127	0	1.098	0	-0.028	1
chr11	95833612	95834075	2.37	0.0346	chr11	95832985	95833966	+	0.715	0.008	0.766	0.007	0.052	1
chr11	96005474	96006537	2.67	0.000204	chr11	96006559	96008842	+	1.236	0	1.506	0	0.27	1
chr11	96122580	96124206	0.88	0.0299	chr11	96123502	96124473	-	3.563	0	2.121	0	-1.442	1
chr11	100712402	100713120	1.9	0.02	chr11	100713366	100717827	-	0.975	0	0.828	0	-0.147	1
chr11	100858701	100859442	2.75	0.0012	chr11	100856629	100857363	-	0.838	0.025	0.707	0.148	-0.13	1
chr11	100870119	100871284	4.6	9.03e-10	chr11	100869792	100870789	-	1.026	0.001	1.131	0.002	0.105	1
chr11	100904139	100905849	3.48	1.54e-07	chr11	100902736	100903618	+	1.071	0.001	1.489	0	0.418	1
chr11	100925908	100927404	1.8	0.0118	chr11	100925758	100928189	-	1.816	0	1.489	0	-0.327	1
chr11	100934114	100935031	1.87	0.00719	chr11	100934802	100937300	+	1.097	0	0.561	0.028	-0.537	1
chr11	100950316	100950917	2.3	0.0278	chr11	100948593	100953116	-	1.403	0	1.553	0	0.149	1
chr11	100961849	100963204	1.57	0.00067	chr11	100964561	100965723	+	1.471	0	1.228	0.001	-0.243	1
chr11	100984102	100984670	1.89	0.0182	chr11	100983684	100986685	+	1.256	0	0.976	0	-0.28	1
chr11	101048718	101049759	3.96	5.55e-10	chr11	101048354	101051540	-	1.173	0	0.923	0	-0.25	1
chr11	101088520	101089258	3.06	0.000259	chr11	101089747	101093370	-	0.753	0	0.089	0.838	-0.665	0.804
chr11	101089330	101090290	2.83	0.00179	chr11	101089747	101093370	-	0.753	0	0.089	0.838	-0.665	0.804
chr11	101200107	101201031	1.86	0.0021	chr11	101201920	101202847	-	1.514	0	1.016	0.006	-0.498	1
chr11	101201884	101202805	2.51	6.35e-05	chr11	101201920	101202847	-	1.514	0	1.016	0.006	-0.498	1
chr11	101204927	101208478	2.39	1e-15	chr11	101204302	101207161	+	0.673	0	0.438	0.084	-0.235	1
chr11	101211449	101214963	2.95	1.94e-14	chr11	101214053	101217165	+	0.626	0.002	0.597	0.01	-0.03	1
chr11	101215040	101218049	2.87	8.25e-18	chr11	101214053	101217165	+	0.626	0.002	0.597	0.01	-0.03	1
chr11	101218644	101221146	2.01	3.91e-07	chr11	101214053	101217165	+	0.626	0.002	0.597	0.01	-0.03	1
chr11	101224388	101226859	2.86	5.47e-07	chr11	101226727	101229283	-	1.1	0	0.82	0.006	-0.28	1
chr11	101226871	101229476	3.16	7.84e-15	chr11	101226727	101229283	-	1.1	0	0.82	0.006	-0.28	1
chr11	101230840	101231881	3.04	3.15e-05	chr11	101231437	101234093	-	0.958	0	0.77	0	-0.188	1
chr11	101234254	101235217	1.68	0.00988	chr11	101231437	101234093	-	0.958	0	0.77	0	-0.188	1
chr11	101305486	101308841	1.87	1.15e-07	chr11	101309925	101310589	-	1.681	0	1.383	0.002	-0.299	1
chr11	101308847	101313623	2.07	2.57e-10	chr11	101309925	101310589	-	1.681	0	1.383	0.002	-0.299	1
chr11	101313689	101315766	2.19	1.37e-05	chr11	101313619	101313932	-	0.848	0.04	1.089	0.011	0.241	1
chr11	101980363	101982974	2.87	4.95e-16	chr11	101982358	101983469	+	1.076	0	0.911	0	-0.165	1
chr11	102112838	102113196	2.14	0.0465	chr11	102111990	102115468	-	1.103	0	1.185	0	0.081	1
chr11	102187383	102188742	2.89	2.82e-08	chr11	102189502	102190877	+	1.099	0	0.708	0.004	-0.39	1
chr11	102189433	102189868	3.57	0.0161	chr11	102189502	102190877	+	1.099	0	0.708	0.004	-0.39	1
chr11	105892324	105893818	3.3	1.57e-08	chr11	105893269	105893964	+	0.978	0.001	0.852	0.011	-0.126	1
chr11	106042332	106045958	3.25	1.32e-18	chr11	106044563	106044887	-	1.927	0	2.587	0	0.66	1
chr11	106047460	106048650	3.22	1.95e-07	chr11	106046114	106046717	+	0.884	0.014	1.197	0.002	0.313	1
chr11	106330802	106333415	1.74	7.93e-06	chr11	106329133	106329568	-	1.51	0	2.15	0	0.64	1
chr11	106889751	106890337	1.85	0.0331	chr11	106887081	106888299	-	1.41	0	1.306	0	-0.104	1
chr11	107879398	107880735	2.62	3.82e-07	chr11	107877184	107883602	+	1.524	0	1.41	0	-0.114	1
chr11	108394836	108396557	2.22	2.75e-08	chr11	108396358	108396920	+	1.38	0	1.21	0	-0.17	1
chr11	108535489	108536370	2.55	8.24e-05	chr11	108532183	108538039	+	1.104	0	1.548	0	0.443	1
chr11	108537149	108538697	2.38	0.000178	chr11	108532183	108538039	+	1.104	0	1.548	0	0.443	1
chr11	108565226	108565835	2.2	0.0164	chr11	108565422	108566630	-	0.834	0.002	0.837	0.015	0.003	1
chr11	108603220	108603570	1.81	0.0454	chr11	108603831	108605067	-	0.605	0.043	0.707	0.066	0.102	1
chr11	110066743	110067542	2.9	0.00198	chr11	110065482	110065897	+	1.594	0	1.401	0	-0.193	1
chr11	110233636	110234385	2.18	0.0244	chr11	110232275	110235549	-	1.07	0	1.188	0	0.118	1
chr11	111173432	111174861	2.52	1.31e-11	chr11	111175494	111176056	+	0.874	0.036	0.826	0.163	-0.048	1
chr11	111176322	111177009	2.6	0.00276	chr11	111175494	111176056	+	0.874	0.036	0.826	0.163	-0.048	1
chr11	111177206	111177846	1.62	0.0263	chr11	111175494	111176056	+	0.874	0.036	0.826	0.163	-0.048	1
chr11	111227842	111228291	2.1	0.0238	chr11	111228912	111229714	+	1.308	0	1.553	0	0.245	1
chr11	111228338	111228869	2.84	0.0101	chr11	111228912	111229714	+	1.308	0	1.553	0	0.245	1
chr11	111636401	111637715	3.45	6.53e-09	chr11	111634492	111638871	+	1.463	0	0.905	0	-0.558	1
chr11	111741577	111742580	3.14	2.67e-07	chr11	111740924	111742714	-	1.392	0	1.944	0	0.553	1
chr11	111749314	111750633	2.51	4.9e-08	chr11	111748778	111750732	-	1.039	0	0.917	0.001	-0.122	1
chr11	111782343	111782752	2.11	0.0341	chr11	111783768	111784247	+	1.041	0.002	1.778	0	0.737	1
chr11	111789065	111790435	2.11	8.11e-06	chr11	111790748	111791574	-	2.407	0	2.858	0	0.451	1
chr11	111791085	111791531	3.09	0.0084	chr11	111790748	111791574	-	2.407	0	2.858	0	0.451	1
chr11	111794383	111796244	1.61	0.00255	chr11	111794751	111803786	-	0.683	0	0.655	0	-0.028	1
chr11	111797373	111798968	3.01	2.84e-09	chr11	111794751	111803786	-	0.683	0	0.655	0	-0.028	1
chr11	111803575	111804167	2.1	0.0272	chr11	111794751	111803786	-	0.683	0	0.655	0	-0.028	1
chr11	111895392	111896644	3.95	4.45e-13	chr11	111894613	111897362	+	0.625	0.009	0.569	0.034	-0.057	1
chr11	111944507	111945652	2.48	1.12e-06	chr11	111942490	111945120	-	1.114	0	0.785	0.004	-0.33	1
chr11	111956812	111958126	2.87	2.95e-07	chr11	111955058	111956270	-	1.306	0	0.739	0.068	-0.566	1
chr11	112096486	112098150	2.39	1.73e-07	chr11	112095481	112103315	-	1.046	0	0.813	0	-0.233	1
chr11	113141055	113141863	1.53	0.00653	chr11	113141988	113142529	-	0.788	0.002	1.017	0	0.229	1
chr11	113188195	113188429	3.26	0.0292	chr11	113189532	113195480	-	1.137	0	1.033	0	-0.104	1
chr11	113210374	113211650	2.27	6.96e-06	chr11	113210295	113210751	-	1.079	0.006	0.604	0.31	-0.475	1
chr11	113211761	113214260	1.46	4.89e-05	chr11	113210295	113210751	-	1.079	0.006	0.604	0.31	-0.475	1
chr11	114177992	114178858	3.79	1.33e-05	chr11	114178057	114178500	+	1.357	0.001	1.136	0.044	-0.222	1
chr11	114179068	114179621	3.03	0.000926	chr11	114178057	114178500	+	1.357	0.001	1.136	0.044	-0.222	1
chr11	114217596	114218365	1.75	0.0118	chr11	114217143	114217712	+	0.958	0.001	1.009	0.002	0.052	1
chr11	114229069	114230149	2.8	4.02e-06	chr11	114228762	114229300	+	0.899	0.016	1.125	0.004	0.226	1
chr11	114309093	114309537	3.49	0.00276	chr11	114309635	114310043	-	1.256	0.001	1.119	0.024	-0.137	1
chr11	114309641	114312505	2.31	1.43e-14	chr11	114309635	114310043	-	1.256	0.001	1.119	0.024	-0.137	1
chr11	115137843	115138177	2.15	0.0215	chr11	115138156	115138563	+	1.449	0	1.136	0.002	-0.313	1
chr11	115212814	115213407	4.48	0.00139	chr11	115207886	115211726	+	1.629	0	1.303	0	-0.326	1
chr11	115291975	115293077	1.04	0.0498	chr11	115289500	115295891	+	1.922	0	1.738	0	-0.185	1
chr11	115322797	115323490	2	0.0482	chr11	115320714	115321787	+	1.539	0	0.646	0.274	-0.894	1
chr11	115341494	115343323	2.8	7.97e-10	chr11	115339855	115340657	+	0.955	0.001	1.016	0.001	0.061	1
chr11	115368779	115370646	1.19	0.000486	chr11	115368428	115373387	+	1.644	0	1.369	0	-0.275	1
chr11	115371519	115372235	2	0.00317	chr11	115368428	115373387	+	1.644	0	1.369	0	-0.275	1
chr11	115372354	115376379	2.24	5.54e-11	chr11	115368428	115373387	+	1.644	0	1.369	0	-0.275	1
chr11	115496143	115498759	2.28	1.29e-11	chr11	115497654	115503418	+	1.041	0	1.091	0	0.051	1
chr11	115502266	115503011	3.55	7.98e-05	chr11	115497654	115503418	+	1.041	0	1.091	0	0.051	1
chr11	115547048	115547331	3.81	0.0096	chr11	115548760	115549320	-	1.634	0	2.916	0	1.282	1
chr11	115548046	115548457	4.12	0.0048	chr11	115548760	115549320	-	1.634	0	2.916	0	1.282	1
chr11	115548710	115550194	2.41	2.7e-05	chr11	115548760	115549320	-	1.634	0	2.916	0	1.282	1
chr11	115595204	115596109	4.16	5.64e-08	chr11	115597313	115598074	-	1.784	0	1.549	0	-0.235	1
chr11	115596340	115596842	1.81	0.0122	chr11	115597313	115598074	-	1.784	0	1.549	0	-0.235	1
chr11	116658171	116659251	1.85	0.000547	chr11	116656788	116659588	+	1.316	0	1.229	0	-0.087	1
chr11	117054382	117055615	3.26	1.08e-09	chr11	117056589	117058195	-	1.337	0	1.393	0	0.056	1
chr11	117055661	117056549	2.4	1.42e-05	chr11	117056589	117058195	-	1.337	0	1.393	0	0.056	1
chr11	117184691	117185358	2.01	0.00258	chr11	117169592	117186026	+	1.095	0	1.02	0	-0.074	1
chr11	117186753	117187653	2.34	0.0139	chr11	117187963	117189504	+	1.081	0	1.05	0	-0.031	1
chr11	117798232	117801496	1.79	7.95e-08	chr11	117800798	117801203	-	1.235	0	0.975	0.005	-0.26	1
chr11	118185020	118187035	3.45	3.53e-18	chr11	118184781	118189725	-	0.813	0	0.886	0	0.073	1
chr11	118187152	118188574	1.53	0.00187	chr11	118184781	118189725	-	0.813	0	0.886	0	0.073	1
chr11	118305024	118307426	2.82	7.13e-11	chr11	118304930	118305484	-	1.35	0.001	1.521	0.002	0.171	1
chr11	118394293	118394989	2.28	0.00269	chr11	118394782	118398845	-	1.339	0	0.985	0	-0.354	1
chr11	118397420	118398477	2.31	0.000595	chr11	118394782	118398845	-	1.339	0	0.985	0	-0.354	1
chr11	118491249	118494587	1.98	2.81e-08	chr11	118491791	118492276	+	1.229	0.003	0.637	0.271	-0.592	1
chr11	118763048	118763537	2.24	0.0206	chr11	118762419	118762890	-	1.16	0.001	1.252	0.001	0.092	1
chr11	118789900	118791206	2.43	4.15e-06	chr11	118791515	118792124	-	1.379	0	0.675	0.24	-0.704	1
chr11	118791239	118793586	2.32	1.69e-12	chr11	118791515	118792124	-	1.379	0	0.675	0.24	-0.704	1
chr11	118798494	118801795	1.89	0.04	chr11	118802649	118803150	-	1.099	0.002	1.209	0.007	0.11	1
chr11	118888331	118889951	1.91	4.92e-06	chr11	118891150	118892832	+	0.653	0.009	0.426	0.234	-0.227	1
chr11	118901208	118901985	1.36	0.0145	chr11	118898709	118902102	+	1.024	0	0.952	0	-0.072	1
chr11	118926827	118928779	2.86	2.11e-13	chr11	118926509	118927182	+	1.297	0	1.199	0.006	-0.098	1
chr11	118937289	118939035	2.6	4.33e-08	chr11	118936325	118939654	+	0.752	0	0.817	0	0.065	1
chr11	118963971	118964468	2.06	0.0302	chr11	118959737	118964783	-	0.981	0	0.535	0.019	-0.447	1
chr11	118964733	118965201	1.98	0.025	chr11	118966174	118971872	-	1.12	0	1.168	0	0.047	1
chr11	118965366	118966531	2.52	9.48e-06	chr11	118966174	118971872	-	1.12	0	1.168	0	0.047	1
chr11	118972327	118973517	2.62	1.33e-09	chr11	118966174	118971872	-	1.12	0	1.168	0	0.047	1
chr11	118973699	118974451	1.68	0.00929	chr11	118973319	118973693	+	1.306	0	1.086	0.002	-0.219	1
chr11	118991649	118992699	2.39	0.000112	chr11	118989968	118991183	+	1.161	0	0.834	0.007	-0.327	1
chr11	119066239	119066520	3.61	0.0146	chr11	119065939	119068815	+	0.638	0	0.552	0.01	-0.086	1
chr11	119067193	119067499	3.29	0.0108	chr11	119065939	119068815	+	0.638	0	0.552	0.01	-0.086	1
chr11	119067815	119068262	1.91	0.0267	chr11	119065939	119068815	+	0.638	0	0.552	0.01	-0.086	1
chr11	119225708	119226789	2.01	0.00198	chr11	119227353	119233346	+	0.957	0	0.615	0.002	-0.342	1
chr11	119226841	119227821	2.79	0.000121	chr11	119227353	119233346	+	0.957	0	0.615	0.002	-0.342	1
chr11	119231557	119233622	2.33	1.72e-09	chr11	119227353	119233346	+	0.957	0	0.615	0.002	-0.342	1
chr11	119234912	119235474	1.97	0.00876	chr11	119235568	119237677	+	0.922	0	0.722	0.004	-0.2	1
chr11	119251577	119252780	2.41	4.32e-05	chr11	119248612	119253613	+	0.984	0	0.921	0	-0.063	1
chr11	120105686	120107802	2.57	3.19e-09	chr11	120100524	120105579	-	0.748	0	0.375	0.122	-0.374	1
chr11	120130515	120131204	4.02	0.000143	chr11	120131642	120132378	+	1.432	0	1.092	0.007	-0.34	1
chr11	120136704	120137482	2.63	0.000835	chr11	120136496	120138000	+	0.721	0.003	1.047	0	0.326	1
chr11	120199240	120199918	2.43	0.000753	chr11	120198494	120202973	-	1.311	0	1.318	0	0.007	1
chr11	120421580	120422327	4.23	6.64e-08	chr11	120423182	120423559	-	1.038	0.01	1.541	0.003	0.503	1
chr11	120473679	120474672	1.5	0.00697	chr11	120474762	120475303	-	1.699	0	1.964	0	0.266	1
chr11	120478162	120480153	2.12	2e-07	chr11	120478300	120478888	-	1.73	0	0.475	0.295	-1.255	0.552
chr11	120496068	120496648	3.11	0.00155	chr11	120495795	120496550	-	1.768	0	2.203	0	0.435	1
chr11	120496931	120498584	2.03	2.76e-07	chr11	120495795	120496550	-	1.768	0	2.203	0	0.435	1
chr11	120531850	120534513	2.56	7.13e-13	chr11	120532398	120532777	-	1.02	0.007	1.029	0.017	0.008	1
chr11	120678735	120680309	1.75	0.000286	chr11	120679725	120685541	-	0.592	0.001	0.425	0.068	-0.167	1
chr11	120682840	120688164	1.02	7.98e-06	chr11	120679725	120685541	-	0.592	0.001	0.425	0.068	-0.167	1
chr11	120761969	120762288	3.52	0.0057	chr11	120762000	120763147	-	1.867	0	1.744	0	-0.122	1
chr11	120779175	120779585	3.11	0.00227	chr11	120778919	120779323	-	1.861	0	2.653	0	0.792	1
chr11	120779630	120780485	3.98	6.33e-07	chr11	120778919	120779323	-	1.861	0	2.653	0	0.792	1
chr11	120800260	120800779	2.23	0.0082	chr11	120798154	120799206	-	0.998	0	0.873	0	-0.125	1
chr11	120803489	120804115	5.08	0.000158	chr11	120804917	120805204	-	1.039	0.001	1.148	0	0.109	1
chr11	121329990	121330908	3.89	1.01e-08	chr11	121330857	121333707	+	0.814	0	0.714	0	-0.1	1
chr11	121331386	121332436	4.98	8.76e-11	chr11	121330857	121333707	+	0.814	0	0.714	0	-0.1	1
chr11	121334143	121334719	1.99	0.0392	chr11	121330857	121333707	+	0.814	0	0.714	0	-0.1	1
chr11	121335005	121336026	4.9	2.41e-07	chr11	121330857	121333707	+	0.814	0	0.714	0	-0.1	1
chr11	122754033	122754365	3.01	0.0107	chr11	122754069	122754643	+	1.95	0	1.722	0	-0.228	1
chr11	122924249	122925140	1.72	0.0481	chr11	122919504	122925868	+	0.635	0	0.654	0	0.019	1
chr11	122925376	122925731	4.04	0.00545	chr11	122919504	122925868	+	0.635	0	0.654	0	0.019	1
chr11	122931001	122934584	1.99	1.93e-16	chr11	122934962	122937585	+	0.965	0	0.602	0.004	-0.364	1
chr11	122941998	122943652	2.07	2.43e-07	chr11	122942588	122946488	+	1.068	0	0.984	0	-0.085	1
chr11	122966293	122968141	2.82	4.58e-09	chr11	122968742	122969592	+	0.905	0	0.805	0.001	-0.099	1
chr11	122968220	122968941	2.58	0.000156	chr11	122968742	122969592	+	0.905	0	0.805	0.001	-0.099	1
chr11	122988756	122989583	1.52	0.00606	chr11	122989370	122990633	+	1.092	0	1.182	0	0.091	1
chr11	123015209	123016544	2.16	2.66e-05	chr11	123014269	123018684	+	1.191	0	1.284	0	0.093	1
chr11	123018482	123019276	1.34	0.0434	chr11	123014269	123018684	+	1.191	0	1.284	0	0.093	1
chr11	123050955	123051985	1.45	0.02	chr11	123052032	123052470	+	1.648	0	1.127	0.015	-0.522	1
chr11	123058715	123059762	2.62	3.4e-05	chr11	123058169	123059616	+	0.926	0	0.784	0.001	-0.142	1
chr11	123076707	123078156	1.29	0.0229	chr11	123078466	123080122	-	1.691	0	1.05	0.002	-0.641	1
chr11	124514405	124514853	2.62	0.00477	chr11	124515024	124515361	+	0.886	0.032	0.75	0.148	-0.136	1
chr11	124526764	124527167	1.79	0.0451	chr11	124526383	124526740	+	1.274	0	1.659	0	0.385	1
chr11	124532550	124532802	3.55	0.00484	chr11	124533868	124534743	+	1.455	0	1.316	0	-0.139	1
chr11	124533524	124534123	5.13	0.000114	chr11	124533868	124534743	+	1.455	0	1.316	0	-0.139	1
chr11	124631778	124633245	2.79	6.22e-09	chr11	124632898	124633583	-	0.934	0	0.443	0.236	-0.491	1
chr11	124633326	124633958	2.87	3.64e-05	chr11	124632898	124633583	-	0.934	0	0.443	0.236	-0.491	1
chr11	124740683	124741156	2.63	0.00866	chr11	124739298	124740964	-	1.294	0	0.986	0	-0.308	1
chr11	124745828	124746706	1.14	0.00589	chr11	124744110	124744479	-	1.128	0.003	1.096	0.034	-0.031	1
chr11	125170486	125171311	2.44	1.62e-06	chr11	125169130	125174066	-	1.143	0	0.973	0	-0.171	1
chr11	125406610	125407098	2.02	0.0297	chr11	125405803	125409914	-	0.871	0	0.926	0	0.055	1
chr11	125438750	125440153	2.3	1.81e-06	chr11	125436574	125439170	-	0.836	0	0.853	0	0.017	1
chr11	125461623	125463614	2.67	4.95e-14	chr11	125459915	125461064	+	0.983	0	0.932	0	-0.051	1
chr11	125727345	125728110	1.46	0.0192	chr11	125725836	125727140	+	0.927	0	1.885	0	0.959	0.616
chr11	125756890	125758981	2.68	2.7e-11	chr11	125758370	125758947	-	1.668	0	1.769	0	0.101	1
chr11	125759385	125760005	3.67	0.00107	chr11	125758370	125758947	-	1.668	0	1.769	0	0.101	1
chr11	125822336	125823366	1.96	1.85e-05	chr11	125821325	125822857	+	1.451	0	1.253	0	-0.198	1
chr11	125932193	125933744	1.14	0.00118	chr11	125928083	125932121	+	0.932	0	1.12	0	0.188	1
chr11	126080445	126082960	2.33	2.11e-11	chr11	126083961	126084652	-	2.039	0	1.38	0	-0.659	1
chr11	126137908	126139735	2.4	2.4e-09	chr11	126136473	126137461	+	2.026	0	1.35	0.001	-0.676	1
chr11	126151281	126152239	2.27	0.000809	chr11	126132612	126152064	-	0.841	0	0.735	0	-0.106	1
chr11	126152342	126153930	4.87	8.23e-15	chr11	126132612	126152064	-	0.841	0	0.735	0	-0.106	1
chr11	126173232	126174904	3.75	2.87e-15	chr11	126171359	126173593	-	0.974	0	0.957	0	-0.018	1
chr11	126213483	126213750	4.12	0.00423	chr11	126208795	126225036	+	1.329	0	1.306	0	-0.023	1
chr11	126222342	126223036	2.24	0.00237	chr11	126221397	126224573	-	0.585	0	0.646	0	0.061	1
chr11	126223175	126224172	3.46	1.54e-06	chr11	126221397	126224573	-	0.585	0	0.646	0	0.061	1
chr11	126224467	126227185	2.01	2.67e-08	chr11	126227048	126229411	-	1.18	0	1.525	0	0.344	1
chr11	126229209	126230179	1.67	0.00266	chr11	126227048	126229411	-	1.18	0	1.525	0	0.344	1
chr11	126243060	126244303	2.23	9.79e-07	chr11	126243870	126244635	-	1.049	0	0.81	0.001	-0.24	1
chr11	126250027	126250366	2.75	0.0158	chr11	126249930	126251672	-	0.855	0	0.713	0.004	-0.142	1
chr11	126250530	126254010	2.91	3.77e-22	chr11	126249930	126251672	-	0.855	0	0.713	0.004	-0.142	1
chr11	126255656	126257788	3.89	0.0407	chr11	126257437	126257811	-	2.392	0	1.629	0	-0.763	1
chr11	126264656	126265462	2.6	0.000166	chr11	126264991	126266489	-	0.745	0.018	0.508	0.258	-0.236	1
chr11	126414769	126415407	1.34	0.0349	chr11	126415320	126415785	-	1.228	0	0.451	0.347	-0.778	1
chr11	128016659	128017853	3.5	0.0246	chr11	128014614	128016802	-	1.203	0	1.22	0	0.017	1
chr11	129662218	129663228	2.07	2.46e-05	chr11	129661599	129661874	+	1.204	0	1.585	0	0.381	1
chr11	129687895	129690140	3.03	4.65e-15	chr11	129689057	129690300	-	0.814	0	1.064	0	0.25	1
chr11	129697658	129698967	2.6	1.68e-09	chr11	129694913	129696747	-	0.585	0.001	0.222	0.506	-0.362	1
chr11	129709028	129709765	1.92	0.0116	chr11	129710483	129711104	-	0.718	0.007	0.792	0.004	0.074	1
chr11	129709941	129711125	2.01	0.00183	chr11	129710483	129711104	-	0.718	0.007	0.792	0.004	0.074	1
chr11	129712828	129713232	4.43	0.00179	chr11	129712259	129716663	-	1.145	0	1.186	0	0.041	1
chr11	129715492	129717297	2.49	1.89e-15	chr11	129717017	129717597	+	1.087	0	1.362	0	0.275	1
chr11	129718579	129718971	3.44	0.00284	chr11	129717017	129717597	+	1.087	0	1.362	0	0.275	1
chr11	129721452	129722839	2.27	2.06e-05	chr11	129721386	129721668	-	1.445	0.001	2.52	0	1.075	1
chr11	129722972	129725230	4.6	0.0113	chr11	129721386	129721668	-	1.445	0.001	2.52	0	1.075	1
chr11	129725895	129726453	2.1	0.0165	chr11	129724461	129727636	+	0.599	0.001	0.401	0.078	-0.198	1
chr11	129726681	129727355	2.1	0.00163	chr11	129724461	129727636	+	0.599	0.001	0.401	0.078	-0.198	1
chr11	129730235	129730879	2.11	0.018	chr11	129731322	129731786	-	1.026	0.004	0.533	0.328	-0.493	1
chr11	129731111	129732647	3.04	1.72e-14	chr11	129731322	129731786	-	1.026	0.004	0.533	0.328	-0.493	1
chr11	129732898	129733374	2.88	0.00409	chr11	129731322	129731786	-	1.026	0.004	0.533	0.328	-0.493	1
chr11	129864295	129864870	1.97	0.0238	chr11	129865425	129871584	+	0.871	0	0.896	0	0.024	1
chr11	129866316	129867560	1.76	0.000604	chr11	129865425	129871584	+	0.871	0	0.896	0	0.024	1
chr11	129869685	129870428	2.71	0.000721	chr11	129865425	129871584	+	0.871	0	0.896	0	0.024	1
chr11	129870559	129871025	4.44	0.00179	chr11	129865425	129871584	+	0.871	0	0.896	0	0.024	1
chr11	129871228	129874735	2.3	1.21e-07	chr11	129865425	129871584	+	0.871	0	0.896	0	0.024	1
chr11	130029004	130031050	1.23	4.27e-05	chr11	130027063	130027523	+	1.782	0	2.198	0	0.415	1
chr11	130039240	130040990	3.4	1.97e-11	chr11	130042410	130043727	-	0.689	0.001	0.716	0.003	0.028	1
chr11	130041248	130042201	2.4	8.53e-05	chr11	130042410	130043727	-	0.689	0.001	0.716	0.003	0.028	1
chr11	130183605	130185960	2.22	1.12e-11	chr11	130183599	130184061	+	1.444	0	0.763	0.058	-0.68	1
chr11	130351090	130352190	3.5	0.0196	chr11	130352718	130354339	-	1.261	0	0.732	0.001	-0.529	1
chr11	130352257	130353028	3.12	0.000753	chr11	130352718	130354339	-	1.261	0	0.732	0.001	-0.529	1
chr11	130353079	130353557	1.91	0.011	chr11	130352718	130354339	-	1.261	0	0.732	0.001	-0.529	1
chr11	130402609	130403969	2.74	1.25e-07	chr11	130404611	130405063	-	0.949	0.002	1.044	0.002	0.095	1
chr11	130404835	130406965	2.32	1.32e-08	chr11	130404611	130405063	-	0.949	0.002	1.044	0.002	0.095	1
chr11	130719917	130721009	2.08	1.12e-05	chr11	130719181	130720659	+	0.862	0.001	0.717	0.02	-0.145	1
chr11	130724047	130724460	1.86	0.0279	chr11	130724436	130724858	+	1.528	0	2.018	0	0.49	1
chr11	130785638	130786973	0.95	0.0131	chr11	130782763	130785127	+	0.596	0.008	0.779	0.002	0.184	1
chr11	131765668	131772535	2.86	3.31e-20	chr11	131769905	131770756	-	0.786	0.01	0.719	0.043	-0.067	1
chr11	133817128	133817594	2.55	0.00288	chr11	133817458	133818231	+	1.342	0	1.467	0	0.126	1
chr11	133818107	133818686	1.28	0.0451	chr11	133817458	133818231	+	1.342	0	1.467	0	0.126	1
chr11	133905728	133906040	2.78	0.0238	chr11	133905991	133906440	-	1.259	0	1.101	0.017	-0.158	1
chr11	133906128	133906509	3.25	0.0057	chr11	133905991	133906440	-	1.259	0	1.101	0.017	-0.158	1
chr11	133906630	133907874	3.3	2.05e-10	chr11	133905991	133906440	-	1.259	0	1.101	0.017	-0.158	1
chr11	134288277	134288960	1.85	0.0496	chr11	134288916	134289296	-	1.803	0	2.657	0	0.854	1
chr11	134346219	134347233	3.8	6.34e-11	chr11	134346605	134348670	-	1.662	0	1.107	0	-0.555	1
chr11	134435253	134435657	3.87	0.000349	chr11	134434114	134435753	-	1.395	0	1.11	0	-0.285	1
chr12	214628	215262	2.38	0.0164	chr12	215856	216875	+	0.897	0.001	0.763	0.023	-0.134	1
chr12	216921	217311	2.28	0.0104	chr12	215856	216875	+	0.897	0.001	0.763	0.023	-0.134	1
chr12	311323	312231	1.88	0.0034	chr12	311951	312409	+	2.233	0	2.467	0	0.234	1
chr12	312833	313184	4.04	0.00521	chr12	311951	312409	+	2.233	0	2.467	0	0.234	1
chr12	632879	634163	2.85	8.87e-05	chr12	631821	634078	-	0.616	0.007	0.881	0	0.265	1
chr12	679060	681830	1.68	7.46e-06	chr12	681777	683421	+	1.249	0	1.088	0	-0.161	1
chr12	684895	685719	2.64	0.00202	chr12	683528	683935	-	0.984	0.018	0.923	0.069	-0.061	1
chr12	723255	723941	2.27	0.00699	chr12	723175	723882	+	0.978	0.025	0.309	0.726	-0.669	1
chr12	1057670	1058155	2.79	0.0203	chr12	1054412	1059995	-	0.996	0	0.805	0	-0.191	1
chr12	1058227	1059366	2.78	5.15e-06	chr12	1054412	1059995	-	0.996	0	0.805	0	-0.191	1
chr12	1060344	1060745	2.05	0.046	chr12	1054412	1059995	-	0.996	0	0.805	0	-0.191	1
chr12	1099015	1101063	2.06	2.04e-05	chr12	1099447	1099773	-	1.657	0	1.979	0	0.322	1
chr12	1130909	1131467	2.14	0.0058	chr12	1130739	1131124	-	1.019	0.01	0.776	0.138	-0.243	1
chr12	1159102	1160033	2.83	0.00141	chr12	1160721	1162070	-	0.8	0.005	1.248	0	0.448	1
chr12	1163399	1164724	1.74	0.00268	chr12	1160721	1162070	-	0.8	0.005	1.248	0	0.448	1
chr12	2113203	2114349	2.11	0.000114	chr12	2113875	2114578	-	0.821	0.012	0.831	0.02	0.01	1
chr12	2883854	2885819	2.01	0.00139	chr12	2886998	2887498	+	1.082	0.01	1.81	0	0.728	1
chr12	2885878	2886529	2.25	0.0222	chr12	2886998	2887498	+	1.082	0.01	1.81	0	0.728	1
chr12	2903079	2904656	2.53	1.61e-09	chr12	2902808	2904329	-	0.9	0.001	1.269	0	0.369	1
chr12	2904821	2906998	2.85	8.65e-10	chr12	2902808	2904329	-	0.9	0.001	1.269	0	0.369	1
chr12	2913684	2914133	3.05	0.0112	chr12	2915167	2920944	-	0.863	0	1.012	0	0.149	1
chr12	2921804	2922579	1.69	0.0132	chr12	2915167	2920944	-	0.863	0	1.012	0	0.149	1
chr12	3185822	3186523	3.67	0.000113	chr12	3185540	3186240	-	1.273	0	0.839	0.053	-0.434	1
chr12	15296406	15297000	3.13	0.000866	chr12	15285474	15295029	+	0.947	0	1.021	0	0.074	1
chr12	15340891	15341490	2.74	0.00591	chr12	15341900	15342505	+	2.006	0	1.934	0	-0.071	1
chr12	15343229	15344102	2.88	0.00404	chr12	15341900	15342505	+	2.006	0	1.934	0	-0.071	1
chr12	15366051	15366803	1.7	0.0131	chr12	15367966	15370531	-	1.163	0	0.847	0.002	-0.315	1
chr12	15367089	15370694	2.89	2.56e-19	chr12	15367966	15370531	-	1.163	0	0.847	0.002	-0.315	1
chr12	15371556	15372119	2.2	0.00759	chr12	15367966	15370531	-	1.163	0	0.847	0.002	-0.315	1
chr12	15373082	15375608	1.25	0.000452	chr12	15363204	15371933	+	1.472	0	1.187	0	-0.285	1
chr12	15378163	15379205	2.67	7.75e-06	chr12	15377599	15378033	+	1.181	0.003	1.376	0.002	0.195	1
chr12	15395230	15397771	2.66	1.19e-09	chr12	15393908	15394748	+	1.473	0	1.738	0	0.266	1
chr12	15426451	15428009	2.22	1.2e-05	chr12	15428241	15428825	+	2.22	0	2.608	0	0.388	1
chr12	15500844	15501790	1.37	0.0278	chr12	15501225	15501947	-	1.648	0	1.572	0.001	-0.076	1
chr12	16063689	16065371	1.92	6.09e-05	chr12	16064663	16065016	+	0.889	0.004	1.165	0.001	0.276	1
chr12	16089539	16090443	4.21	1.06e-05	chr12	16089585	16090081	+	1.957	0	1.093	0.042	-0.864	1
chr12	16501300	16501567	2.75	0.0385	chr12	16502451	16502707	+	1.409	0.001	1.821	0	0.413	1
chr12	16501748	16502669	2.66	0.00011	chr12	16502451	16502707	+	1.409	0.001	1.821	0	0.413	1
chr12	16503466	16503981	2.97	0.00229	chr12	16502451	16502707	+	1.409	0.001	1.821	0	0.413	1
chr12	19584523	19585566	2.44	0.000212	chr12	19581458	19584225	-	0.628	0.007	0.744	0.003	0.116	1
chr12	21590500	21591127	2.14	0.00206	chr12	21590171	21591152	+	0.894	0.004	0.449	0.377	-0.445	1
chr12	22457074	22458092	2.06	0.000195	chr12	22456183	22461928	+	0.988	0	0.857	0	-0.132	1
chr12	22596218	22596513	3.33	0.0264	chr12	22596911	22597390	+	0.939	0.009	0.95	0.033	0.011	1
chr12	22696324	22698032	2.68	9.73e-08	chr12	22697954	22698409	-	1.589	0.002	1.359	0.029	-0.23	1
chr12	23229017	23229587	3.1	0.000769	chr12	23228040	23228930	+	1.236	0	1.143	0.002	-0.093	1
chr12	26984880	26987132	2.76	1.41e-11	chr12	26982571	26984046	+	1.099	0.002	0.933	0.032	-0.166	1
chr12	27932957	27934461	1.98	0.000121	chr12	27931292	27932182	-	1.456	0	0.506	0.403	-0.95	1
chr12	31476589	31478606	5.15	9.73e-13	chr12	31478524	31482743	-	0.965	0	1.217	0	0.252	1
chr12	31478749	31479063	3.57	0.0158	chr12	31478524	31482743	-	0.965	0	1.217	0	0.252	1
chr12	31742614	31743072	2.29	0.0197	chr12	31739422	31742928	+	1.123	0	0.813	0	-0.309	1
chr12	31789750	31790112	2.49	0.021	chr12	31787443	31791618	+	0.885	0	0.945	0	0.06	1
chr12	31811285	31812875	2.65	3.86e-09	chr12	31810514	31813320	-	0.871	0	0.852	0	-0.019	1
chr12	31881393	31882509	2.91	5.37e-05	chr12	31882718	31883798	-	0.648	0.021	0.735	0.015	0.087	1
chr12	32111743	32112759	2.12	0.000454	chr12	32109539	32112079	+	1.075	0	1.309	0	0.234	1
chr12	32259508	32260352	0.98	0.0461	chr12	32255289	32258746	+	0.861	0	1.098	0	0.237	1
chr12	32423890	32425006	2.48	9.96e-06	chr12	32426248	32426954	-	1.1	0.003	0.973	0.042	-0.126	1
chr12	32496813	32497605	2.06	0.0382	chr12	32496038	32498696	-	1.484	0	1.425	0	-0.059	1
chr12	32831827	32833192	2.5	1.22e-07	chr12	32831586	32833328	-	0.93	0.001	1.009	0.001	0.079	1
chr12	32907916	32909209	1.96	0.000572	chr12	32907384	32907750	+	1.498	0.001	2.179	0	0.681	1
chr12	33673703	33674579	1.49	0.0258	chr12	33673413	33675480	-	0.978	0	1.595	0	0.617	1
chr12	38542901	38543589	3.98	5.12e-06	chr12	38541448	38543224	+	1.311	0	1.557	0	0.246	1
chr12	39835876	39838308	2.84	0.0209	chr12	39834691	39835401	+	2.682	0	1.934	0	-0.748	1
chr12	42654338	42654908	2.39	0.0319	chr12	42653261	42655099	-	1.207	0	1.209	0	0.003	1
chr12	44152146	44152551	2.56	0.0249	chr12	44148608	44154860	+	0.774	0	0.816	0	0.042	1
chr12	44152636	44153666	1.87	0.00287	chr12	44148608	44154860	+	0.774	0	0.816	0	0.042	1
chr12	45975839	45977250	1.8	0.000608	chr12	45975021	45975536	+	1.704	0	0.924	0.1	-0.779	1
chr12	45988276	45988880	2.44	0.024	chr12	45989176	45991491	+	1.352	0	0.591	0.028	-0.76	0.976
chr12	45989571	45992353	2.42	4.68e-12	chr12	45989176	45991491	+	1.352	0	0.591	0.028	-0.76	0.976
chr12	46120495	46124157	3.43	2.87e-22	chr12	46121021	46124839	+	1.156	0	1.341	0	0.185	1
chr12	46124259	46124932	4.35	0.000306	chr12	46121021	46124839	+	1.156	0	1.341	0	0.185	1
chr12	46272289	46273122	1.44	0.00772	chr12	46267782	46273041	-	1.81	0	1.656	0	-0.154	1
chr12	46580730	46581380	1.55	0.0445	chr12	46577019	46580015	+	1.181	0	1.196	0	0.015	1
chr12	46591578	46592247	1.92	0.016	chr12	46590851	46593609	+	1.056	0	1.328	0	0.271	1
chr12	46594952	46596108	1.35	0.0045	chr12	46590851	46593609	+	1.056	0	1.328	0	0.271	1
chr12	46603715	46604523	1.45	0.0128	chr12	46603103	46604871	+	1.285	0	1.437	0	0.152	1
chr12	46652339	46655973	2.63	1.6e-17	chr12	46653464	46660752	+	1.105	0	0.835	0	-0.27	1
chr12	46660594	46663871	1.37	2.93e-05	chr12	46653464	46660752	+	1.105	0	0.835	0	-0.27	1
chr12	46776157	46778491	3.9	1.38e-21	chr12	46779565	46779876	+	2.23	0	2.317	0	0.087	1
chr12	46779021	46779829	4.2	4.89e-05	chr12	46779565	46779876	+	2.23	0	2.317	0	0.087	1
chr12	46780112	46781904	5.4	1.32e-12	chr12	46779565	46779876	+	2.23	0	2.317	0	0.087	1
chr12	46885949	46888930	1.56	1.43e-06	chr12	46889899	46890332	-	0.881	0.008	0.965	0.014	0.084	1
chr12	47473140	47475096	2.55	6.79e-08	chr12	47474206	47474842	+	0.897	0.014	0.696	0.126	-0.201	1
chr12	47610138	47610521	4	0.00597	chr12	47609521	47610158	-	2.368	0	1.825	0	-0.543	1
chr12	47615093	47615861	2.13	6.52e-05	chr12	47613721	47617288	-	0.704	0	0.634	0.001	-0.07	1
chr12	47637202	47637994	2.77	0.000818	chr12	47634890	47637368	+	0.666	0.002	0.646	0.008	-0.02	1
chr12	47638046	47640478	4.2	3.53e-26	chr12	47634890	47637368	+	0.666	0.002	0.646	0.008	-0.02	1
chr12	47763987	47764781	3.43	2.24e-06	chr12	47762116	47763001	-	1.662	0	1.39	0	-0.272	1
chr12	48099149	48100154	2.39	3.32e-06	chr12	48097805	48098533	+	1.149	0.001	1.185	0.002	0.035	1
chr12	48221781	48222243	2	0.0234	chr12	48216737	48222206	-	0.676	0	0.502	0.001	-0.174	1
chr12	48222462	48223153	1.39	0.0431	chr12	48224144	48224905	-	1.554	0	1.238	0.001	-0.316	1
chr12	48297827	48299640	2.65	2.26e-09	chr12	48297665	48298497	-	1.828	0	1.768	0	-0.06	1
chr12	48390940	48391614	1.33	0.0291	chr12	48393019	48393559	+	1.516	0	0.959	0.014	-0.557	1
chr12	48394825	48396885	1.61	4.48e-05	chr12	48393019	48393559	+	1.516	0	0.959	0.014	-0.557	1
chr12	48405747	48406594	2.75	2.28e-06	chr12	48405394	48407568	-	0.842	0	0.78	0.001	-0.062	1
chr12	48413810	48418013	2.48	2.52e-21	chr12	48415257	48415718	-	1.682	0	1.234	0	-0.448	1
chr12	49109904	49111842	2.63	9.25e-07	chr12	49111001	49112232	-	1.266	0	1.327	0	0.061	1
chr12	49180047	49181176	1.5	0.0107	chr12	49180005	49182205	+	1.247	0	0.925	0.006	-0.322	1
chr12	49258840	49260015	2.44	0.00411	chr12	49260516	49264504	+	1.202	0	1.48	0	0.279	1
chr12	49260505	49261530	2.66	1.34e-05	chr12	49260516	49264504	+	1.202	0	1.48	0	0.279	1
chr12	49350338	49352037	6.27	1.8e-10	chr12	49352591	49353215	-	1.379	0	0.901	0.016	-0.478	1
chr12	49353295	49353528	2.57	0.0138	chr12	49352591	49353215	-	1.379	0	0.901	0.016	-0.478	1
chr12	49412270	49413117	1.44	0.0125	chr12	49413422	49413927	-	0.932	0.009	0.996	0.028	0.064	1
chr12	49463060	49464089	2.33	2.31e-05	chr12	49460632	49464998	+	0.675	0	0.787	0	0.112	1
chr12	49523618	49525988	1.01	0.00296	chr12	49519820	49525131	+	1.776	0	1.851	0	0.075	1
chr12	49581532	49583291	2.95	1.47e-11	chr12	49581079	49582199	+	1.015	0	1.071	0.001	0.056	1
[truncated: 42,699 more rows]

## Sheet: Fig 4B-4E S15A-B
#This table contains the quantification results of ssDRIP-seq of T-47D cells, related to Figure 4.
#ssDRIPseq: Results form DESeq2 using general linear model with an interaction term.
#ssDRIPseq: Test 1 evaluates siNT_E2 treated samples v.s. siNT_DMSO samples (Effect of E2 in NT-targeting siRNA-treated cells).
#ssDRIPseq: Test 2 evaluates siA3B_E2 treated samples v.s. siA3B_DMSO samples (Effect of E2 in A3B-targeting siRNA-treated cells).
#ssDRIPseq: Test 3 evaluates the effect of A3B-targeting siRNA on E2 response.
#Proximity of R-loop and A3B peaks are defined as distance < 1500 bp.
Chrom	start	end	baseMean	strand	log2FoldChange_Test1	FDR_Test1	log2FoldChange_Test2	FDR_Test2	log2FoldChange_Test5	FDR_Test5	A3B_proximal?
chr1	755122	757939	50.5284	+	-0.139824	0.81746	-0.467322	0.247996	-0.327498	0.999899	No
chr1	802157	802863	19.3059	+	0.187715	0.847096	-0.248861	0.796376	-0.436575	0.999899	No
chr1	849882	850602	32.1245	-	-0.251676	0.689213	-0.112043	0.888752	0.139633	0.999899	No
chr1	947667	947932	21.7212	+	-0.186052	0.821437	-0.269107	0.713209	-0.0830555	0.999899	No
chr1	951008	952496	46.645	+	0.143153	0.825284	-0.183712	0.749484	-0.326864	0.999899	No
chr1	993009	993724	19.4516	-	0.979572	0.0161472	1.67054	0.00122044	0.690966	0.999899	No
chr1	1029331	1036341	134.023	+	0.553298	0.0217519	0.476391	0.101481	-0.0769067	0.999899	No
chr1	1157058	1158785	25.4902	+	-0.222528	0.782449	-0.337089	0.636717	-0.114561	0.999899	No
chr1	1165602	1166294	17.0598	+	0.163263	0.874887	-0.305661	0.752283	-0.468924	0.999899	No
chr1	1193258	1193763	27.997	+	0.211481	0.76757	-0.281304	0.673032	-0.492785	0.999899	No
chr1	1204049	1206482	58.2736	+	-0.0790257	0.903646	-0.165511	0.760417	-0.0864854	0.999899	No
chr1	1205662	1207739	52.7926	-	-0.238328	0.642989	-0.0725714	0.917253	0.165756	0.999899	Yes
chr1	1215559	1216123	22.87	-	-0.28756	0.7679	-0.0516762	0.964846	0.235884	0.999899	No
chr1	1217899	1218506	17.1294	-	-0.416479	0.50252	-0.263994	0.761506	0.152485	0.999899	No
chr1	1223554	1225694	91.8988	-	0.294623	0.272376	0.428126	0.0881628	0.133504	0.999899	No
chr1	1235836	1236817	32.9903	+	0.915379	0.00255017	0.757975	0.0420956	-0.157404	0.999899	No
chr1	1252379	1253944	32.7172	+	-0.0722621	0.935649	-0.136939	0.852915	-0.0646764	0.999899	No
chr1	1258717	1259179	20.3581	+	-0.229194	0.760365	0.286722	0.705654	0.515916	0.999899	Yes
chr1	1287565	1288821	25.7084	-	0.24772	0.711272	-0.414133	0.542584	-0.661853	0.999899	No
chr1	1296027	1297116	22.5361	-	2.61938	1.01e-11	2.08232	1.06e-05	-0.537059	0.999899	No
chr1	1298138	1299101	17.1861	-	1.95533	1.19e-05	1.83294	0.000134	-0.122395	0.999899	No
chr1	1300187	1302194	59.473	-	1.56805	2.45e-11	1.46812	2.98e-08	-0.0999327	0.999899	No
chr1	1317893	1320963	87.1577	+	-0.118107	0.827513	-0.0790899	0.887254	0.0390174	0.999899	No
chr1	1335568	1337323	32.2699	-	1.27286	0.00026	1.17964	0.00513448	-0.0932247	0.999899	No
chr1	1338717	1340179	30.0931	+	1.4174	2.84e-06	1.28922	0.000372	-0.128179	0.999899	No
chr1	1346279	1347165	27.0818	-	-0.182128	0.821258	-0.195732	0.81933	-0.0136042	0.999899	No
chr1	1364037	1364881	31.7379	-	1.35611	1.4e-05	1.09761	0.00194	-0.258502	0.999899	No
chr1	1418372	1419272	31.0114	-	0.623451	0.145592	0.896097	0.0317954	0.272646	0.999899	No
chr1	1445305	1445707	22.4483	-	1.1799	0.00131026	1.08303	0.0144588	-0.0968729	0.999899	No
chr1	1445577	1446011	20.7191	+	1.42609	0.000113	1.19898	0.00631415	-0.227105	0.999899	No
chr1	1460901	1461713	33.5324	+	0.436909	0.324522	-0.588703	0.145048	-1.02561	0.938311	No
chr1	1463069	1463501	19.5631	+	-0.0267246	0.983189	-0.409496	0.61407	-0.382771	0.999899	No
chr1	1496129	1496872	18.4679	+	-0.351468	0.600033	-0.00587881	0.996045	0.345589	0.999899	No
chr1	1530309	1531266	35.3392	-	-0.560211	0.121426	0.194142	0.780841	0.754354	0.999899	No
chr1	1573973	1574307	15.8281	+	-0.226817	0.817858	-0.203173	0.832706	0.0236434	0.999899	No
chr1	1576821	1577343	16.4541	+	-0.392204	0.611533	-0.53682	0.394339	-0.144616	0.999899	No
chr1	1580513	1583983	107.548	+	-0.201454	0.612873	0.0301517	0.958478	0.231606	0.999899	No
chr1	1591260	1592310	27.941	+	1.18345	0.000323	0.866778	0.0335416	-0.316671	0.999899	No
chr1	1608492	1609287	30.1787	+	0.89222	0.0121905	0.469458	0.379996	-0.422762	0.999899	Yes
chr1	1611531	1613886	66.9651	-	-0.270598	0.564154	-0.329102	0.450354	-0.0585039	0.999899	Yes
chr1	1612468	1612892	16.6621	+	1.35173	0.000982	1.02849	0.0374487	-0.323243	0.999899	No
chr1	1616094	1617894	47.3902	+	1.00763	7.06e-05	0.727532	0.0189123	-0.280093	0.999899	No
chr1	1621270	1622478	44.7631	-	0.884617	0.00209675	0.674806	0.0434577	-0.20981	0.999899	Yes
chr1	1626138	1626778	23.6342	-	1.70988	3.4e-07	1.29054	0.00187584	-0.419333	0.999899	Yes
chr1	1637116	1637936	26.4229	+	0.0441116	0.968299	0.0295572	0.977499	-0.0145544	0.999899	No
chr1	1639550	1640916	35.1892	+	-0.0678376	0.931152	0.17043	0.794742	0.238267	0.999899	No
chr1	1647411	1651070	156.316	+	-0.100736	0.829516	-0.145646	0.714481	-0.0449099	0.999899	No
chr1	1656174	1658680	67.9751	+	0.000369	0.99972	-0.363867	0.343007	-0.364236	0.999899	No
chr1	1671264	1672662	29.5121	+	1.35434	1.72e-05	0.915497	0.0175036	-0.438848	0.999899	No
chr1	1674626	1675720	36.6569	-	0.89486	0.0119872	1.16143	0.00245789	0.266568	0.999899	Yes
chr1	1678541	1679083	17.8027	-	2.05764	2.07e-07	2.08144	0.000137	0.0237951	0.999899	Yes
chr1	1711919	1712725	17.4129	-	0.480086	0.431704	0.487788	0.466108	0.00770185	0.999899	Yes
chr1	1715631	1716259	25.1872	-	0.41771	0.463974	0.342131	0.58475	-0.0755792	0.999899	No
chr1	1738487	1740637	70.675	+	-0.175394	0.678701	-0.0625904	0.91193	0.112803	0.999899	No
chr1	1744378	1748575	124.25	+	-0.135266	0.735823	-0.2044	0.546802	-0.0691333	0.999899	No
chr1	1760964	1761855	27.3932	+	-0.055307	0.954962	-0.105756	0.904006	-0.0504487	0.999899	No
chr1	1765554	1766360	27.4379	+	0.289928	0.600825	0.485711	0.376829	0.195783	0.999899	No
chr1	1790174	1792122	40.1184	+	1.24748	2.44e-06	1.09288	0.000725	-0.154604	0.999899	Yes
chr1	1802413	1804686	95.1628	+	-0.190229	0.683428	0.0238982	0.971282	0.214127	0.999899	No
chr1	1809753	1810747	24.9066	+	-0.288361	0.673094	0.0913434	0.922138	0.379705	0.999899	No
chr1	1812310	1813183	27.326	+	-0.0181362	0.987562	-0.594785	0.296852	-0.576648	0.999899	No
chr1	1823414	1824676	40.7396	+	-0.0148913	0.986586	-0.146878	0.816445	-0.131987	0.999899	No
chr1	1823450	1826929	76.3588	-	-0.0654704	0.916757	-0.349283	0.362247	-0.283813	0.999899	No
chr1	1827268	1828335	31.7236	+	-0.206034	0.783326	-0.09543	0.906513	0.110604	0.999899	No
chr1	1832173	1832886	24.4389	+	-0.197007	0.786277	-0.0616699	0.947339	0.135337	0.999899	No
chr1	1836233	1837434	40.1532	+	0.206209	0.748283	-0.243383	0.685465	-0.449593	0.999899	No
chr1	1879043	1880929	73.2021	+	-0.294326	0.364711	-0.239071	0.524959	0.0552549	0.999899	No
chr1	2006094	2006767	16.3884	-	-0.289392	0.797437	-0.579905	0.494557	-0.290513	0.999899	No
chr1	2070889	2072317	38.2288	-	-0.262897	0.646323	-0.201785	0.764713	0.0611115	0.999899	No
chr1	2072509	2072886	31.6445	+	-0.0264557	0.978386	-0.112187	0.887886	-0.0857315	0.999899	No
chr1	2086275	2087466	47.8061	-	-0.122083	0.872418	-0.157964	0.815311	-0.0358817	0.999899	No
chr1	2093129	2093893	17.0772	-	-0.075224	0.945481	-0.664578	0.340953	-0.589354	0.999899	No
chr1	2095001	2095870	38.4112	-	0.125641	0.860097	0.431585	0.379996	0.305944	0.999899	No
chr1	2114373	2115146	28.0209	-	-0.310055	0.587487	0.294148	0.658926	0.604203	0.999899	No
chr1	2114390	2115145	18.0123	+	-0.583252	0.271169	-0.248939	0.77562	0.334313	0.999899	No
chr1	2118485	2119060	29.143	+	0.0892591	0.925938	-0.211964	0.771925	-0.301223	0.999899	No
chr1	2120106	2121051	32.6534	-	1.47903	7.07e-07	1.44245	2.51e-05	-0.0365781	0.999899	No
chr1	2120369	2121215	20.5639	+	-0.177229	0.833374	-0.381653	0.595603	-0.204424	0.999899	No
chr1	2122959	2123451	19.1454	-	-0.531285	0.336532	-0.243412	0.782581	0.287873	0.999899	No
chr1	2138280	2138712	19.7127	-	-0.605455	0.25321	-0.2446	0.765234	0.360855	0.999899	No
chr1	2142414	2142684	19.5356	+	0.0889464	0.935649	0.238938	0.760177	0.149992	0.999899	No
chr1	2156633	2157568	39.3256	+	-0.0897625	0.900623	0.0292135	0.972102	0.118976	0.999899	No
chr1	2184298	2185133	19.0728	-	0.197155	0.814932	-0.0254344	0.981675	-0.22259	0.999899	No
chr1	2211459	2212591	39.7611	-	-0.190957	0.730163	-0.249625	0.632028	-0.0586685	0.999899	No
chr1	2277136	2278229	20.1172	+	-0.227381	0.772525	-0.738644	0.140435	-0.511264	0.999899	No
chr1	2279885	2282675	44.187	+	-0.156206	0.81406	-0.127705	0.853495	0.0285014	0.999899	No
chr1	2315179	2316126	22.051	+	-0.399493	0.438247	0.140754	0.875228	0.540247	0.999899	No
chr1	2319985	2322474	55.7761	+	-0.179224	0.730489	-0.337763	0.37863	-0.15854	0.999899	No
chr1	2324134	2324929	18.4577	-	-0.212434	0.823049	-0.162104	0.877552	0.0503302	0.999899	No
chr1	2331653	2333186	54.1738	-	-0.343172	0.290631	-0.297757	0.447848	0.0454158	0.999899	No
chr1	2332598	2333079	20.6225	+	-0.555337	0.248192	0.28855	0.688834	0.843886	0.999899	No
chr1	2342025	2343116	38.4201	+	-0.301064	0.533666	-0.517812	0.21122	-0.216748	0.999899	No
chr1	2479791	2480479	27.3907	-	0.110522	0.892325	0.00120996	0.999227	-0.109312	0.999899	No
chr1	2567529	2569014	31.0939	+	0.00220225	0.998331	-0.58514	0.239341	-0.587342	0.999899	No
chr1	3324693	3326881	71.2712	-	-0.657765	0.00287332	0.131755	0.783418	0.78952	0.785781	No
chr1	3351637	3352289	17.3411	-	-0.298215	0.701718	-0.379874	0.648413	-0.0816589	0.999899	No
chr1	3375093	3375922	21.9261	-	0.0522216	0.957617	-0.124617	0.886662	-0.176838	0.999899	No
chr1	3386487	3387918	44.863	-	-0.610578	0.0289935	-0.330612	0.468089	0.279966	0.999899	No
chr1	3404465	3405996	28.3478	+	-0.0669141	0.941453	-0.569071	0.261725	-0.502157	0.999899	No
chr1	3488702	3489771	35.3382	+	0.354476	0.431382	-0.469447	0.353165	-0.823923	0.999899	No
chr1	3521390	3522406	35.9317	+	-0.44481	0.318472	-0.0806269	0.922356	0.364183	0.999899	No
chr1	3548173	3548776	20.9403	+	0.182427	0.859653	0.266329	0.780324	0.083902	0.999899	No
chr1	3572038	3573181	35.8128	-	-0.189537	0.746788	-0.356037	0.463038	-0.1665	0.999899	No
chr1	3583919	3584661	37.8522	-	-0.112008	0.884969	-0.243788	0.673703	-0.13178	0.999899	Yes
chr1	3586724	3587572	29.4729	-	0.342903	0.604876	0.445788	0.464293	0.102884	0.999899	Yes
chr1	3610537	3611747	49.1175	-	-0.473591	0.130494	-0.341928	0.411824	0.131663	0.999899	No
chr1	3650056	3650646	22.2226	+	0.0529931	0.961698	-0.145452	0.87547	-0.198445	0.999899	No
chr1	3655538	3657361	39.8822	+	0.0038552	0.996798	0.085656	0.905658	0.0818008	0.999899	No
chr1	3680776	3684800	125.865	+	-0.120508	0.762437	0.028819	0.953184	0.149327	0.999899	No
chr1	3697161	3699258	48.4624	+	0.0835239	0.9071	-0.248512	0.645215	-0.332036	0.999899	No
chr1	3702152	3703238	25.6215	+	-0.449415	0.43101	-0.471295	0.442118	-0.0218803	0.999899	No
chr1	3707709	3710008	51.5021	+	0.245715	0.552603	-0.111783	0.848586	-0.357499	0.999899	No
chr1	3749176	3749642	25.0849	+	0.216229	0.767465	-0.300334	0.662425	-0.516562	0.999899	No
chr1	3751855	3753228	38.4955	+	-0.290611	0.557343	-0.326466	0.522303	-0.035855	0.999899	No
chr1	3755395	3759204	73.4409	+	-0.172428	0.69868	0.210804	0.639997	0.383233	0.999899	No
chr1	3770102	3772121	82.0694	+	-0.0773354	0.890575	0.0315549	0.958439	0.10889	0.999899	No
chr1	3777151	3777761	16.1241	-	-0.0134444	0.991516	-0.198353	0.8439	-0.184909	0.999899	No
chr1	3803712	3804286	16.1334	+	-0.236911	0.783926	0.0124495	0.991892	0.24936	0.999899	No
chr1	3805374	3805783	15.9264	-	0.0734787	0.954393	-0.145028	0.898071	-0.218507	0.999899	No
chr1	3813649	3815995	52.0126	+	-0.146703	0.797894	-0.413254	0.29271	-0.266551	0.999899	Yes
chr1	3818016	3818898	29.664	+	0.569825	0.148187	0.906761	0.0197605	0.336936	0.999899	Yes
chr1	3824702	3825354	19.1705	-	-0.16619	0.855656	0.148461	0.876023	0.314651	0.999899	No
chr1	4204527	4204797	17.552	-	-0.50602	0.433175	-0.0826007	0.937882	0.423419	0.999899	No
chr1	4204538	4204807	17.1828	+	-0.393345	0.590366	-0.428677	0.555079	-0.0353324	0.999899	No
chr1	4827198	4827925	28.8935	-	1.31927	0.000111	1.53327	2.09e-05	0.213998	0.999899	No
chr1	5107466	5108849	34.5131	+	0.0162001	0.986699	0.235204	0.729551	0.219004	0.999899	No
chr1	5447001	5447445	23.2309	+	-0.621959	0.171128	-0.195714	0.803288	0.426245	0.999899	No
chr1	5920710	5921935	21.2698	+	-0.329646	0.625144	0.0818534	0.93882	0.4115	0.999899	No
chr1	5944124	5945556	29.8017	+	0.0305787	0.974147	-0.780355	0.0485027	-0.810934	0.999899	No
chr1	5988319	5990542	41.2514	+	0.0882647	0.900623	-0.69588	0.0452235	-0.784144	0.999899	No
chr1	6012989	6013464	17.7144	+	0.366507	0.575382	0.286298	0.723985	-0.080209	0.999899	No
chr1	6037605	6044888	125.685	+	-0.165504	0.594033	-0.158522	0.638366	0.00698214	0.999899	No
chr1	6047717	6049027	25.2174	+	0.177418	0.808558	-0.169	0.839336	-0.346417	0.999899	No
chr1	6060594	6061023	23.2901	-	-0.358601	0.561581	-0.0918226	0.92019	0.266778	0.999899	No
chr1	6084915	6085377	16.2565	+	-0.489054	0.383805	-0.0497673	0.969096	0.439287	0.999899	Yes
chr1	6090554	6093821	122.175	-	-0.32258	0.150888	-0.143824	0.69289	0.178756	0.999899	No
chr1	6111963	6112784	26.5301	-	-0.113324	0.888885	-0.565832	0.233983	-0.452508	0.999899	No
chr1	6113950	6114594	33.4881	-	0.167004	0.802245	-0.09519	0.900553	-0.262194	0.999899	No
chr1	6122114	6123227	46.4907	-	-0.227547	0.645882	0.254068	0.598332	0.481615	0.999899	No
chr1	6134703	6140588	114.06	-	-0.00918865	0.987925	-0.227017	0.507823	-0.217828	0.999899	No
chr1	6150830	6151549	18.708	-	0.152346	0.891291	-0.520185	0.526141	-0.672531	0.999899	No
chr1	6246366	6248835	80.2837	-	-0.078229	0.876065	-0.0628817	0.905515	0.0153474	0.999899	No
chr1	6248142	6249150	19.4433	+	1.01786	0.0206802	0.998113	0.0637113	-0.0197514	0.999899	No
chr1	6253108	6253526	21.4065	+	0.545527	0.280163	0.632725	0.201753	0.0871985	0.999899	No
chr1	6261216	6262815	48.682	+	0.979341	0.000172	0.970649	0.00131674	-0.00869206	0.999899	Yes
chr1	6263567	6264852	38.483	-	1.29022	1.99e-06	2.39739	9.16e-12	1.10717	0.97563	Yes
chr1	6279347	6279829	19.1186	+	-0.368759	0.597028	-0.130017	0.88631	0.238742	0.999899	Yes
chr1	6315047	6316791	38.9044	+	0.784027	0.0144755	0.71156	0.083216	-0.0724675	0.999899	No
chr1	6348888	6349977	30.8904	+	-0.0469855	0.955476	-0.25713	0.681148	-0.210144	0.999899	No
chr1	6371598	6372819	26.8045	+	0.204902	0.801869	0.0820057	0.931695	-0.122897	0.999899	No
chr1	6377067	6377795	29.5598	+	-0.197581	0.783647	-0.0765339	0.929942	0.121047	0.999899	No
chr1	6412439	6413937	34.2976	+	0.442586	0.353297	0.63966	0.172103	0.197074	0.999899	Yes
chr1	6454428	6454851	19.238	+	1.40659	8.09e-05	1.27006	0.00679616	-0.136524	0.999899	No
chr1	6490820	6493894	79.9788	-	0.196525	0.630436	0.269259	0.478616	0.0727341	0.999899	Yes
chr1	6502370	6503158	23.2881	-	0.0998367	0.91184	0.223198	0.76403	0.123361	0.999899	No
chr1	6536282	6539589	65.4675	+	1.03663	1.1e-06	1.15849	4.41e-06	0.121851	0.999899	No
chr1	6547083	6548134	19.14	+	1.26664	0.00130306	0.823565	0.104532	-0.443076	0.999899	No
chr1	6553819	6554375	17.3644	+	1.18255	0.0466405	1.21706	0.0624508	0.0345093	0.999899	No
chr1	6644873	6645639	19.1817	-	0.00801311	0.994659	0.425007	0.537558	0.416994	0.999899	No
chr1	6665263	6667256	37.6336	+	0.594218	0.0602411	0.640846	0.0929434	0.0466279	0.999899	No
chr1	6672010	6672596	17.266	+	1.12986	0.0118191	1.12423	0.0309605	-0.00563836	0.999899	Yes
chr1	6675804	6676280	20.1692	+	0.470601	0.493937	0.799285	0.173448	0.328685	0.999899	No
chr1	6680589	6681429	35.191	-	0.992632	0.000576	1.24944	8.73e-05	0.256804	0.999899	Yes
chr1	6690652	6692517	56.8509	-	-0.346787	0.348755	-0.173932	0.73452	0.172855	0.999899	No
chr1	6703438	6704318	17.7573	+	0.622889	0.267072	0.574395	0.436062	-0.0484943	0.999899	No
chr1	6706712	6707418	25.7997	+	0.991799	0.00255668	0.065522	0.943855	-0.926277	0.999899	No
chr1	6721698	6722563	24.2178	+	1.48265	2.51e-05	1.14962	0.00556604	-0.333027	0.999899	No
chr1	6723730	6724628	20.721	+	1.52406	8.56e-05	1.23231	0.00743698	-0.291751	0.999899	No
chr1	6725990	6728369	47.4696	+	1.38346	5.19e-08	1.54737	1.89e-07	0.163906	0.999899	No
chr1	6743929	6744223	20.3379	+	0.366335	0.57529	1.2847	0.00476542	0.918361	0.999899	No
chr1	6747151	6748371	27.4236	+	0.800534	0.0152059	0.941283	0.0215249	0.140749	0.999899	No
chr1	6752401	6754467	51.6081	+	0.908462	0.000554	0.747632	0.0120874	-0.16083	0.999899	No
chr1	6867405	6870087	65.2165	-	0.0062849	0.993301	-0.362352	0.322579	-0.368636	0.999899	No
chr1	6899175	6905196	188	-	-0.199352	0.361841	-0.101012	0.743961	0.0983402	0.999899	No
chr1	6906522	6913867	183.608	-	-0.0722652	0.842677	0.0575437	0.876764	0.129809	0.999899	No
chr1	6916330	6918083	40.1207	-	0.414786	0.390919	-0.228221	0.73556	-0.643007	0.999899	No
chr1	6927913	6928662	28.2561	-	-0.204996	0.762417	0.142041	0.852147	0.347038	0.999899	No
chr1	6941829	6943198	32.7102	-	0.160966	0.827886	0.192918	0.783234	0.031952	0.999899	No
chr1	6976269	6977105	18.7554	-	-0.465403	0.45868	-0.66684	0.258252	-0.201437	0.999899	No
chr1	7387154	7387862	29.2978	-	1.61442	4.63e-07	2.03002	6.52e-08	0.415597	0.999899	No
chr1	7476647	7477345	21.5647	+	0.181842	0.829357	-0.359734	0.591935	-0.541576	0.999899	No
chr1	7509711	7510107	29.5299	-	-0.260633	0.635699	-0.250446	0.688787	0.0101876	0.999899	No
chr1	7663379	7664636	45.2894	+	-0.106215	0.897458	0.124822	0.87051	0.231038	0.999899	No
chr1	7714652	7715513	19.0326	-	-0.307778	0.741689	-0.0977944	0.931264	0.209983	0.999899	No
chr1	7734540	7735565	33.1535	-	-0.0546171	0.946626	-0.117655	0.874531	-0.0630379	0.999899	No
chr1	7742933	7743504	29.2731	-	-0.214507	0.743674	-0.453042	0.360542	-0.238534	0.999899	No
chr1	7745557	7746412	22.2956	-	-0.396135	0.49929	-0.687689	0.157711	-0.291554	0.999899	No
chr1	7755632	7756602	27.1223	+	-0.0422619	0.963719	0.0623231	0.946454	0.104585	0.999899	No
chr1	7758920	7760219	27.4993	+	-0.0637582	0.947204	-0.323433	0.617769	-0.259675	0.999899	No
chr1	7761728	7762518	16.8932	+	-0.580407	0.265259	-0.531885	0.455337	0.0485225	0.999899	No
chr1	7761988	7762748	17.2719	-	-0.305733	0.808786	-0.293983	0.815746	0.01175	0.999899	No
chr1	7768082	7768840	21.3391	-	-0.410109	0.553476	0.329906	0.683562	0.740015	0.999899	No
chr1	7770420	7770926	24.522	-	-0.00392651	0.997445	-0.387974	0.562688	-0.384048	0.999899	No
chr1	7784743	7785410	38.7321	-	-0.130296	0.850574	-0.270635	0.621825	-0.14034	0.999899	No
chr1	7811057	7820325	189.313	-	-0.218811	0.298812	-0.167618	0.530891	0.051193	0.999899	No
chr1	7838508	7839890	35.2246	-	0.0571974	0.943752	-0.559674	0.16594	-0.616872	0.999899	No
chr1	7873467	7874560	35.6694	-	-0.325303	0.527252	-0.208473	0.746692	0.116831	0.999899	No
chr1	8031434	8034456	102.95	-	-0.0602395	0.905576	-0.0768767	0.867294	-0.0166372	0.999899	No
chr1	8043905	8046823	67.794	-	-0.0142202	0.985268	-0.321954	0.429873	-0.307734	0.999899	No
[truncated: 113,414 more rows]

## Sheet: Fig 4G
A3B SPI-qPCR: %input	Lipid + DMSO			Lipid + E2			RNaseH1 vec. + DMSO			RNaseH1 vec. + E2
[truncated: 23 more rows]

[truncated: 13 more sheets: Fig 5C, 5E, Fig 5D, Fig 5I, Fig6B, Fig 7D, Fig S1, Fig S2, Fig S3, Fig S10C, Fig S14, Fig S18, Fig S19, Fig S20]
